# Supplementary material for: An eFP browser for visualizing strawberry fruit and flower transcriptomes
Source: Hortic Res. 2017 Jun 21;4:17029–. doi: 10.1038/hortres.2017.29 (PMC5478792; doi:10.1038/hortres.2017.29)
Supplement: Supplementary Table S1 [file hortres201729-s1.xlsx]

## Sheet: Sheet1
sample	read total	# mapped to genome	% mapped to genome	# mapped to CDS	%mapped to CDS
RG-15d-1_S9_L002_R1_001	52479724	49536447	94.4	36565519	69.6755
RG-15d-2_S10_L002_R1_001	51333312	45595532	88.8	34072614	66.3752
RG-White-1_S5_L002_R1_001	49833596	46186073	92.7	33401909	67.0269
RG-White-2_S6_L002_R1_001	38556782	35645489	92.4	26411202	68.4995
YW-15d-1_S7_L002_R1_001	42892314	35717940	83.3	26406864	61.5655
YW-15d-2_S8_L002_R1_001	47588433	43095448	90.6	31804702	66.8328
YW-White-1_S3_L002_R1_001	52918106	47984278	90.7	34779314	65.7229
YW-White-2_S4_L002_R1_001	40883388	35332299	86.4	25922366	63.4056
