# Supplementary material for: An eFP browser for visualizing strawberry fruit and flower transcriptomes
Source: Hortic Res. 2017 Jun 21;4:17029–. doi: 10.1038/hortres.2017.29 (PMC5478792; doi:10.1038/hortres.2017.29)
Supplement: Supplementary Data S1 [file hortres201729-s4.xlsx]

## Sheet: Sheet1
	anther10.1	anther10.2	anther11.1	anther11.2	anther12.1	anther12.2	anther78.1	anther78.2	anther9.1	anther9.2	carpel10.1	carpel10.2	carpel12.1	carpel12.2	carpel78.1	carpel78.2	carpel9.1	carpel9.2	cortex1.1	cortex1.2	cortex2.1	cortex2.2	cortex3.1	cortex3.2	cortex4.1	cortex4.2	cortex5.1	cortex5.2	embryo3.1	embryo3.2	embryo4.1	embryo4.2	embryo5.1	embryo5.2	ghost3.1	ghost3.2	ghost4.1	ghost4.2	ghost5.1	ghost5.2	leaf.1	leaf.2	ovule1.1	ovule1.2	pith1.1	pith1.2	pith2.1	pith2.2	pith3.1
gene00090	0	0	0	0	0	0	0	0	0	0	0	0	0	0	0	0	0	0	0	0	0	0	0	0	0	0	0	0	0	0	0	0	0	0	0	0	0	0	0	0	0	0	0	0	0	0	0	0	0
gene00091	0	0	0	0	0	0	0	0.07522	0	0	0	0	0	0	0	0	0	0	0	0	0	0	0	0	0	0	0	0	0	0	0	0	0	0	0	0	0	0	0	0.10964	0	0	0	0	0	0	0	0	0
gene00092	59.2638	53.4444	58.0914	63.2877	48.554	42.5332	82.0914	72.9517	54.0649	59.1257	76.9225	73.2237	44.0788	56.6212	78.7066	94.3567	67.5157	79.7573	52.2871	46.962	49.2113	50.3587	34.9882	39.2787	32.0568	35.2808	40.4728	40.5221	24.9996	13.5554	45.0008	73.9363	25.9906	18.1869	51.6881	56.0357	57.788	51.4608	43.0573	37.413	57.9574	47.9393	52.443	48.4095	39.3769	52.1916	42.7881	45.9072	34.8836
gene00093	19.0294	22.2738	127.84	125.701	4.59322	8.07389	0.394651	3.7494	0.611767	1.48062	0.674064	1.06786	0.93873	1.11576	0.0265022	0.151993	0.16627	0.62784	0.748211	0.719566	1.01477	2.61264	1.36348	1.3543	0.364193	0.216992	0.0844175	0.118536	0	0	0.0737675	0	0.0506645	0.235565	1.05008	1.51634	1.08305	0.366167	1.05328	1.31013	0.253173	0.278263	2.74405	3.39343	0.319196	0.87057	0.129093	0.260489	0.120532
gene00094	3.7067	4.59778	6.29647	3.28424	2.31765	1.37184	8.30073	14.9637	4.88859	9.03688	15.2368	19.9343	26.7808	16.6459	5.2595	7.11629	6.80177	12.9036	23.5313	17.2072	16.6626	34.8168	24.2236	14.8805	4.7854	6.915	4.58988	2.32735	0.436517	0.148115	0	0.0339899	0	0	8.65475	7.1249	2.02423	1.16136	1.01412	0.203524	12.6565	12.2477	7.45987	7.02334	18.5534	25.2072	6.23907	10.2092	4.87868
gene00095	0.163445	0.606181	2.10162	1.51782	0.67157	0.502405	0.820837	3.09179	0.204448	1.16062	1.82404	2.08056	2.55735	2.55103	1.12039	1.14077	0.305614	2.23877	35.069	18.8104	56.926	89.9703	99.2897	83.6634	59.0418	52.4811	79.6768	37.6926	3.98432	2.77895	11.6606	21.4413	12.0596	5.06589	56.4326	62.2457	16.921	19.9387	2.84349	1.13525	0.34901	0.511463	5.19206	5.58278	19.0677	29.0695	32.7052	39.7099	31.8285
gene00096	0	0.043462	0	0	0	0	0	0	0.0476402	0	0	0	0.0430778	0.0699339	0.0227019	0	0	0.0215124	0	0	0	0.0219412	0	0	0	0	0	0	0	0	0.126379	0.19278	0.0433994	0.0403572	0	0	0.057984	0	0.0563903	0.0641293	0.180724	0.340515	0	0	0	0	0	0	0
gene00097	0.217048	0.743061	0.214682	0.111978	0	0	0	0	0.950243	0.106294	0	0	0	0	0.129377	0	0	0	0	0	0	0	0	0	0	0	0	0	0	0	0	0	0	0	0	0	0	0	0	0	0	0	0	0	0	0	0	0	0
gene00098	5.42801	6.19425	3.35553	7.00097	8.76186	6.25684	11.0942	7.15222	9.1237	7.14401	9.71509	12.2221	5.69183	8.09822	6.87544	11.6941	6.16219	8.04817	9.57103	8.0832	6.96865	5.37466	2.46403	2.90635	3.33466	3.72533	4.34785	4.8238	1.47022	0.935363	4.22148	5.58091	1.93291	1.97716	7.63083	5.78503	5.16496	4.42375	3.26495	4.56989	9.33692	10.1611	8.62144	5.43427	7.4806	6.16819	3.28338	4.34786	3.52546
gene00099	8.07417	7.97626	6.31741	7.7716	8.064	5.86989	9.93677	7.06507	8.36619	6.78693	10.9621	10.7671	5.83844	7.48675	8.15304	10.9515	6.98534	8.78091	9.96099	9.96844	6.93121	5.79705	2.57722	4.18697	3.30688	2.8427	3.60374	3.80189	1.8279	1.99358	4.59869	5.74408	1.71654	2.17085	4.94694	5.32773	5.22894	5.45862	4.37151	4.26125	8.40612	8.88898	7.56885	7.72153	6.36513	7.75308	4.43207	5.82484	4.51927
gene00100	0	0	0	0	0	0	0	0	0	0	0	0	0	0	0	0	0	0	0	0	0	0	0	0	0	0	0	0	0	0	0	0	0	0	0	0	0	0	0	0	0	0	0	0	0	0	0	0	0
gene00101	0	0	0	0	0	0	0	0	0	0	0.0283357	0	0.012684	0	0	0	0	0	0	0	0	0	0	0	0	0	0	0	0	0	0	0	0	0	0	0	0	0	0	0	0	0	0	0	0	0	0	0	0
gene00102	23.2398	22.4287	19.834	21.1019	18.2403	15.5746	34.4942	27.0767	31.5616	32.1273	32.325	32.9161	14.8203	24.4661	30.1592	42.8255	17.3818	21.528	40.3576	48.4771	15.0335	8.33908	2.25059	3.03382	3.04581	3.02456	4.79069	4.83867	1.72654	1.46458	12.1182	25.2073	8.92828	6.33236	14.3379	19.2905	16.9832	29.0738	15.3367	18.7831	36.2971	42.9811	32.4949	24.2755	29.8274	36.4036	15.2947	17.9921	9.96024
gene00103	0	0	0	0	0	0	0	0	0.0337558	0	0.0227291	0	0	0	0	0	0	0	0	0	0	0	0	0	0	0	0	0	0	0	0	0	0	0	0	0	0	0.0185205	0	0	0	0	0	0	0	0	0	0	0
gene00104	10.1251	9.70861	12.5744	14.5528	18.8739	11.8097	8.65935	6.87588	3.5608	4.49909	10.6531	11.2812	7.17136	9.36523	12.167	15.3344	11.7343	11.8584	14.4098	12.1575	14.6185	13.6415	9.76354	10.5617	10.228	9.91983	12.8673	9.83168	6.51879	7.61082	6.06477	7.77763	5.6767	4.93599	10.0775	10.8689	11.2781	11.7664	10.3933	9.12353	2.8244	3.00789	6.15383	6.9496	12.5075	14.8697	11.6152	13.8114	7.54172
gene00105	1.56476	1.96421	2.78587	3.06767	5.1435	1.92394	1.60823	0.632664	2.15304	1.53261	4.48099	2.70592	4.01169	3.35213	3.45104	5.26007	4.84854	3.71214	22.1502	5.909	6.5713	3.87627	6.18766	8.1921	7.17771	7.50948	11.5868	13.2105	0.339062	0.862854	0.259616	0.528029	0.891538	0.497426	7.21528	9.09195	12.6261	10.2021	5.79203	5.53302	3.56405	6.57538	3.97656	8.10928	8.34504	15.4652	3.02885	7.44866	2.96937
gene00106	1.05261	2.75571	2.63347	1.91668	2.61683	2.04969	0.607459	0.178821	1.54904	1.81938	1.35594	2.02252	1.28397	1.40225	1.77159	2.68118	2.05091	1.32902	9.74564	2.67226	2.37419	1.56953	1.79889	1.88606	2.33307	1.91388	3.46811	3.35659	0.134169	0.341436	0.102731	0.208944	0.423344	0.393668	4.10859	4.77091	8.57843	6.41672	3.94213	1.61602	1.29279	2.98943	2.78742	4.31741	4.31823	7.50526	1.13861	2.49402	1.34285
gene00107	1.32249	2.46235	0.688462	0.574562	0.163426	0.26333	0	0	2.69906	1.43167	0	0	0	0	0	0	0	0.0393158	0	0	0	0.0400994	0	0	0.0570151	0	0	0	0	0	0	0	0	0	0	0	0.211941	0	0	0	0	0	0	0	0	0	0	0	0
gene00108	0.947934	0.57269	0.882448	0.805498	2.48751	2.10955	0.0260499	0	9.13718	4.09613	0.0469652	0	0	0	0	0	0	0	0	0	0	0	0	0	0	0	0	0	0	0	0	0	0	0	0	0	0	0	0	0	0	0	0	0.0525413	0	0	0	0	0
gene00109	0.195975	0	0.387677	0	0	0	0	0	0.735417	0	0	0	0.147775	0	0	0	0	0	0	0	0	0	0.158155	0	0	0	0	0	0	0	0	0	0	0	0	0	0	0	0	0	1.30192	1.57695	0	0	0	0	0	0	0
gene00110	0.0728716	0	0	0	0	0	0.37448	0.252544	0	0.0713741	0.0613769	0	0	0	0.260621	2.74027	0	0.0411609	0	0	3.85861	0.167925	6.76298	2.70525	18.0266	24.2433	18.471	5.89315	0	0	0	0.0614762	0.0830385	0	0	0	0.110944	0.050012	0.323684	0.797565	394.409	233.377	0.0529114	0.0686641	0.224211	0.203836	0.634747	0.480305	0.987749
gene00111	0	0	0	0	0	0	0	0	0	0	0	0	0	0	0	0	0	0	0	0	0	0	0	0	0	0	0	0	0	0	0	0	0	0	0	0	0	0	0	0	0	0	0	0	0	0	0	0	0
gene00112	3.71668	4.02196	4.81705	5.32268	3.08435	3.03038	4.1163	3.47922	3.44673	4.07965	6.17988	5.44834	2.87505	4.23599	4.71731	6.02425	4.55317	4.95878	3.96461	3.5722	4.21216	1.80893	1.70657	1.55544	2.15209	2.11102	1.88586	1.42369	1.38854	1.23676	2.87061	3.2436	1.716	0.81483	1.90983	3.52101	2.97559	2.39685	2.65661	1.8343	5.26052	4.69803	2.81497	2.17371	3.84468	3.22644	2.44976	3.75434	2.05567
gene00113	0.0849912	0	2.05959	1.92932	0.299328	0.321539	0.0198528	0	0	0	0	0	0	0	0	0	0	0	0	0	0	0	0	0	0	0	0	0	0.552492	0.156222	0	0.0358504	0	0	2.1029	1.39562	0.711677	0.495803	0	0	0	0.0379944	0	0	0.0435834	0	0	0	0
gene00114	0	0	0	0	0.0547271	0	0.108892	0.161558	0.23325	0	0	0	0.017576	0	0.333451	0.398412	0.0249049	0.184321	0	0	0.0425594	0.0268564	0.112864	0.0887492	0	0.113758	0.132767	0.0414284	0	0	0	0	0	0	1.36315	2.11984	1.27752	0.927821	0.690228	0.196239	2.96422	3.95957	0	0.043926	0.0478109	0	0	0.0341403	0
gene00115	0	0	0	0	0	0	0	0	0	0	0	0	0	0	0	0	0	0	0	0	0	0	0	0	0	0	0	0	0	0	0	0	0	0	0	0	0	0	0	0	0	0	0	0	0	0	0	0	0
gene00116	13.9102	12.7706	6.62065	10.36	0.736689	2.27514	0	0	12.0359	4.19998	0.0880902	0	0.0394322	0	0	0	0.0558747	0	0	0	0	0	0	0	0	0	0	0	0	0	0	0	0	0	0	0	0	0	0	0	0	0.0935094	0	0	0	0	0	0	0
gene00117	2.84367	4.73465	1.61383	2.35697	1.4229	0.661365	13.9164	10.1781	3.2655	5.8901	33.9635	33.9927	36.4351	37.9209	48.2114	50.5718	53.944	49.951	9.41397	9.09549	6.04343	4.02846	5.00362	5.28058	4.08586	3.9436	8.71839	14.0857	29.496	31.1903	26.0653	32.878	4.14349	2.4205	2.7263	2.17873	0.567788	0.991809	2.07068	2.70809	22.0325	13.796	27.722	27.1463	6.88477	8.64979	3.06802	3.75543	1.55865
gene00118	0.929592	1.51545	0.919459	0.274051	0.1559	0	17.061	26.7699	0.996683	11.5762	19.574	19.2648	10.8148	6.09621	87.6279	97.9841	51.8617	34.8798	7.62457	9.19393	2.90972	2.9072	2.03625	1.01127	3.48092	2.37644	0.756425	0.708099	39.7104	45.8902	8.15227	10.0829	1.36194	0.703595	1.04547	0.335487	0	0.273421	0	0	2.52063	2.73084	6.74968	6.88222	4.49454	5.32433	4.7555	4.27921	7.92019
gene00119	170.489	114.997	41.313	35.087	6.19763	2.64342	49.6893	76.1429	173.249	144.782	112.994	82.0448	99.5794	46.5688	82.0954	113.239	78.3072	68.234	76.545	61.1484	51.032	60.112	64.784	49.6613	64.3569	88.6628	215.36	253.623	14.4675	9.70379	2.06095	1.5719	1.23855	1.31626	3.31794	5.29553	4.25513	7.45948	2.06909	5.75191	450.037	878.766	6.31355	7.9006	64.3358	73.1119	181.686	77.6662	190.963
gene00120	1.20424	1.3088	0.737358	0.650871	0	0.162711	0.83049	0.728694	0.71731	1.40416	2.27007	1.65276	1.36209	1.57947	1.77746	1.27424	2.17515	1.81389	2.61123	1.5468	1.98941	0.925019	0.509062	1.03713	0.751563	0.886255	0.544397	0.968271	0.372775	0.210811	0.0951433	0.483776	0.0653457	0.0607651	0.90291	0.724346	0.873054	0.354204	0.169812	0.337954	1.30615	0.922874	1.08258	1.62102	0.882192	1.44365	0.888004	1.42788	0.725472
gene00121	52.7746	40.754	38.9307	47.5613	45.7192	31.0961	69.3507	67.7229	50.1598	54.997	68.8724	58.819	44.5938	53.5198	63.5178	75.8767	63.0246	67.8077	43.5735	43.2948	44.0266	45.6311	39.2679	48.5855	39.2063	41.0476	49.1067	46.178	28.7942	23.2639	36.8754	52.6404	37.712	34.131	45.7486	44.996	45.9598	44.4471	42.7452	39.4912	45.0819	35.1261	54.9027	52.4835	37.9045	49.7457	49.9935	49.9942	43.7248
gene00122	8.24386	6.18502	4.92246	6.07589	4.43015	4.74291	3.26562	5.50772	2.86708	6.6605	9.72728	8.05381	6.79399	12.5565	4.73279	7.05635	3.17967	5.3646	11.1441	10.5547	9.39908	7.14946	2.98411	3.64033	4.93749	4.63524	9.68958	8.26026	0.685994	0.232765	3.36165	3.99549	2.00579	0.952723	12.3193	12.4286	13.0715	18.7637	26.4182	30.5876	11.3811	9.02366	8.79019	7.88719	12.6628	14.9599	13.6287	15.4783	9.37197
gene00123	3.8827	3.87859	3.98852	4.44613	3.15146	2.13579	0.732015	0.61889	2.23381	1.44443	1.05774	1.22863	0.751485	0.719297	1.00954	1.49668	0.547808	0.702837	0.912403	0.704416	0.504882	0.205761	0.0836814	0.0877361	0.0283123	0.103088	0.0218753	0.112628	0.174756	0.254128	1.16605	1.40936	0.590796	0.341838	1.46421	1.36799	1.22786	1.07537	0.545879	0.407397	0.699792	0.432641	1.44724	1.81297	0.898037	0.999054	0.568688	0.649698	0.156168
gene00124	0.249203	0.284381	0.246486	0.342846	0.146277	0.0785654	0.0582104	0.143939	0.259766	0.162721	0.0699646	0.0798041	0	0.101687	0.0742717	0.0473285	0.110945	0.0938401	0.123343	0	0.113754	0.0239276	0.0670369	0	0.0340213	0	0	0.073821	0.719983	0.305372	0	0.140156	0	0	0.233557	0.314778	0.252934	0.171029	0	0.139871	0.0394173	0.111403	0.0603146	0.0391357	0	0	0.0401977	0	0.0375318
gene00125	0	0	0.0483423	0.0504307	0.0573773	0.0462261	0.0456662	0.0282303	0.0611363	0	0	0	0.0921358	0.0598304	0.0582664	0.0278471	0.0522219	0.0276067	0	0	0	0	0	0	0	0	0	0	0	0	0	0	0	0	0	0	0	0	0.144731	0.123445	0.0463845	0.0436981	0	0	0	0	0	0	0
gene00126	3.63169	6.79481	4.30217	3.57298	7.3371	27.5188	10.6532	2.80501	2.42985	3.22617	6.1888	5.11181	7.64226	11.7346	10.8741	8.10833	11.0545	7.2035	9.53098	8.9986	16.9632	9.34198	9.23553	12.9837	13.9401	11.8849	17.7195	12.8347	0.823537	0.776208	0.420382	0.178127	0.288724	0.268485	6.07912	4.90737	7.39356	7.53528	15.1935	15.0033	10.7807	9.47673	13.4913	11.5791	9.225	8.89858	16.2256	16.1744	14.806
gene00127	0	0	0	0	0.979944	0.574177	0	0	0	0	0	0.437423	0.0286106	0	0	0	0	0.55722	0	0.272918	0.346395	0	0	0	0	0	0	0.067438	0	0	0.125904	0	0	0	0	0	0	0	0.112357	0	0	0	0.110199	0	0	0	0.36722	0	0
gene00128	0.996811	1.13753	0.821621	0.685691	0.487589	0.235696	0	0.671718	1.45469	0.732246	0	0.0798041	0	0	0	0	0	0	0	0	0	0.0957104	0.201111	0.0790708	0	0.067568	0.552014	0	0	0	0	0	0	0	0	0	0	0	0	0	0	0	0	0	0	0.0774522	0.321582	0.0608343	0
gene00129	0.521091	0.469461	0.949441	0.707469	51.2895	213.014	0	0.0475235	0.274449	0.0805868	0.0692992	0.0790451	0.103402	0.20144	0.0163478	0	0.0439558	0.0619651	0	0	0	0	0	0	0	0	0	0	0.118856	0	0	0	0	0.0290615	0	0.0692853	0	0.0564674	0	0	0	0	0.398273	0.33595	0	0	0	0	0
gene00130	0	0	0	0	0	0	0	0	0.515292	0	0	0	0.0388287	0	0	0	0	0	0	0	0	0	0	0	0	0	0	0	0	0	0	0	0	0	0	0	0	0	0	0	0	0	0	0	0	0	0.0996739	0	0
gene00131	5.18525	24.9368	22.8961	7.83434	9.34829	2.62726	52.3413	9.73374	4.86454	5.07869	0.311952	0	9.35593	7.14095	9.05161	1.37166	15.1369	1.88283	3.29972	0.832526	0.338132	0.106686	0	0.705108	0.151692	0	0	0.329147	1.6051	0.340392	0.307252	0.468686	0.211025	0.196232	3.12409	3.50876	2.8194	1.90642	1.37096	1.24729	2.46051	1.65572	128.681	135.234	3.03884	0.345337	1.7923	0.271243	1.1714
gene00132	1.31074	1.49577	1.81504	1.62295	0.923253	0.991761	3.91899	2.27125	0.327913	0.770284	0	0.503699	1.18604	0.962726	0.46878	0.149361	0.840298	0.296145	0	0.235702	0	0	0	0	0	0	0	0	0	0	0	0.221155	0	0	0	0	0	0	0	0	0.24879	0	8.7558	6.91635	0.268859	0	0.253715	0	0
gene00133	0.36207	0.103295	0.626716	0.560391	0.212528	0.256835	0.0422874	0.209132	0.452902	0.886575	0.228718	0.347846	0.273019	0.0554035	0.161866	0.257866	0.0967159	0.0511281	0.179207	0.244158	0.0826377	0	0	0.0861623	0.0741452	0	0.0859317	0	0	0.16638	0	0	0	0	0.610809	0.228672	0.826857	0.869716	0	0	0.515429	0	0.460068	0.170583	0.185669	0	0.175212	0	0.163591
gene00134	1.26159	2.15952	0.998269	1.82244	0.148105	0.238642	1.29664	1.45739	2.99835	4.20126	1.48762	0.606013	0.713477	0.54053	0.526401	0.575042	1.88717	1.35394	0.749311	1.58804	0.345529	0.508761	1.11994	0.600444	0.31002	0.205238	0.479069	0.224231	0	0	1.67452	0.425723	0.718802	0	0.425657	0.637424	0.960359	1.29875	0.186793	0.318643	1.43676	1.01516	1.19084	1.78312	1.42327	0.823414	1.34311	0.739137	1.36803
gene00135	2.32909	2.06723	3.49821	2.75925	0.810148	0.326349	5.64193	7.22465	3.88451	8.53348	9.1546	8.28735	4.42315	4.80471	7.25006	11.2551	8.47959	7.16253	3.92801	4.73117	3.78015	2.88236	3.55038	4.26982	2.89705	3.85918	3.76704	2.83643	0.934593	0.792793	1.28809	1.96488	0.294893	0.365629	2.32838	2.07027	2.62662	3.01931	0.383165	0.435751	8.1048	7.24978	4.44704	3.90153	1.85788	2.81509	6.26157	4.10631	6.23605
gene00136	40.5449	40.7082	39.5865	33.1271	20.3262	10.6155	34.9157	43.8724	52.7841	49.6822	37.96	30.2588	31.0321	26.0413	29.6651	34.1059	31.9331	29.88	26.3551	26.5195	22.1615	22.5058	17.6943	22.6926	23.3049	26.5394	23.8709	18.9437	28.8451	23.1892	2.88711	4.99124	1.0906	0.276586	57.1457	66.3801	55.5022	49.0241	6.95642	3.07655	38.1484	37.0281	48.202	49.1895	17.8466	25.9599	36.6302	26.1884	46.2301
gene00137	18.041	10.9057	6.27088	6.87849	1.97018	2.64546	54.0106	9.1011	44.8423	29.5875	23.5193	14.4659	3.65581	9.95817	28.7046	81.1964	26.2747	11.1383	3.78405	5.19742	22.3437	1.34282	6.80943	14.0667	15.1215	22.1828	9.42649	8.32711	1.41419	1.02825	11.2924	29.2599	14.5553	8.74343	2.09716	1.17769	8.80071	11.4538	6.21205	11.5781	12.255	7.58571	3.7572	3.47015	9.6578	6.47647	88.6117	59.5406	78.6066
gene00138	0.357264	0.475647	0.647844	0.368635	0.349511	0.112634	0.333808	0.171963	0.372409	0.641525	0.401213	0.114409	0.291845	0.109336	0.177463	0.542812	0.190864	0.235431	0.235771	0.267685	0.163081	0.0343033	0.096106	0.113358	0.0975479	0.145301	0	0	0.258047	0	0.197584	0.100466	0.339258	0.0630953	0.0669667	0	0.0906534	0.163461	0	0.250653	0.791136	0.479132	0.0864687	0.336636	0.122136	0.166557	0.461029	0.654103	0.484259
gene00139	0.718769	1.19617	1.80696	1.54509	0.070317	0.056651	0.587631	0.415161	1.61086	1.34933	0.832413	0.776847	0.508114	0.43994	0.606956	1.16032	0.671989	0.642819	0.385402	0.511621	0.546831	0.241548	0.120845	0.171046	0.171722	0.170524	0.113726	1.11783	0.129789	0.0550486	0.347823	0.27792	0.273017	0.158674	0.202093	0.226976	0.0911914	0.267201	0.35474	0.277355	3.12648	4.90009	0.282691	0.056439	0.46073	0.195469	2.63766	1.4695	0.649511
gene00140	24.9265	20.0838	16.2707	23.7927	14.6735	10.395	22.9879	23.3597	26.2377	29.9022	46.769	44.5818	23.6708	25.3695	38.8364	50.4236	41.5619	35.5843	20.7638	25.3829	21.6417	22.4713	25.3915	29.4025	33.1276	29.9165	27.8917	27.3227	18.0559	18.6174	16.6856	19.2106	10.5595	9.21034	15.9154	16.0604	15.0923	14.0998	17.0174	17.841	17.9297	17.3408	20.1852	20.3737	17.7552	24.782	37.3341	27.882	31.0282
gene00141	4.98567	4.28308	3.25061	3.54517	2.82784	2.15463	4.52749	5.47902	5.0919	5.9257	9.35785	7.51657	3.82985	4.09166	7.50192	10.4156	5.80591	7.43581	8.09616	7.16897	3.86975	3.00133	1.522	1.11979	1.42248	1.12397	2.03859	1.97473	6.55478	7.34504	4.33734	5.97036	3.74495	3.99689	3.0871	2.40582	1.81944	2.6784	2.1012	2.07516	6.20248	8.11378	9.28739	9.44839	7.06668	9.15799	4.06625	4.66319	1.41739
gene00142	1.74189	5.3787	3.14176	9.83245	4.93183	9.98179	70.941	51.6078	6.28028	7.72761	319.143	261.453	261.111	296.331	117.45	139.294	159.896	225.659	109.24	83.9279	120.672	61.0955	36.7971	27.6997	27.4454	31.7546	20.6219	23.4931	13.7656	16.5738	2.04003	0.950853	0.934078	1.3029	61.1909	61.4775	72.3828	95.4965	80.7097	114.474	31.4094	29.4987	98.3544	94.0377	68.937	79.0095	43.6339	72.2628	23.9811
gene00143	0.196931	0.112365	0	0	0	0	1.93202	30.4274	0.123167	1.92884	0	0.0945971	0.074248	0	0.0586928	0	0	0	0	0	0	0	0	0	0	0	0	0	0	0	0	0	0	0	0	0	0	0	0	0	0	0	0	0.278341	0	0	0	0	0
gene00144	0	0	0	0	0.306613	0.176445	0	0.021551	0	0	0	0	0	0	0	0	0	0	0	0	0	0	0	0	0	0	0	0	0	0	0	0	0	0	0	0	0	0	0	0	0	0	0.0812742	0.035157	0	0	0	0	0
gene00145	0	0.341258	0.221838	6.55692	16.5878	525.296	0.104779	0.0863637	0	0	0.125936	0.0718237	1.18384	0.640629	0	0.638935	0	0	0	0.134438	1.63806	1.20595	0.603332	0	0.0612384	0	0	0	4.85989	11.4057	0.124039	0.0630701	0	0	0.0840805	0.0944333	0.682922	0.410469	0.110692	0	0	0.267368	0.325699	0.633998	0	0.487949	0.144712	2.84704	1.62137
gene00146	0.448565	0.341258	0.591567	0.154281	0.877661	0	0.698524	16.2364	0.561096	1.17159	0	0.430942	0	0	0.267378	0.511148	0.15976	0.168912	0	0	0	0	0	0	0	0	0	0	0	0	0	0	0	0	0	0.188867	0.227641	0	0	0	0	0	0	0	0	0	0	0	0
gene00147	0.881459	0.603534	1.30778	0.727611	0.517398	0.250106	0.823588	0.66187	1.32311	0.345339	0.222726	0.169366	0	0.0539519	0.367791	0.50222	0.188364	0.199154	0	0.0792536	0	0	0	0	0	0	0	0	0	0	0	0.0743621	0	0	0.396537	0.111341	1.74458	0.604949	0	0	0.334616	0.0788093	0	0	0	0	0	0	0
gene00148	0.761714	3.04234	0	0.392979	0.44711	2.88172	0	0	47.6402	24.9931	0	0.365894	0	0.233113	0.227019	0.650991	0	0.430248	0	0	0	0	0	0	0	0	0	0	0	0	0	0.3213	0	0	0	0	0	0	0	0	0	0	0	0	0	0	0	0	0
gene00149	4.81904	3.4241	6.47526	4.8786	23.2699	14.3615	7.64601	8.03532	4.32195	7.48078	17.8438	15.8109	2.05687	2.00351	20.9205	30.3581	16.2243	27.4254	0.270022	0.163505	0.0830099	0.052382	0.0733783	0	0	0	0	0	0.197022	0	0	0.383534	0.103611	0.192696	0	0.344554	0.13843	0.124805	0.403876	0.229652	0.604043	1.05683	0.26408	0.171351	0	0	0	0	0
gene00150	0.787724	1.01129	1.2661	1.42239	0.462377	0.279386	0	0	0.862171	0.289326	0	0	0	0.0602682	0	0	0.052604	0	0	0	0	0.0567259	0	0	0	0	0	0	0	0.180989	0	0	0	0	0.664441	0.373127	0.449729	0.946081	0.14579	0.165798	0	0	0	0	0	0	0	0	0.0889778
gene00151	1.0911	0.735758	0	0.255871	8.50059	9.56915	0	0.0286464	2.10928	14.2815	0	0	0	0	0.118251	0	0	0.560274	0	0	0	0	0	0	0	0	0	0.132225	0	0	0	0	0	0	0	0	0.0755074	0.0680753	0	0	0	0	0	0	0	0	0.0480002	0.0726424	0
gene00152	2.08815	1.83301	2.91272	3.20429	2.19997	2.68394	3.00162	3.52556	2.87989	7.60409	2.6156	2.77769	2.15999	2.06463	3.60641	3.38619	3.83298	3.93158	0.848026	0.914674	0.977624	1.01791	0.993818	1.37608	0.570151	0.653277	0.711615	1.04681	3.59657	4.62554	2.57619	2.21331	0.549112	0.453884	3.49257	3.31393	3.83125	2.57224	1.90261	1.30725	1.27034	1.38826	3.07125	3.32975	0.494215	1.54761	1.14004	1.05871	0.628981
gene00153	0.490618	0.399911	0.901215	0.867828	0.493684	0.0662896	8.34955	8.50143	0.70137	1.78485	2.12518	1.68337	0.739902	1.02958	2.632	2.39601	3.36995	3.5234	0.138761	0.126035	0.0639868	0.0403778	0	0	0	0	0	0	0.759357	0.515316	0.93029	1.4782	0.319468	0.148537	2.44359	2.30181	1.6006	2.5494	1.24529	0.885119	0	0	1.98473	2.31145	0.143765	0.130701	0.0678337	0.153987	0
gene00154	5.48116	4.4506	6.56825	6.8248	5.75406	4.1373	12.2739	14.338	3.9555	4.87813	5.90388	6.65823	3.33825	4.77425	9.84866	9.90934	8.44686	8.8712	1.48688	0.805572	1.0826	1.59403	0.510391	0.426425	0.92817	0.814521	0.82555	1.12408	4.33964	5.32807	3.45397	4.46842	1.86175	1.25655	4.71224	4.12745	3.24968	3.4362	3.35544	2.19639	0.725257	0.235605	6.73508	7.2256	0.918893	1.62164	0.688609	0.984229	0.571502
gene00155	7.98028	7.17831	3.94665	6.00618	3.25143	2.08673	41.6678	36.1703	7.45735	10.9888	22.0623	23.4513	5.62817	7.78651	29.4644	23.5633	41.2042	34.0987	2.41638	2.57463	2.39995	1.86602	0.644022	0.759631	1.30737	0.458206	1.02499	0.667479	2.84812	1.72571	4.75097	5.94032	1.92572	0.845623	5.43786	6.16671	5.64602	3.44722	2.08513	1.4623	1.96023	1.51094	8.82795	7.96184	1.97392	2.45109	1.18125	1.30638	0.636294
gene00156	5.99474	5.5583	10.6544	11.018	3.68373	3.49935	45.9908	56.5101	3.98365	7.5688	18.9737	18.3575	8.40501	9.11574	39.6414	32.181	22.4434	29.4166	0.973582	0.589529	0.940651	0.620563	0.26457	0.312064	0.153451	0.0380952	0.0444612	0.0416206	34.1996	33.315	10.4123	13.9076	2.98862	1.38956	11.3772	14.3753	6.84507	5.20705	3.60584	2.20807	0.400026	0.167493	11.6299	12.0474	0.576393	1.26637	0.226637	0.411584	0.211606
gene00157	0	0	0	0	0	0	0	0	0	0	0	0.0801339	0	0	0	0	0	0	0	0	0	0	0	0	0	0	0	0	0	0	0	0	0	0	0	0	0	0	0	0	0	0	0	0	0	0	0	0	0
gene00158	0	0	0	0	0	0.198869	0	0	0	0	0	0	0	0	0	0	0	0	0	0	0	0	0	0	0	0	0	0	0	0	0	0	0	0	0	0	0	0	0	0	0	0	0	0	0	0	0	0	0
gene00159	0	0	0.0871851	0	0.206959	0.0833685	0	0.0509131	0	0	0	0	0.0332333	0	0	0	0	0	0	0	0	0	0	0	0	0	0	0	0	0	0	0	0	0	0	0	0	0	0	0	0	0	0	0	0	0	0	0	0
gene00160	0.0636764	0.14533	0.755788	0.591328	0.299014	0.481802	1.07092	1.2505	0.159302	0.187104	0.268161	0.367049	0.0720229	0.0779494	0.455471	0.290242	0.136073	0.323704	0	0	0.116266	0	0	0	0	0	0	0	0.275956	0.117043	0.105648	0.161157	0.145121	0	0.0716143	0.241296	0.775558	0.174805	0.282841	0.0536097	0	0	0.416114	0.359999	0	0	0	0	0
gene00161	4.06578	2.45633	3.78491	3.45486	2.47076	1.08577	17.0948	13.0405	2.93179	4.82553	6.68776	7.1228	1.94769	1.46386	8.55357	10.0564	9.60834	9.72646	0.568198	0.688116	0.174675	0.330677	0.0386018	0.0910625	0.235086	0.116723	0.136228	0.0850166	1.96929	1.49466	1.98403	3.63176	1.90772	1.36851	3.6581	3.50432	3.4227	3.41409	3.11616	2.33571	0.680929	0.727025	3.16051	3.83103	0.392457	0.445993	0.138882	0.385332	0.0864476
gene00162	0	0	0	0	0	0	0	0	0	0	0	0	0	0	0	0	0	0	0	0	0	0	0	0	0	0	0	0	0	0	0	0	0	0	0	0	0	0	0	0	0	0	0	0	0	0	0	0	0
gene00163	0	0	0	3.04798	4.47928	345.391	0	0	0	0	0	0	0.046405	0	0	0.841525	0	0	0.121839	0.110665	1.12367	0.992704	0.595975	0.11716	0	0	0	0	0.266701	5.20343	0	0.20767	0	0	0	0.155469	0.187387	0.422358	0.182237	0	0	0.330134	0	0.347926	0	0.803331	0.119123	1.26194	1.44589
gene00164	116.212	108.517	193.884	188.655	149.304	122.163	334.25	276.044	68.8883	63.1975	146.133	148.638	91.633	128.835	293.011	242.448	234.938	207.271	21.1366	11.2251	16.5108	20.0311	6.21467	4.33152	4.30085	4.36576	2.43688	1.34798	608.3	656.053	267.536	292.642	84.827	53.906	107.21	111.126	64.6605	68.7862	59.9465	51.474	1.66099	1.14752	112.592	116.978	8.73557	12.6198	5.64627	8.63038	3.47939
gene00165	8.06535	8.198	16.3908	16.826	1.75915	3.83495	2.40899	2.69839	4.41036	4.01456	0.482573	0.423415	0.581582	0.944158	0.840665	1.18022	0.729909	0.472991	0.523536	0.198134	0.241418	0.761713	0.533514	0.125857	0.324911	0.681139	0.543921	0.548338	0.2865	0.972124	0.292493	0.520535	0.150666	0.0934031	5.55151	6.51342	2.01298	1.51237	1.56612	1.26158	2.71876	2.99475	0.99203	1.45349	0.587615	0.410937	2.04745	1.12968	1.75236
gene00166	0.044658	0	0.0662568	0	0	0.0211188	0.0104315	0	0.0558613	0.153091	0	0	0	0	0	0	0	0	0	0	0	0	0	0	0	0	0	0	0	0	0	0	0	0	0	0	0	0	0	0	0.0211911	0.0199639	0	0	0	0	0	0	0
gene00167	0.0881459	0.100589	0	0.0909514	0	0	0	0	0.110259	0	0	0	0	0	0	0	0	0.0497885	0	0	0	0	0	0	0	0	0	0	0	0	0	0	0	0	0	0	0	0	0	0	0	0	0	0	0	0	0	0.0645534	0
gene00168	0	0	0	0	0	0	0	0	0	0	0	0	0	0	0	0	0	0	0	0	0	0	0	0	0	0	0	0	0	0	0	0	0	0	0	0	0	0	0	0	0	0	0	0	0	0	0	0	0
gene00169	0.440181	0.287039	0.124395	0	0.147644	0	0.0293772	0	0.157317	0.0615908	0	0	0	0	0	0	0	0	0	0.0565391	0	0.144907	0	0	0.154527	0.102299	0.119394	0.223533	0.136258	0	0	0	0	0	0.141444	0.0794298	0.0957368	0.0863136	0	0	0	0	0	0.0592522	0.0644926	0	0.12172	0.0460521	0.0568238
gene00170	0.0493531	0	0	0	0	0	0	0	0	0.048339	0	0	0	0	0.0294181	0	0	0	0	0	0	0	0	0	0	0	0	0	0	0	0	0	0	0	0	0	0	0	0	0	0	0	0	0	0	0	0	0	0
gene00171	2.4435	3.03091	9.14205	7.45419	25.9418	17.2827	0.198528	0.306818	0.930237	0.728392	0	0.204131	0.0400548	0.325131	0.633264	0.363184	0.283785	0.300041	0.105166	0.0955214	0	0	0	0	0	0	0	0	1.38123	1.17167	0	0.179252	0	0	0.477931	0.402584	0	0.218737	0	0	0	0.0949859	0.154278	0.300315	0	0.0990573	0	0	0
gene00172	0.828277	0.280059	0	0.0633066	0.10804	0.0290143	0	0	2.49423	2.40372	0	0.0294717	0	0.0375531	0	0	0	0.0346552	0	0	0	0	0	0	0	0	0	0	0	0	0.0508973	0	0	0	0	0	0	0	0	0	0	0	0	0	0	0	0	0	0
gene00173	0.0963505	0.109952	0.0953002	0	0	0	0	0	0.602609	0.283112	0	0.0462826	0.0181633	0.0589737	0	0	0	0	0	0	0	0	0	0	0	0	0	0	0	0	0	0	0	0	0	0	0	0	0	0	0	0.0430724	0	0	0	0	0	0	0
gene00174	3.69375	4.49889	3.24364	3.02951	2.01527	1.2541	6.51533	3.31652	4.88696	4.39476	3.67948	3.88985	5.82498	8.61588	4.2906	4.84317	4.01626	3.65786	6.5746	7.07867	3.94504	2.89186	1.7962	1.74675	1.42554	1.38671	1.30374	1.22045	1.07744	0.718117	1.63033	1.83773	1.20067	1.01615	4.58029	4.44141	2.84785	3.3313	2.94486	2.25261	7.30318	5.89581	11.7853	11.6462	5.63389	6.55696	3.87284	4.04032	2.10755
gene00175	3.9709	2.56782	11.3246	12.565	16.3935	19.9677	4.3904	4.93122	0.827846	2.13912	2.84286	2.54327	2.71979	3.72675	3.70823	3.35598	2.51033	3.28963	3.14465	2.14218	3.08144	2.24951	1.49547	1.88992	1.51791	1.56115	1.25657	1.64681	1.86428	2.06802	0.439219	0.614158	0.226246	0.0701288	5.80569	6.43694	2.61973	3.40656	3.13567	2.89738	0.628092	0.473372	6.24701	5.92425	2.44353	2.59173	1.60132	1.89025	0.657852
gene00176	10.9992	10.7588	6.81453	6.11117	7.80435	2.51503	4.91268	4.88705	11.4907	11.01	9.97687	11.0316	4.78499	5.10475	7.99733	16.3215	5.48877	7.51002	10.7685	13.476	3.08976	1.88011	0.780358	1.38066	0.990082	0.589905	2.29494	1.71866	2.88101	1.5552	3.60975	5.91424	7.71314	2.30543	8.97194	13.5882	4.60052	3.48407	3.75823	5.29163	6.88268	6.15986	3.59829	4.32789	6.19824	8.2271	6.08309	3.89485	2.07526
gene00177	30.762	25.717	31.4751	36.0208	40.4415	33.0176	32.9945	36.7475	30.034	32.2514	33.4594	28.7565	29.6945	31.5785	28.1846	29.356	31.6498	29.8315	26.0947	24.6753	31.3658	31.966	30.4972	36.7395	34.6542	33.8502	37.0349	41.0169	18.6739	16.2219	22.0211	36.4489	23.5006	18.7767	46.6474	48.9856	46.7287	47.2531	38.5868	39.6727	24.9957	21.6733	33.0774	29.1813	25.0269	30.6377	35.0802	37.1931	33.2742
gene00178	11.1435	11.833	11.2408	9.04443	8.43997	6.66891	10.5152	5.60595	10.2727	10.4541	14.719	15.753	10.5191	12.5919	11.9331	15.1244	11.2713	11.1829	33.9414	42.1904	16.6106	13.1422	6.80608	7.81728	5.84366	6.27522	5.80133	4.37404	1.01858	0.609908	4.08308	5.31862	2.55224	1.28922	8.33433	8.76677	9.05106	7.8945	7.28748	6.61147	31.7268	25.8101	20.5993	19.046	26.062	27.9735	19.8572	18.4278	14.1926
gene00179	4.61381	3.86657	5.20526	6.17398	9.47873	3.81828	1.68394	1.70723	2.34458	2.11828	5.64689	4.43255	2.58211	3.92712	1.84777	4.51819	2.65744	2.36175	8.42083	14.1952	6.51569	4.69306	4.94517	4.66631	3.54308	3.40109	3.90099	4.16429	0.781053	0.265019	4.30591	6.81157	3.2038	1.22225	3.72957	4.00667	7.57312	6.4319	2.56173	2.79192	5.6102	2.12701	2.09378	2.37749	7.83723	9.67932	8.1633	8.60566	4.56011
gene00180	0.378477	0.575872	0.249567	0.130174	0.29621	0.238642	0.943008	0.582955	0.315616	0.494266	1.06259	1.57563	0.332956	0.772186	0.827201	1.29384	1.41538	1.0689	1.74839	1.92834	1.03659	0.43608	0.407249	0.360266	0.10334	0.205238	0.119767	0.336347	0	0	0	0	0.287521	0	0	0.318712	0.768288	0.0865833	0.373586	0.106214	2.3946	1.24075	1.64885	0.713248	1.29388	2.58787	1.09891	0.831529	0.684016
gene00181	0.106801	0	0	0.1102	0	0	0	0	0	0.104607	0	0	0	0	0	0	0	0	0	0	0	0	0	0	0	0	0	0	0	0	0	0	0	0	0	0	0	0	0	0	0	0	0	0	0	0	0	0	0
gene00182	5.91642	7.28114	4.13077	8.13963	4.35804	2.85274	2.92658	3.35032	4.78866	4.2041	2.83357	3.78932	1.92447	2.4852	2.97343	4.82506	2.60299	3.9971	6.20119	9.07453	5.50728	3.27478	2.34051	1.54597	1.23533	1.5098	3.41406	1.64952	0.502747	0	1.73226	3.71896	0.925355	1.3522	1.3047	1.61188	1.23632	1.51272	1.20234	1.36736	8.69762	6.6381	2.61121	3.38861	7.01968	7.03079	4.04195	4.92758	1.46762
gene00183	0	0	0	0	0	0	0.523893	0.755682	0	0.366123	0	0.179559	0.563735	0.686388	0.334223	0.106489	0.599101	0.21114	0	0	0	0.107674	0	0	0	0	0	0	0	0	0	0	0	0	0	0.236083	0	0	0	0	0	0	0	0	0	0	0	0	0
gene00184	0.130019	0.259652	0.160752	0.134157	0.228955	0.338173	0.561857	0.0938736	0.406591	0.350204	0.10951	0.124911	0.857857	2.60628	1.12376	0.0925993	0.382036	0.20196	0.128706	0.0876766	0.0890252	0.0374519	0	0.0309407	0	0	0.0308579	0	0.0704331	0	0.10786	0	0	0.172217	0.255897	0.0821159	0	0.178465	0.096254	0.218928	0.339331	0.319679	0.637237	0.796326	0.600061	0.12123	0.0314591	0.119024	0.0587454
gene00185	86.4208	115.034	114.786	112.165	123.05	97.442	615.06	93.0945	64.4745	84.2821	51.0562	64.8193	287.055	554.803	297.047	259.912	701.245	195.71	196.089	219.065	132.604	97.2624	56.3424	62.0495	111.392	80.4382	108.296	104.998	90.4206	93.4943	73.3307	107.277	56.9063	90.9863	122.811	94.4246	181.946	223.899	181.24	225.291	159.113	146.089	687.06	837.518	257.225	191.777	158.917	170.973	128.018
gene00186	0.406418	0.0772983	0.535984	0.698922	0.318078	0.320325	0.569602	0.234747	0.0847292	0.132689	2.16796	2.66808	5.00551	5.09954	1.04977	0.964835	1.91793	1.60693	2.74915	3.89779	0.432877	0.780457	0.655972	0.580295	0.943236	0.716267	0.257218	0.120393	2.64195	1.61858	0.674304	0.400008	0.308747	0.215329	1.29506	1.2834	0.928133	0.557852	0.100291	0	1.15712	1.09011	0.885289	0.765904	5.97444	5.43153	1.04892	1.33937	0.795724
gene00187	40.2552	46.6638	11.7275	11.0406	31.7089	11.2141	95.3546	2.20487	11.3586	4.7019	36.4873	2.77828	32.6441	159.942	17.3413	3.95444	16.6238	6.43584	29.8866	46.4907	10.6134	22.4579	10.5488	15.9109	21.2246	13.0788	24.4339	20.7141	3.50914	4.5714	6.23747	8.2461	13.511	11.093	11.5135	9.35133	22.1901	86.9703	84.5224	119.203	10.4841	15.41	8.69308	7.84777	37.4892	40.1225	44.502	16.8582	20.0697
gene00188	32.8013	33.0775	60.6266	52.6412	288.263	371.293	27.4565	29.1122	14.4722	21.6995	41.104	48.3628	44.8968	76.1263	41.7452	63.7805	51.9793	63.2301	737.98	1221.35	103.659	481.071	29.3021	26.4781	5.34343	9.71126	14.6642	19.087	10.8014	10.7462	10.9252	11.7333	138.501	270.822	122.645	106.807	112.432	30.283	71.8013	103.727	898.851	834.303	277.713	402.434	697.245	1002.56	403.111	251.577	26.5821
gene00189	46.5858	47.7671	31.104	28.1724	11.3495	8.08872	121.896	69.0955	38.472	42.4548	122.679	131.358	216.717	208.311	113.829	117.248	165.901	113.626	71.5132	66.9605	74.8282	63.1628	57.1006	54.4065	83.4551	69.7809	84.9213	84.6414	180.251	186.685	84.8718	73.7621	10.3508	4.33415	45.045	34.1525	12.8587	16.9521	12.7412	9.30213	62.1083	44.5484	249.931	291.606	66.846	70.925	55.1123	61.2316	59.4734
gene00190	31.8194	34.3821	36.3901	37.0387	55.565	27.4615	43.8057	44.8559	23.7567	22.8872	28.3915	32.1933	35.8402	29.8224	39.1781	39.7147	37.2918	31.1718	35.5338	33.7948	32.6806	30.6474	24.6356	24.3254	26.5527	25.3969	29.5465	30.2215	98.4666	99.428	35.8001	46.5569	16.0898	10.2205	29.8589	30.1442	23.7677	25.3864	18.6977	18.3337	23.8752	25.3374	36.4606	41.8814	33.0418	32.5425	26.7539	27.1624	25.2491
gene00191	35.699	35.0814	44.199	47.3963	46.5982	76.6691	59.4961	53.0839	30.3795	35.8386	49.8628	45.1576	60.0362	62.4298	48.8083	53.1964	72.1335	47.379	35.3385	38.3503	31.1586	32.7908	29.5292	33.4721	32.9227	32.1999	35.5832	47.5402	69.7814	65.3559	42.011	40.9175	15.0364	12.433	33.451	34.6867	27.0394	33.8256	31.6294	29.0344	46.0643	41.005	64.7629	71.5096	32.4796	36.7107	36.7251	31.6549	30.39
gene00192	80.6437	77.0439	93.0426	96.3542	158.631	85.4479	83.2227	101.083	61.6524	88.9679	69.6562	72.6744	82.4216	80.0075	61.8539	57.2809	61.6667	69.9038	71.2937	59.0285	50.4539	59.4989	41.5948	46.17	57.1479	57.4666	59.3488	59.3015	84.93	74.7458	44.5455	70.3476	20.9918	14.4326	102.488	98.8936	106.516	92.3331	70.945	58.9025	69.6526	79.636	78.9029	85.3128	65.4227	77.659	73.0233	78.2911	53.7473
gene00193	16.0588	18.1556	5.40934	5.74562	0.1751	0.0470231	5.96929	10.7402	9.63951	25.4681	5.48567	7.92891	3.67399	4.77766	1.54105	2.54945	2.04521	5.33571	1.2304	0.983447	1.95176	0.658775	0.601846	0.141977	0	0.0808819	0	0	0.646389	0	0.742399	0.461375	0	0	0.279578	0.376803	0.529853	0.170607	0	0	30.9057	38.7617	2.85187	3.23245	0.152971	0.231784	0.144355	0	0.0898544
gene00194	0	0	0.530055	0.184317	0	0	0.083452	0	0	0.174961	0	0	0.0673488	0	0	0	0	0	0	0	0.163081	0	0	0	0	0	0	0	0.387071	0	0	0	0	0	0	1.12818	0.54392	0.122596	0.528971	0	0	0.159711	0	0	0	0.166557	0	0	0.16142
gene00195	48.9793	36.8389	58.7217	52.6057	19.1666	22.1797	46.4917	19.6319	51.6125	49.8627	50.5667	44.631	74.3135	130	43.9257	53.8256	61.0951	39.654	97.5573	126.71	132.52	90.6791	56.6556	73.1128	85.8936	94.7716	74.3966	71.4242	31.0354	30.4188	21.0546	18.3437	5.75042	4.16777	21.3663	18.7478	22.3707	22.9191	31.535	22.4299	65.288	92.1608	57.9253	70.4158	95.1384	85.4552	185.737	139.621	83.222
gene00196	339.824	361.942	171.193	139.148	0.378141	3.35115	210.321	357.401	294.799	463.979	234.041	255.402	90.0296	68.0838	105.216	33.6461	199.329	289.285	49.4226	29.7336	41.4635	31.237	18.2829	21.4627	9.23462	13.537	2.85403	1.52668	0.232654	0	0.356281	0.181159	0.367048	0.113773	2.41508	1.76309	0.326931	0.515815	0	0.18079	16.5075	9.21565	46.1522	51.6978	2.64282	3.70411	1.3509	0.629052	1.26131
gene00197	23.1394	24.4394	25.5654	19.8119	34.9673	29.8012	44.9654	38.8163	19.0909	19.2884	25.2948	24.5952	35.2678	30.7368	36.096	24.264	43.3983	36.4294	31.6782	19.2557	21.7992	19.5704	17.4819	21.7917	21.5753	20.0232	21.9671	21.0012	77.3433	87.7796	33.4904	34.4732	5.32966	4.69521	19.1027	19.5891	8.61981	10.8124	9.84079	9.11888	16.1197	13.6455	31.8152	42.9109	19.4398	17.2142	11.9123	11.3575	10.8998
gene00198	31.5503	26.9063	26.8442	22.9282	41.4197	33.2094	44.5353	37.6226	18.8839	29.4067	32.0026	28.8442	30.3138	27.8247	39.736	27.6407	46.8507	39.8576	29.8885	17.539	21.6802	15.8308	14.3735	20.3444	23.6205	24.1456	26.0871	22.0086	91.1535	95.7188	37.149	33.1992	6.57191	6.11123	19.2679	22.0688	9.81342	11.9907	10.7995	10.9963	14.9713	14.8625	33.0078	35.6424	17.2228	19.2954	10.5068	13.5405	10.4231
gene00199	2.05008	2.21951	1.76777	1.62718	1.1725	1.54123	1.76814	1.42702	2.56438	1.80201	1.01831	1.06052	0.535108	1.31915	0.971335	1.79701	1.20756	1.48458	1.92531	2.50495	0.431911	0.333117	0.0424218	0.200148	0.0861165	0.21379	0.0998061	0	0	0	0.872147	1.33038	0.419301	0.167104	0.65031	0.796781	0.8003	0.649375	0.933964	0.796607	0.59865	1.36295	1.67938	1.23828	1.13215	1.17631	0.508752	0.384967	0.190005
gene00200	0	0	0	0	0	0	0	0	0	0	0	0	0	0	0	0	0	0	0	0	0	0	0	0	0	0	0	0	0	0	0	0	0	0	0	0	0	0	0	0	0	0	0	0	0	0	0	0	0
gene00201	0	0	0	0	0	0	0.0659446	0.0815322	0	0	0	0	0	0.0863985	0	0	0	0	0	0	0	0	0	0	0	0	0	0.125444	0	0	0.468398	0.238167	58.5497	50.7061	0	0	0.214906	0.387506	44.3078	83.9018	0	0	0.307478	0.133007	0	0	0	0	0
gene00202	0.750213	0.749102	0.0463772	0.145142	1.78896	0.776073	0.0766673	0.0135413	0.293256	0.252586	0.0197461	0.202708	0.141425	0.358739	0.12577	0.0267151	0.0375743	0.052969	0.0232075	0.0632372	0	0	0.0189198	0	0.0192037	0.0190697	0	0.0208345	0.152401	0.0430926	0.311177	0.0197781	0.0534301	0.0993696	0.0791001	0.0296132	0.178464	0.112629	0.520677	0.236854	0.0889979	0.0419218	0.0510678	0.0441811	0.0721328	0.0437187	0.04538	0.068677	0
gene00203	12.0782	12.2097	11.2919	12.1211	59.2421	55.5007	12.2643	11.6272	9.79618	11.5599	15.004	13.2462	10.771	10.2283	15.2537	14.8317	14.6141	14.766	12.9389	15.1738	8.05605	5.87795	4.27278	4.35732	6.09874	5.47301	4.45037	3.23481	6.33379	3.8522	6.22227	12.097	5.21623	3.56488	6.69887	6.7574	9.06831	6.92666	8.00249	7.42919	8.84562	7.00197	13.8956	12.2642	19.0618	19.7979	9.92818	9.93593	8.47234
gene00204	13.505	17.6052	27.6188	25.7373	26.7436	24.4552	14.8411	13.8521	8.35632	8.42606	21.7375	26.3644	28.9196	24.5629	19.3945	18.1275	19.3852	18.2697	15.6998	14.4328	11.8028	8.00173	5.39121	5.03229	8.34592	6.91945	6.25071	4.69818	25.202	25.9719	13.0772	17.6776	12.0485	8.60665	16.9722	18.1514	14.634	12.9298	9.32185	9.22546	21.8479	23.7623	39.4677	49.4972	14.0479	16.3563	9.39593	13.1989	10.1191
gene00205	5.57755	8.78963	7.94675	7.26235	6.70371	4.71005	13.6178	6.55824	5.81398	6.17832	12.7511	17.0321	46.9142	41.0072	12.4278	11.6522	18.8717	16.6148	51.9259	35.9996	54.1329	49.3077	60.6587	67.6921	61.8407	63.2997	67.7631	48.0327	1.2949	1.58663	0.110166	0.168049	0.22699	0.351798	14.4126	13.0001	14.7592	15.1293	11.3059	11.4041	32.075	27.5459	55.2027	67.1955	50.189	43.1518	50.7039	60.5411	53.3413
gene00206	25.069	26.5025	18.4626	21.9477	28.9203	29.3556	22.5105	29.8373	15.6111	19.2392	10.6944	24.5012	37.6838	24.4443	5.4985	3.77178	2.08719	8.88832	60.482	50.4466	61.9227	59.582	12.7868	6.61134	10.8451	9.18054	5.56338	2.98975	1.41093	0.997385	3.06095	1.55641	6.05958	2.41492	114.363	103.496	170.015	201.246	267.857	327.642	9.4754	7.66526	65.954	60.3321	84.7006	71.742	59.3435	78.9207	19.8095
gene00207	10.0009	9.80555	15.4232	17.0372	3.8097	3.64841	52.0514	56.7747	7.04632	20.8301	43.6123	46.8437	22.9775	26.2215	72.3502	67.6677	82.4216	78.1048	25.9216	11.1757	9.22342	15.462	7.11554	6.76091	9.81363	6.59086	8.00225	5.74975	30.7367	22.2841	29.6639	53.9794	4.07006	1.60041	12.7855	13.0192	8.82482	8.64257	1.42031	1.08255	24.4641	16.3503	29.4907	23.7509	25.9143	34.6731	5.11613	6.17317	4.22352
gene00208	0.402976	0.585278	0.905871	0.756003	4.68776	1.94032	0.376519	0.317398	0.320772	0.394695	0.370267	0.246364	0.262428	0.179383	0.633264	0.667925	0.489284	0.74493	0.398907	0.0988152	0.20067	0.274364	0.0886931	0.069743	0	0.119194	0.0695563	0.0651125	0.0793811	0.202011	0.364687	0.61811	0.0834906	0.0388191	0.123603	0.092548	0.167322	0.150853	0.216964	0.0616852	0.243371	0.26203	0.585194	0.759417	0.375719	0.204946	0.141823	0.24146	0.0993127
gene00209	2.11993	2.87498	3.16043	2.56782	1.40666	1.30763	3.24383	5.64322	2.57489	2.70831	3.75221	4.07329	2.23563	1.74888	4.92635	5.75917	4.31681	5.46651	3.43672	2.37568	2.35612	3.20368	2.52904	2.66133	1.45966	1.79935	2.10003	1.31058	2.7961	1.07299	3.05849	4.63954	1.40041	0.553452	1.10572	1.00901	0.654857	0.590401	0.818818	0.310398	1.72032	2.69199	3.45776	4.02401	2.61534	3.9246	2.25988	2.56504	0.832897
gene00210	4.86315	6.15784	16.539	3.29947	5.55272	4.72559	25.6137	5.77183	15.9996	4.11073	14.9253	9.92021	40.7396	38.5329	40.6229	26.19	45.5198	16.1428	10.4854	10.3024	8.63632	4.14492	4.83861	7.48276	2.72844	2.7636	1.39136	2.0129	3.75318	3.06128	2.54218	5.62011	1.1387	1.12947	8.76601	10.0978	8.4182	12.1617	28.8019	37.7464	1.95994	1.54862	80.4412	62.7721	15.0996	10.0627	18.3755	7.90364	12.3409
gene00211	17.836	18.3294	22.4314	22.0152	22.1208	13.695	20.0697	22.2658	20.5113	23.1049	25.0377	26.44	35.7202	30.1685	22.2635	21.8816	22.0799	23.5885	15.0455	12.1569	21.7111	14.6948	11.105	12.5508	12.8033	12.87	11.1972	10.0984	19.5319	19.3005	16.3872	18.8491	9.01491	5.89349	22.9174	25.4364	30.7315	33.4323	18.6704	16.5906	15.4255	12.4745	26.0753	31.4891	14.5554	15.7809	22.4131	26.4755	13.8211
gene00212	0.166822	0	0.165003	0.172131	0	0	0.0779345	0.770849	0	1.30715	0	0	0.062896	0	0	0.0950482	0	0	0	0.149992	0	0	0	0	0	0	0	0	0	0.306634	0	0	0	0	0.187618	0	0	0	0	0	0.316641	0.149151	0.484511	0.15719	0	0	0	0	0
gene00213	1.43251	1.04028	0.644045	0.671867	0	0.0615851	0.243357	0.94025	1.79189	2.16839	0.109686	0.0625561	0.0245497	0.0398548	0.038813	0.0370995	0	0	0	0	0	0	0	0	0	0	0	0	0.141093	0	0	0	0	0	0	0	0	0	0	0.0548202	1.17413	2.96908	0	0	0	0	0	0	0
gene00214	2.98393	5.60849	2.95141	2.71668	0.206059	0	0.328003	2.23044	7.90413	7.3925	0.295677	0	0	0.107435	0	0	0.281317	0.198288	0	0	0	0	0	0.16708	0	0	0	0	0	0	0	0	0	0	0	0	0	0.120464	0.259886	0.147776	0.999485	0.313866	0	0	0	0.32732	0	0.128545	0
gene00215	50.6792	67.4558	70.7107	63.4627	6.78499	8.01594	20.9154	22.3591	30.024	50.2292	5.63081	5.38678	7.00061	8.90984	4.88479	3.57558	5.57625	4.37304	10.4605	6.45688	10.8482	5.66532	6.3698	10.7977	8.60282	7.92885	3.35758	4.19715	0.0934593	0.0396397	0.357804	0.127353	0.0491489	0.0685554	13.0244	13.9198	11.6885	8.19951	11.3353	6.0642	19.8936	16.6012	33.2589	31.6796	12.6071	14.7591	13.6085	12.8401	7.95096
gene00216	118.754	152.806	195.384	192.276	37.9619	24.2328	73.2558	60.7658	27.1992	24.2729	14.2408	12.4035	82.7652	35.3279	30.6161	33.4549	31.4332	15.5107	32.8806	18.5085	22.4423	23.8103	13.9674	17.1977	7.30132	7.15285	23.185	13.4272	12.7319	11.9757	12.9319	21.9859	1.27534	0.931811	0.22477	0.757336	0.0608545	0.438917	0.118364	0.269216	22.1157	16.9037	44.9851	40.714	11.2324	16.4357	13.1143	13.1142	41.1042
gene00217	52.8491	53.8877	86.0327	74.8541	18.5266	23.6039	67.2679	93.9087	31.0643	21.3283	32.7663	43.0159	40.9579	43.7291	84.8075	47.4671	53.527	59.15	86.9503	39.9279	73.4895	66.3899	46.8954	34.4691	66.5383	61.1982	58.8819	45.2268	366.082	387.667	89.7137	89.376	8.36425	5.44455	77.5986	87.7714	24.0264	34.0876	9.78115	7.51868	32.8568	31.0633	63.6889	61.0944	78.7935	87.9449	41.9138	69.882	25.3155
gene00218	0.211366	0.84421	0.418123	0.218093	0.248134	0.0999549	0.839326	0.427297	0.793172	0.310534	0.623088	0.913778	0.517987	0.194057	0.692943	0.602138	0.564598	0.895411	1.36001	0.570128	0.385931	0.669722	0.255863	0.201196	0.34627	0	0	0.187838	1.832	0.971276	1.05206	1.60482	0.120428	0.111986	0.594286	0	0.321796	0.435183	0	0	0.902676	0.755909	1.3045	1.49371	0.867104	1.08393	0.30685	1.08355	0.190999
gene00219	0.653779	1.07247	0.889147	1.13837	0.575632	0.270526	0.343606	0.448427	0.868903	0.960517	0.0344158	0.157024	0.385143	0.575232	0.121782	0.23281	0.152807	0.230801	3.88307	3.15955	2.08903	1.88321	0.956294	0.972378	2.91192	1.8945	0.853402	0.653629	0	0.0751067	0.0677944	0.068943	0.279373	0.0865964	1.14887	1.18711	0.373257	0.448691	0.181499	0.0344014	1.20215	0.986392	0.474703	0.539027	3.47829	3.23841	3.75694	4.93755	5.13243
gene00220	8.06095	6.78605	91.135	68.0059	90.5987	143.732	0.509317	0.591542	10.7444	5.88912	1.80866	1.11086	0.348759	0.343756	10.4763	16.9407	2.34738	2.9297	0.294328	0.564374	0.241286	0.647103	0.319934	0.188683	0.46004	0.188107	0.156815	0.146796	11.3106	10.3839	6.19381	7.30209	0.527043	0.105021	20.8068	17.9439	24.897	16.03	33.8489	28.6483	1.91254	1.94947	0.383802	0.529197	0.135529	0.431248	0.415662	1.23391	0.835896
gene00221	0.371511	0.282637	0.122487	0.255557	0.726897	0.23425	0	0.143056	0.309807	0.485169	0.104303	0	0	0.151595	0.221448	0.141115	0	0.139897	0	0	0	0.214027	0	0	0.101438	0.10073	0	0	0.268337	1.13812	1.02731	1.14919	0.705573	0.524891	0.974921	0.46927	0.942684	0.594928	1.28348	0.625556	0	0.22144	0	0	0	0.230931	0.119853	0.0906916	0
gene00222	0	0	0	0	0	0	0	0	0	0	0	0	0	0	0.076152	0	0	0	0	0	0	0	0	0	0	0	0	0	0	0	0	0	0	0	0.143682	0	0	0	0	0	0	0	0	0	0	0	0	0	0
gene00223	7.49556	9.22896	5.52788	6.24158	0.0771884	0.310935	77.3451	134.137	7.40208	31.4913	23.3146	55.6505	1.78485	1.44879	74.2301	69.7542	39.9037	118.101	2.4733	1.3597	0.18008	0.265152	0.265309	0.563283	0	0	0	0	0.284944	0.725135	1.41816	1.55313	0.524468	0.278688	0	0	0.100103	0	0.0973513	0.0553559	3.9312	3.58595	0.190964	0.743451	0	0.0613058	0.0636355	0	0
gene00224	0.516314	0.533085	0.389094	0.329796	0.837038	0.558092	1.27496	0.12781	0.21528	0.240812	0.0414163	0.0708614	11.7169	16.7492	0.131898	0.434258	0.0919449	0.124987	2.6772	3.18327	3.72604	2.60621	2.44052	2.57437	2.69867	2.57985	2.14735	2.03201	0.10655	0.0903842	0	0.103708	0	0	15.1529	10.4348	2.05875	1.14741	0.982881	0.869378	0.046667	0	32.4727	26.6187	1.89118	2.5446	4.7591	4.03329	3.26595
gene00225	6.86673	7.31016	4.60389	5.04054	3.46255	3.1819	5.10258	5.43026	5.59174	6.63535	3.53226	3.63054	2.53681	2.79256	2.60968	2.88834	2.68365	2.49897	12.9105	11.2292	13.3794	9.98273	6.06225	7.58917	9.24868	9.14668	9.23138	9.7474	0.499303	1.52477	0.611697	0.233273	0	0	3.83545	3.08525	4.84126	3.51077	3.34351	1.74599	4.11128	2.38983	7.32822	9.5534	5.81361	9.88312	11.463	11.3739	3.91461
gene00226	8.15827	11.3255	10.7314	13.4513	4.24568	5.88651	0.078584	0.0485796	6.83835	1.40042	0.354196	0.161603	1.14156	2.471	0.0501334	0.0479201	0.0449326	0.0475065	0.832568	0.151242	0.614274	0.242267	0	0	0	0	0	0	0	0.463784	0.139543	0	0	0	6.24297	8.18028	3.58534	1.67394	1.12076	0.212428	0.23946	0.150394	4.458	4.67574	0	0	0.0814004	0.184784	0
gene00227	0.342126	1.10619	0.90239	0.882537	9.10387	4.63802	5.40764	4.08398	0.285303	0.949437	0.864478	2.35557	32.527	55.5625	7.30758	7.60225	4.4171	5.73299	5.64453	9.02326	1.4576	2.36518	0.644236	0.162832	1.12097	0.602959	0.27066	0	30.3949	36.9979	19.2996	16.7884	1.88432	0.906326	6.92595	9.50735	5.7296	7.98327	1.18197	0.864116	2.32696	2.85494	54.1957	48.1946	5.43869	6.53946	1.04855	0.417591	0.206107
gene00228	70.6283	63.0751	90.028	99.2412	69.8306	55.7515	144.884	163.513	68.5191	91.8586	108.58	113.023	66.8908	72.1844	166.677	159.859	146.056	143.394	63.4999	49.4367	47.446	57.4544	44.7391	44.0866	40.9809	40.1578	36.9931	33.5292	85.8679	83.4622	57.1871	91.1691	20.0853	13.6472	66.0625	67.8877	45.1231	39.7185	26.8309	25.5783	39.6456	36.1685	86.9796	75.652	50.0407	58.0022	38.1933	41.2647	31.4825
gene00229	9.63178	10.7738	10.9731	10.6271	5.29914	4.7503	18.8156	16.8001	7.71396	10.8661	17.1888	17.2547	12.9317	15.0011	24.822	24.7585	26.4076	21.0974	19.4781	12.2899	16.3097	16.1705	11.9545	9.83404	11.2486	11.1701	11.1959	10.4524	25.7612	22.1448	16.6134	21.0783	7.64308	6.77047	9.22369	11.0822	10.9375	9.22828	5.78911	4.54965	11.1321	10.1463	19.1572	18.7504	17.4419	18.6727	9.5373	14.5499	9.30693
gene00230	4.62076	55.3207	34.318	18.5694	3.04538	8.58729	295.097	31.3719	9.63327	18.5002	23.283	18.1463	298.243	416.199	306.986	206.045	610.261	196.254	133.291	45.2633	46.2555	16.0655	21.6545	18.7512	15.0735	14.1771	13.4678	9.58161	17.5659	14.7517	6.85949	6.70215	8.86812	10.2222	27.078	30.0025	24.6839	55.5246	37.5686	60.1283	56.1625	33.9203	728.82	677.844	247.428	116.705	61.9035	64.3553	94.5719
gene00231	7.9037	9.15205	11.4197	13.2323	2.81997	3.88424	11.5297	14.5907	4.21629	6.90644	9.52862	10.6081	4.73277	4.90879	14.9188	11.4125	8.92098	12.1894	11.9276	6.23548	8.09992	8.16919	5.62801	4.94185	3.96698	4.85323	4.63437	3.75297	6.4643	5.12744	5.78529	8.62886	0.750534	0.862141	6.88459	6.65564	2.94928	3.08443	2.4093	1.7614	5.55216	6.85867	5.8232	6.6077	10.8477	12.2101	4.08721	8.99448	2.31069
gene00232	219.348	210.166	319.256	257.571	237.533	245.461	121.424	142.241	86.2083	97.1585	119.9	128.082	183.629	168.381	80.5572	68.3478	89.4544	104.352	195.344	159.625	157.43	256.775	370.248	349.149	411.627	387.098	474.78	365.945	111.639	96.1137	85.3208	102.984	36.9122	19.6578	137.075	141.812	147.365	138.335	142.176	113.862	133.641	174.801	110.831	117.743	240.145	238.129	190.058	186.685	303.312
gene00233	1766.97	1738.14	249.321	429.543	57.633	39.0077	168.81	164.595	782.417	145.229	113.867	117.791	174.1	130.719	103.609	118.629	109.303	105.781	46.5004	54.4472	51.1895	45.2949	111.918	108.05	170.957	164.292	136.86	119.258	315.353	282.393	163.938	177.752	32.6567	20.7291	128.223	127.485	185.717	158.971	73.6102	41.6465	116.478	138.363	140.322	146.289	38.0817	36.9447	26.7717	19.1628	50.5553
gene00234	20.1854	15.9804	40.3051	93.2047	7.99768	15.6311	21.9839	13.1165	10.0997	4.69553	5.95049	6.54494	8.79955	6.48636	28.2	29.5428	12.7384	11.1878	0	0.226863	0.115176	0.726801	0.305437	0.600444	1.44676	1.94976	2.03604	1.90597	19.6825	13.9135	5.02356	4.57652	5.4629	25.8008	1.9864	0.956137	6.72252	4.32916	3.73586	5.2045	189.054	397.041	1.64885	2.02087	0.517553	0.235261	0.488402	0.646744	0.456011
gene00235	16.4254	15.2437	18.1059	15.2125	17.308	10.7623	32.127	27.6046	19.0607	16.4755	25.8355	28.138	16.0416	16.0494	30.8468	42.9026	34.0431	35.8255	20.9611	18.1491	15.1762	16.5312	11.9779	11.1141	11.9145	13.2801	13.3388	11.7831	28.3017	29.1002	48.7581	52.0885	46.6799	31.9791	24.371	28.1217	36.7573	29.4044	38.5306	26.6577	12.8651	12.12	14.9438	15.477	15.1207	19.4667	15.3224	16.5943	15.2004
gene00236	0.437455	0.499208	1.17443	1.0962	0.293459	0.118213	1.08023	1.33556	0.781712	1.22419	1.26326	0.960614	0.306302	0.765014	1.82529	1.7091	1.06837	1.05897	0.618626	0.337134	0.912852	0.396028	0.4539	0.416407	0.25595	0.304998	0.177982	0.277686	0.677074	0.114869	0.93317	1.26531	0.28485	0.198662	0.35142	0.315752	0.47572	0.128669	0.185058	0.105228	0.59309	0.502867	0.499136	0.353312	0.512746	0.815766	0.18145	0.594971	0.225888
gene00237	2.75105	2.68551	3.54066	3.48841	0.661488	1.00316	3.88662	4.70959	1.49257	2.75945	2.84753	2.67481	1.52458	1.96787	3.8131	3.70142	3.84251	3.53842	2.06706	1.19206	1.63403	1.35574	0.989703	0.978063	0.597301	0.674016	0.975444	1.0604	1.86735	0.60924	1.81475	3.21564	0.8687	0.491708	1.11831	1.59094	1.16063	0.955402	0.539828	0.362768	0.912228	0.800128	1.94938	2.49852	1.22377	2.41056	0.866132	1.43215	0.299515
gene00238	3.10545	2.16174	4.73026	4.35783	9.55165	5.05188	0.768914	0.484301	4.54487	1.6729	0.549276	0.53702	0.245875	0.646261	0.684899	1.097	1.02861	0.315736	0.368891	0.390903	0.226809	0.125233	0.0250615	0.0295603	0.0254375	0.0505201	0	0	0.0672907	0.0570811	0.463714	0.759752	9.97919	9.9707	0.628663	0.70607	0.61463	1.4919	1.51733	1.38569	0.795744	0.583067	0.96958	1.05341	0.159247	0.289552	0.150278	0.0909707	0.168373
gene00239	34.6918	22.7179	19.8433	27.2291	17.3922	81.8828	28.0884	24.1739	52.0043	31.8325	17.6773	12.4835	16.2449	27.2792	18.5632	21.8586	20.2815	16.1784	12.7406	12.2936	12.5672	11.5399	11.8065	21.3883	15.5484	16.1429	18.1665	20.846	4.07963	3.57412	5.32569	7.62916	3.4819	3.663	27.006	27.1344	29.1808	26.7958	30.3438	27.3364	12.1268	11.0381	15.9114	15.1229	11.8072	14.5042	17.8931	17.1787	17.2364
gene00240	5.23077	5.05084	6.43403	4.42852	0.472362	0.253706	4.63672	3.79599	9.8984	8.27608	8.92432	7.08692	4.22239	2.95534	9.11395	10.7749	7.55942	6.17427	5.70903	4.3413	2.87749	2.58847	1.46123	0.319173	1.37329	1.20006	1.97357	3.2182	0	0.24653	0.222528	0.50917	0.0764175	0.0710608	0.980473	1.60944	0.918882	1.7029	0.695043	0.395216	16.3565	32.9768	3.01894	2.14843	5.36467	5.56498	5.97116	3.6834	2.36338
gene00241	11.8501	10.7725	12.019	13.0563	13.0863	11.0179	12.2919	12.5292	8.54205	11.8525	20.7231	16.6427	12.154	11.4637	14.1271	15.3058	13.3054	15.3439	13.2714	13.0475	10.8185	12.5545	9.96849	14.3867	10.5705	12.2939	10.0104	11.959	4.67855	4.24559	7.41455	13.5977	6.75174	5.58676	13.158	14.1438	18.5765	16.1622	13.4565	13.2319	12.7712	10.0562	14.2189	13.3897	10.866	14.7945	14.482	12.6867	9.80083
gene00242	23.4087	18.9344	9.35551	9.65061	3.03965	6.89689	12.343	14.1313	41.0466	28.3103	16.7344	15.585	15.5197	11.9345	13.7329	19.991	13.2963	13.073	15.8493	16.1536	18.2835	17.4432	13.9019	18.0573	18.0493	18.2673	28.694	22.5875	2.748	2.23393	1.8411	3.34337	0.541924	0.783901	3.92229	5.87365	4.1029	4.82328	2.73832	2.98067	63.087	135.544	8.74783	9.75893	12.1937	18.4267	43.5215	24.6508	23.9227
gene00243	0.415582	0.609747	0.176165	0.183775	0.20909	0.0561511	1.05395	0	0.222788	0.407042	0	0	0.111918	0.39972	0.0353883	0	0.0317171	0	0.117539	0	0	0	0	0	0	0	0	0	0.257288	0.327377	2.16703	0.500851	5.34451	13.1481	2.60402	0.974884	9.581	5.7858	14.416	19.7433	0.0563435	0	0	0.111882	0	0	0	0	0
gene00244	1.07496	1.49931	0.354415	0.431347	0.140218	0.16945	2.17617	0.0344944	4.78093	0.58493	0.3018	0.57374	1.21587	10.9294	0.177988	0.306235	0.350953	0.0674649	0.236469	0.0536955	0.163564	0.137619	0	0	0	0.242885	0	0.0530725	1.42346	0.658628	0.990841	0.403051	0.748575	2.78441	17.3957	12.8994	64.0088	127.467	203.637	312.433	2.04037	2.61633	6.76451	5.28957	0	0.0556831	0	0.0437359	0
gene00245	0.465817	1.06315	0.870286	0.480643	1.33674	1.61543	3.16754	2.00297	0.971127	0.659021	0	0	0	0	0.0308513	0.088468	0.0829525	0.0292348	0	0.0465361	0	0	0	0	0	0	0	0	0	0	0	0.0436639	0	0	0	0	0	0	0	0	0	0	0	0	0	0	0	0	0
gene00246	2.666	4.78082	9.60599	7.07362	7.37732	5.76344	4.18126	4.39966	0.238201	2.05167	9.46305	6.76905	2.72826	1.74835	16.4589	16.9258	4.37457	7.52934	1.88506	0.68487	2.95547	0.548529	0.307358	1.26886	0.623939	0.46469	0.542342	0.507693	58.1811	79.8059	14.5336	14.2979	0.433994	0.201786	8.13835	10.1026	4.05888	3.39799	1.69171	1.28259	1.80724	0.170258	2.21229	2.51207	0.195303	0.177556	0	0	0.17208
gene00247	1.32054	1.29168	0.74637	0.194653	0.221466	0	6.78613	4.68543	0.47195	1.10863	7.30901	5.43712	0.355627	1.15467	3.14856	3.97692	3.32585	3.40982	10.2709	19.506	2.06671	0.869444	0.761214	0.89786	0.927161	1.99484	0	0	1.22633	0.693509	1.25198	1.11404	0.644907	0	0	0	0	0	0	0	1.61132	0.337333	0	0.355513	11.0282	13.544	3.46903	3.73022	1.1933
gene00248	0	0	0	0	0	0	0	0	0	0	0	0	0	0	0	0	0	0	0	0	0	0	0	0	0	0	0	0	0	0	0	0	0	0	0	0	0	0	0	0	0	0	0	0	0	0	0	0	0
gene00249	0.0249203	0.0568763	0.0246486	0.0257134	0	0	0.139705	0.575758	0.0935159	0.0488164	0.0209894	0.0478825	0	0	0	0	0	0	0	0	0	0	0	0	0	0	0	0	0	0	0	0	0	0	0	0.0314778	0	0	0	0	0	0	0	0	0	0	0	0	0
gene00250	10.8691	14.9002	13.6128	10.4139	24.1111	31.3072	3.00048	3.09822	20.7468	8.29537	0.6539	34.7843	0.106439	1.42557	1.85108	7.76105	3.58204	2.5514	11.6676	8.31303	0	0.813204	0.28479	1.67956	1.73438	0.918547	3.41714	4.32782	2.294	2.85406	21.5463	24.7693	66.9944	65.3645	4.92135	10.698	52.7593	55.7039	63.7447	93.7656	18.9558	14.2612	2.51107	3.25866	9.04813	15.1357	5.39633	0.103376	0.956666
gene00251	0	0	0	0	0	0	11.3161	4.4138	0	0	0	0	0	0	0	0.164298	0	0	0	0	0	0	0	0	0	0	0	0	0	0	0	0	0	0	0	0	0	0	0	0	0	0	0	0	0	0	0	0	0
gene00252	0	0.157773	0.205124	0.142657	0	0	0	0	7.34997	9.07282	0	0	0.130315	0	0	0	0	0	0	0	0	0	0	0	0	0	0	0	0	0	0	0	0	0	0	0	0	0	0	0	0	0	0	0	0	0	0	0	0
gene00253	0.162786	0	0	0	0	0	0	0	0	0	0	0	0	0	0	0	0	0	0.161142	0	0	0	0	0	0	0	0	0	0	0	0	0	0	0	0	0	0	0	0	0	0	0	0	0	0	0	0	0	0
gene00254	1.17017	0.918057	1.59144	2.41483	0.944439	0.83006	8.1659	12.1238	1.55521	3.29511	2.95677	2.88076	1.93018	2.77539	3.7927	3.04189	4.53233	3.59397	0.579177	0.723332	0.534151	0.168534	0.531195	0.139233	0.239629	0.0594893	0	0	2.06017	1.74759	0.970737	1.35738	0.833394	0.697477	4.19488	3.14093	2.6723	1.55599	0.541428	0.985175	3.26221	4.05411	2.01792	3.30782	0.750077	0.340958	0.283132	0.482046	0
gene00255	0	0	0	0	0	0	0	0	0	0	0	0	0	0	0	0	0	0	0	0	0	0	0	0	0	0	0	0	0	0	0	0	0	0	0	0	0	0	0	0	0	0	0	0	0	0	0	0	0
gene00256	0	0	0	0	0	0.149151	0	0	0	0	0	0	0	0	0	0	0	0	0	0	0	0	0	0	0	0	0	0	0	0	0	0	0	0	0	0	0	0	0	0	0	0	0	0	0	0	0	0	0
gene00257	0	0	0	0	0.0389111	0	0	0	0	0	0	0	0.0124966	0	0	0	0	0	0	0	0	0	0	0	0	0	0	0	0	0	0	0	0	0	0	0	0	0	0	0	0	0	0	0	0	0	0	0	0
gene00258	37.166	33.3747	49.0588	63.2974	230.251	129.514	30.0696	33.1262	29.531	43.7978	46.9623	41.6703	61.4717	46.3081	23.0739	32.9824	26.3276	33.9204	46.4245	41.2314	52.0065	70.8652	57.4821	55.0072	63.9796	70.7943	59.9892	58.7512	3.89033	3.26923	11.6646	22.2664	15.258	16.9265	45.6299	53.4313	68.8968	60.9984	67.7237	60.5324	21.641	22.4429	36.0015	35.6525	27.1726	44.0562	70.1221	54.1665	62.3329
gene00259	0	0	0	0	0	0	0	0	0	0	0	0	0	0	0	0	0	0	0	0	0	0	0	0	0	0	0	0	0	0	0	0	0	0	0	0	0	0	0	0	0	0	0	0	0	0	0	0	0
gene00260	17.3258	15.8045	14.6413	17.183	20.274	18.0838	23.7324	15.7722	18.6564	16.3108	25.691	23.0015	14.6289	17.6402	20.8221	25.4616	20.5492	19.6994	20.5922	22.3838	16.4318	12.3072	11.041	12.0622	13.9164	11.8582	12.509	12.8559	11.6637	12.5737	20.7455	22.4687	32.6496	21.1516	14.6931	16.1481	20.7438	22.7425	27.4793	25.9635	21.0725	19.5011	17.3028	19.654	19.9545	20.703	19.6446	21.3939	15.0484
gene00261	0.498405	0	0	0	0.585107	0.235696	0.582104	0.287879	0	0.732246	0.839576	0.718237	0.281867	0.610122	0.89126	0.567942	0.798802	0.703801	0.246687	0.224063	0	0	0	0	0	0	0.236577	0	0.539987	0.458058	0	0.210234	0	0.264065	0	0.314778	0	0	0	0	0	0.222806	0	1.17407	0	0.232357	0	0	0
gene00262	4.74951	5.08122	3.74351	4.36467	2.87498	3.50945	4.09099	3.85779	4.45576	3.56162	6.56304	2.70923	2.07048	2.36198	15.1727	16.1519	8.64292	7.08406	0.293847	0.333623	0.406505	0.213765	0.0598896	0.282562	0.121576	0	0.0704513	0.0659504	87.3171	93.4388	89.0205	112.253	81.6898	46.0027	1.91963	3.46834	24.5174	26.2806	19.7781	24.4918	0.563435	1.06161	2.96362	4.2655	0.456664	0.553556	0.0718239	0.597831	0.0670604
gene00263	16.1911	15.1395	12.6988	15.6761	7.20116	7.28576	19.0934	19.8163	19.0931	17.0461	21.1466	17.6793	7.87934	8.42583	19.2172	24.7491	17.6047	16.1556	22.8059	17.5719	10.6792	6.5335	5.64105	5.22789	7.65372	5.56971	9.00582	5.13434	3.09109	3.14652	6.27206	11.7337	3.57623	2.04068	5.69549	7.20763	7.92721	9.34977	6.12522	4.08343	15.4337	13.9022	13.2063	10.4845	21.8726	23.3432	8.42192	13.7903	5.22076
gene00264	0.024982	0.0855256	0	0	0	0.0472559	0	0	0.71873	1.2479	0	0	0.00941883	0	0	0	0	0	0	0	0	0	0	0	0	0	0	0	0	0	0	0.0210754	0	0	0	0	0	0	0	0	0	0	0	0	0	0	0	0	0
gene00265	146.351	153.504	155.073	169.105	97.8644	84.135	246.836	291.243	105.831	117.645	193.593	211.525	151.302	159.093	334.062	223.35	253.456	288.733	219.45	156.344	202.143	205.131	166.062	167.372	180.572	173.862	184.009	158.829	738.82	736.74	346.875	421.187	77.9655	50.1374	159.854	169.434	144.607	138.329	104.384	78.9881	120.352	120.919	177.839	168.481	180.444	209.549	142.375	184.933	117.696
gene00266	1.87933	1.42975	3.02923	2.80099	10.8679	5.13493	1.98357	2.53284	0.696532	0.749921	4.45554	3.94535	1.6533	1.2355	5.93303	6.62289	5.35473	4.28542	1.03353	1.37683	1.58864	0.962384	0.280862	0.198768	0.399106	0.339704	0.0660785	0.0618569	3.92143	4.34997	1.50129	1.93777	0.396581	0	3.36612	3.69267	1.48359	1.62418	1.13364	1.28922	0.396347	0.435625	1.86996	1.70524	0.0713866	0.454297	0.336829	0.2039	0.125796
gene00267	17.7221	21.0047	14.2803	16.8741	6.98856	6.79524	18.1249	16.0066	17.5461	17.626	21.3238	22.0219	11.9187	15.8311	24.5943	29.3564	20.8731	21.1026	17.1368	12.7966	15.8045	14.5459	12.4798	13.6779	16.5904	15.3059	15.8499	13.8035	11.2683	9.18135	11.9203	18.7607	8.49892	5.87299	15.314	15.8168	17.6055	14.276	14.2849	10.5998	22.4037	26.2451	14.9049	17.2147	12.9125	16.2051	20.1321	17.6391	13.7885
gene00268	31.7791	23.8618	23.1394	31.9361	18.1068	14.4899	41.7341	45.7395	34.3132	33.1538	49.1733	42.166	29.7001	28.1313	38.2556	47.8317	34.7847	46.8341	26.6422	23.6403	25.9885	33.3956	32.3293	36.6548	31.5425	39.9951	41.9615	37.5329	27.8135	31.2043	29.712	39.2102	17.8116	10.6398	31.2003	36.611	28.3675	33.0349	19.618	17.8658	31.4368	26.4694	36.6035	36.1867	24.3117	31.4647	38.8718	33.3559	25.9108
gene00269	39.6019	36.6364	34.2264	39.6721	29.3389	21.4551	51.6409	51.189	42.8036	46.1315	52.4615	52.6365	32.761	31.7699	49.8469	51.3704	44.3677	49.1896	43.9596	44.0763	37.0319	38.4305	33.2005	36.0495	36.0607	35.0273	39.4205	34.6811	52.4868	42.0498	52.9468	54.9791	23.4398	15.0744	42.5928	43.9519	52.6826	48.0249	32.7332	27.029	33.7524	31.282	54.4382	46.5536	37.461	43.7362	48.9333	36.8864	39.0867
gene00270	26.0634	55.21	29.5168	21.2611	22.4456	21.5045	63.6719	36.1898	22.987	32.4871	24.1012	24.6361	25.6075	36.4126	60.2756	47.9907	72.4155	43.8368	34.6881	28.2835	9.16988	5.06086	2.71065	3.71987	2.24868	2.39061	4.32312	4.64966	4.12896	3.26504	14.6822	14.0318	13.0281	8.35038	17.6165	16.8076	24.1427	29.2804	20.1796	21.0729	27.6471	24.6021	81.2554	79.1534	33.0571	25.9879	16.2853	15.5396	11.7906
gene00271	7.06157	6.49994	4.94193	5.36163	5.78735	4.19002	6.83136	6.02194	6.74981	7.40583	5.97574	6.40013	5.58851	6.1571	7.50512	6.73729	6.97568	7.61986	5.47351	4.85173	5.83864	5.43062	2.93004	3.51943	2.8103	3.19711	4.77488	4.11461	1.87659	2.3878	2.10006	3.73737	1.70805	1.80009	5.05731	4.2495	3.75269	4.41203	3.60023	3.39325	3.41408	3.54395	6.98963	6.93632	4.3044	5.55931	4.77119	4.83	4.42466
gene00272	10.3938	8.95942	11.0968	11.346	14.6109	9.26091	11.2015	12.6769	7.28184	9.87439	7.552	8.16409	7.44223	10.2253	9.69209	10.4969	11.463	10.6961	7.50691	7.01898	6.1088	5.94933	3.86999	3.949	3.34342	2.9391	3.15497	3.90484	5.60632	4.30474	8.80743	11.5157	4.87991	2.41073	6.0956	6.56442	5.09362	4.08711	4.16104	3.58664	5.67295	4.80597	7.51447	7.27172	6.33645	7.17482	5.07291	5.9621	3.14421
gene00273	9.88278	15.7374	4.37641	3.89898	0.417064	1.28294	57.0029	71.6708	9.81693	22.4911	72.3308	73.7842	44.3109	32.3997	113.37	78.5553	72.0877	111.389	22.2835	36.5304	10.7031	6.95868	2.78884	3.62764	1.69312	1.20844	0.70519	0.344419	62.2843	51.4095	58.7824	87.7602	7.94938	2.46405	10.4973	18.8066	11.0633	13.7425	0.860741	0.734153	27.0647	27.8362	47.2993	34.7837	13.1169	13.5812	2.8132	3.07481	1.86782
gene00274	0	0	0	0	0	0	0	0	0	0.0604607	0	0	0.0465469	0.0377828	0	0.0351707	0	0	0	0	0	0	0	0	0	0	0	0	0	0	0	0	0	0	0.138848	0.0779724	0	0	0	0	0	0	0.0448209	0	0	0	0	0	0
gene00275	0	0	0	0	0	0	0	0	0	0	0	0	0	0	0	0	0	0	0	0	0	0	0	0	0	0	0	0	0	0	0	0	0	0	0	0	0	0	0	0	0	0	0	0	0	0	0	0	0
gene00276	0	0	0	0	0	0	0	0	0	0	0	0	0	0	0	0	0	0	0	0	0	0	0	0	0	0	0	0	0	0	0	0	0	0	0	0	0	0	0	0	0	0	0	0	0	0	0	0	0
gene00277	7.05006	5.75872	7.19341	9.34192	6.79542	6.87852	1.52545	10.4589	5.5697	4.43386	4.37536	3.06571	14.1296	7.44933	0.57506	0.549672	1.54621	1.29944	0.0734618	0.333623	0.203252	0.470283	0.419227	0.141281	0.425517	0.664005	0.493159	2.04446	2.09047	3.68299	1.72377	1.9408	1.60673	1.41547	8.93046	8.06154	10.5075	12.5291	18.899	16.4944	1.69031	2.85307	1.50875	2.30757	0.152221	0.138389	0.0718239	0.217393	0.134121
gene00278	9.97535	9.64251	8.97669	8.79937	10.3788	7.99174	13.0851	10.6875	7.63351	9.31059	11.532	10.974	9.35079	9.29018	11.5657	13.5291	12.3512	12.1086	7.89971	8.12487	6.60701	5.09324	4.10406	3.61197	3.97338	4.86843	4.82783	4.3108	9.66326	7.83759	6.16587	7.59041	4.85888	3.35762	8.9751	8.20252	9.11225	8.96708	6.08163	6.35639	10.2467	8.46405	11.0775	10.5052	6.21866	7.40434	7.1178	6.5892	5.2671
gene00279	0.102987	0	0	0	0	0	0	0.0594852	0	0.100871	0	0.0989408	0.0388287	0.0630356	0.0613878	0	0.330117	0.0581713	0	0	0	0	0	0	0	0	0	0	0	0.378599	0	0	0	0	0	0.130087	0	0.0706802	0	0	0	0	0.0747778	0.0970406	0	0.096025	0	0	0
gene00280	59.2769	55.1539	46.1172	53.8298	37.7147	27.2926	48.6778	47.6217	28.2721	29.7952	70.041	73.6092	56.7566	46.1137	78.6318	76.4563	75.0311	72.1832	44.7476	41.4105	36.0778	42.7482	39.8072	46.2764	42.8496	46.2508	55.3291	45.6042	93.3303	110.263	55.4243	70.5141	35.6364	22.1424	31.3348	36.4499	44.3659	48.5842	35.3591	38.1773	40.3372	39.7804	38.8086	46.8802	31.9279	35.1235	35.9079	33.7296	36.9947
gene00281	34.3491	35.5202	17.8682	21.4405	37.1383	31.3644	9.58857	14.0105	10.5029	12.2943	9.28648	7.98511	18.8981	12.4069	7.93709	6.71687	7.74804	7.95236	13.3491	11.286	11.1498	11.0913	11.3619	17.4381	14.9365	15.5222	25.604	18.843	10.2915	13.5628	6.75437	4.86541	2.51279	2.51639	12.9724	12.5342	9.81342	11.7579	11.9296	13.9953	9.17594	7.58291	18.7208	20.5384	13.9174	12.4155	11.0814	10.6212	11.8026
gene00282	495.392	551.976	767.548	621.527	682.779	702.902	864.218	952.559	396.32	541.752	812.333	921.864	863.818	676.753	886.209	732.775	758.042	918.572	1008.89	925.602	814.63	1115.82	1113.35	1137.68	1183.98	1157	1255.97	947.974	1283.15	1294.78	875.603	748.079	179.499	130.535	740.989	763.599	657.855	578.668	448.303	347.112	635.665	732.097	804.05	882.561	1000.86	1042.18	790.116	878.398	760.729
gene00283	9.62264	9.40328	116.729	125.88	3.89537	20.9221	0.0258358	0	1.10682	0.649993	0	0	0.104252	0.101548	0	0	0	0	0	0	0	0	0.0446301	0	0	0.0449837	0.0525007	0	283.165	231.257	197.272	224.828	163.28	131.207	213.894	226.609	696.637	586.85	1011.65	869.874	0.0524844	0	8.51279	11.2035	0	0	0	0	0.0999476
gene00284	2.54633	2.85294	1.60273	1.57642	0.489155	32.6218	4.80155	4.19834	1.96898	4.57989	12.868	12.7652	8.64027	5.2707	6.37476	4.51065	3.06696	4.75937	11.6865	7.909	7.86157	8.21485	6.42632	12.3835	8.34303	7.30572	9.71324	3.57947	14.6465	10.9776	25.5019	40.1898	36.1907	22.1252	0.624818	0.643272	29.2513	26.1815	35.7134	38.3541	7.07395	10.3482	1.47909	1.48321	10.0662	13.8135	7.43805	11.5617	4.26726
gene00285	1.50317	0.980208	1.59298	0.997079	6.80654	3.35115	0.05016	0.0620165	0.671524	0.105163	0.452165	0.206302	0.809619	0.460026	0.128	0.244699	0.172082	0.0606467	0	0.0965376	0.686157	0.371132	0.173298	0.817625	0.791539	1.04802	0.509648	0.572505	0.930617	0.197355	0.178141	0.271738	0.244699	0.341319	0.483015	0.271244	2.28852	2.4317	0.794863	0.54237	0.203796	0	0.15592	0.50585	0.110118	0	0.415662	0.550421	0.776189
gene00286	0.0252634	0.0576593	0.12494	0.182472	0.444872	1.26639	0	0	0	0	0	0	0	0	0	0	0	0	0	0	0	0	0	0	0	0	0	0	0	0	0	0	0	0	0.0568253	0.0957333	0.0384625	0.0173383	0	0	0	0	0	0	0	0	0	0	0
gene00287	3.06795	2.22496	4.36743	4.61527	1.75033	1.54575	3.81757	6.12765	2.58231	3.65083	3.30851	3.00252	1.65397	2.03576	4.42655	4.54152	3.81417	4.08124	3.46272	2.16551	2.80088	2.06477	1.38835	1.25547	1.26826	1.21277	1.52431	1.42693	1.61536	0.790541	2.80673	4.06372	0.490092	0.334208	1.90256	2.49899	1.78976	1.06261	1.01887	0.651769	1.6871	1.20486	2.51908	1.7561	2.61717	3.95666	1.44301	2.3518	1.21776
gene00288	0	0.411337	0	0.371926	0	0	0.168394	0.624595	0.901761	0.353047	0	0.346293	0.815402	1.32375	0.429715	0.205372	0.192568	0.203599	0.356815	0.972271	0.329075	0	0.581785	0.343111	0	0	0	0	0	0	0.598043	0.304088	0	0	0.405388	0	0	0.494762	0	0	1.36834	1.61137	1.30861	1.69821	11.0904	6.38566	2.79087	1.31989	3.58294
gene00289	0	0.737116	0.479169	0.166623	0	0	1.05617	0.652909	0	0.790825	0.816067	1.08597	0.54795	1.18608	0.962561	1.84013	1.81168	1.73304	3.35691	2.75866	1.17941	1.02334	1.56384	0.307427	0.26455	0.262705	0.153302	0.143508	0	0	0	0.136231	0	0	0.181614	0.203976	0.737556	0.221653	0	0	2.14556	2.74319	0.586258	0.304319	7.61838	9.6363	2.18804	3.90264	1.75108
gene00290	22.2736	29.1908	107.916	64.9973	0.612849	2.13955	32.0298	60.7077	15.672	36.8143	52.763	58.6787	37.9865	37.917	80.6975	66.6255	107.652	94.063	314.366	150.043	254.818	154.483	445.306	249.288	66.4226	108.988	145.538	42.0627	3.01648	3.19851	0.288711	0.880806	0.19829	0.368781	15.265	15.6059	34.7054	11.7037	17.7775	12.5992	215.019	149.046	25.7751	39.5156	824.694	811.408	232.749	595.387	212.281
gene00291	16.2085	15.5218	9.61909	9.24151	6.9835	5.08893	27.1037	21.9284	15.5091	19.7379	53.3686	57.1819	26.6239	28.1669	43.367	58.4943	39.1896	49.2306	60.2426	68.2092	44.9721	44.0124	41.0486	42.0867	35.1766	37.269	41.2444	27.8878	3.76561	3.00999	11.4777	17.762	6.66439	3.3288	14.5832	15.1547	20.7081	15.6653	10.5396	7.09033	49.795	48.0764	31.0115	31.5215	49.4931	61.1367	47.5788	48.0194	33.9139
gene00292	36.5806	30.8808	41.3257	52.7518	95.9256	66.4447	28.002	15.4776	50.7191	34.7929	65.6299	63.3429	103.123	101.699	41.2451	55.5455	42.8057	45.1582	93.7129	139.09	235.784	173.569	298.057	323.537	334.659	335.264	350.202	292.343	8.97699	7.12891	6.43484	8.70037	12.1537	11.582	69.8896	72.3713	82.5322	71.3235	75.4349	84.8972	72.1099	84.7988	38.9772	43.1064	120.145	100.433	352.759	282.938	359.552
gene00293	0.219407	0.250379	0.086806	0.045278	0.206059	0.166012	0.246002	0.126729	0.10978	0.171919	0.332636	0.421574	0.843764	0.886336	0.0523131	0.0500036	0	0.0743581	0.564698	0.157818	0.120184	0.17696	0.566608	0.29239	0.359443	1.24927	0.249949	0.0389967	0	0	0	0	0	0	0	0.0554282	0.0668076	0	0.324857	0	2.33213	1.45163	0.414204	0.124043	0.630064	0.49098	0.0849395	0.0964091	0.436184
gene00294	0.486929	0.303091	0.394054	0.456752	0.0519667	0.0418671	0	0.0511364	5.92473	9.7986	0	0	0.0500685	0.0541885	0.026386	0	0	0.0250034	0.0876387	0	0	0	0	0	0	0	0	0	0	0	0	0.0373441	0.0504423	0	0	0	0	0.0303801	0	0	0	0	0	0.0417104	0	0.0825478	0	0	0
gene00295	0.198871	0.226945	0.885165	0.718203	0.933865	0.75237	0.0464536	0.114868	0.124381	0.292177	0.251252	0.286587	0.0749795	0.30431	0.177813	0.113309	0.0531223	0.336992	0.196863	0.178809	0	0.11457	0	0.0946512	0	0	0	0	0.215463	0	0.164977	0	0	0.210732	0.111831	0.251202	0.151387	0.068243	0	0	0.0943684	0.0889031	0	0.0936943	0	0.185428	0	0	0.0898544
gene00296	10.8279	13.1192	10.0488	10.7588	11.9269	9.98821	9.05537	7.41241	10.3673	6.41564	13.2859	12.3289	7.81202	5.15473	11.0758	11.3485	11.7836	12.2321	10.3216	10.4567	10.6176	8.93339	8.63045	9.92521	9.85493	10.9823	5.96457	6.65269	8.11054	3.6857	3.77045	4.17265	1.98028	0.566604	7.0661	5.74104	8.95488	8.71567	6.33364	7.09033	5.58211	8.48583	6.69732	7.68356	8.50021	7.10458	6.59828	9.49619	8.69743
gene00297	166.295	166.426	112.787	126.472	118.9	105.19	352.533	270.193	171.351	230.045	584.066	558.577	332.683	421.574	502.675	566.662	659.739	616.92	318.448	257.889	351.448	340.02	337.618	294.459	266.956	294.221	210.632	231.701	88.6515	73.1716	101.681	171.326	77.7404	57.0161	131.853	133.379	177.856	173.731	160.846	143.092	203.331	180.119	220.331	204.391	225.33	286.858	246.893	282.397	220.222
gene00298	2.32222	9.98858	4.94718	0	0	0	18.1925	1.75402	19.8866	32.5428	0.30091	0.343228	0.269395	1.31203	2.55547	9.8724	2.86296	0.90809	1.76829	0	0.815407	0.514549	0.144159	0.340074	0	0.145301	0	0	0	0	0	0	0	0	0	0	0	0	0	0	1.35623	0.958265	1.03762	1.68318	0.916023	1.1659	0.518657	0.261641	0.32284
gene00299	1.1631	0.8135	1.15042	0.696843	0.308323	0.212915	2.26112	2.08043	0.844772	1.02895	2.97051	2.66736	1.90968	2.22757	2.77318	3.03554	3.6681	3.22126	1.67133	1.2819	1.23311	1.23205	0.363345	0.749997	0.39953	0.396742	0.463041	0.600173	3.90236	4.27578	3.29924	2.62714	0.513048	0.834898	18.1023	16.4925	8.51114	5.53618	5.77738	5.212	1.78037	1.64372	3.32358	3.32319	1.34679	0.839594	0.326812	0.412158	0.271233
gene00300	0	0.0997181	0.0864303	0	0	0	0	0	0.109304	0.0855872	0	0	0.0658911	0	0	0.0497872	0	0	0	0	0	0	0	0	0	0	0	0	0	0	0	0	0	0	0.0982759	0.110377	0	0	0	0	0	0	0	0	0	0	0	0	0
gene00301	3.38623	2.35869	3.21882	3.85701	2.27159	2.03808	5.15675	4.7246	1.21021	2.79976	4.14849	3.42219	1.6083	2.98781	4.35145	4.40991	4.32293	4.74444	5.26749	2.17472	3.09144	2.50818	1.73902	2.00933	1.80113	1.64548	1.54471	1.79776	2.47759	2.34418	2.99152	3.71	0.851914	0.559197	3.017	3.22184	1.87469	1.65998	1.30226	0.740491	1.96159	1.53343	1.75622	1.98901	3.92393	4.34644	1.87274	3.28505	0.79479
gene00302	20.3914	26.7957	49.9135	42.0808	44.9756	40.7153	31.6581	50.3245	15.2011	22.595	17.3484	18.6009	27.2577	22.4407	40.8843	28.2827	20.6873	28.5039	30.788	24.4457	29.1467	36.3104	24.7674	27.2528	36.9493	35.1836	50.2534	37.3414	90.1558	86.6992	56.7287	66.8993	15.9603	9.3851	51.658	47.0914	42.6478	56.1201	46.6601	50.9828	19.7432	23.0195	24.5271	22.9016	30.2082	40.9066	31.6963	45.7058	39.645
gene00303	15.7834	14.9049	12.26	16.9432	23.8668	20.2418	19.8072	14.8373	13.5122	23.373	18.8064	14.0505	8.30922	10.3165	25.8076	29.7009	19.6337	18.1411	10.8652	10.5197	16.974	10.0939	7.26855	8.57334	10.6038	9.65826	8.19297	8.21002	9.03646	8.03804	17.1056	23.0391	12.6394	7.24229	11.3346	10.0598	18.7828	16.0595	12.0062	12.0691	14.7043	13.2571	4.8995	4.52986	11.3758	15.4996	14.9954	22.524	8.40055
gene00304	18.7287	17.4147	11.8695	12.5969	6.35173	4.06758	25.0497	22.6371	19.8697	16.2377	30.2637	24.4571	27.0941	27.0026	23.0304	23.2388	28.9792	22.2154	22.1102	26.9429	14.1853	14.9057	11.8116	13.8659	15.5684	17.0397	17.3848	16.7673	0.450917	0.382502	1.26596	0.877779	1.65991	1.91107	4.83679	4.29331	3.90744	5.90314	3.90275	3.27038	20.4076	17.3031	14.8075	18.4317	17.2873	19.597	15.3738	12.6491	10.9067
gene00305	0.210265	0	0	0	0	0	0.147345	0.0607245	0.131507	0.205944	0.619843	0.404008	0	0.0643489	0.501334	0.1198	0.39316	0.118766	0.416284	0.756211	0.383921	0	0	0	0	0.0855158	0.0998061	0.186859	0.227807	0.193243	0.872147	1.06431	1.198	1.89384	0.118238	0	0.16006	0.79368	1.40095	0.885119	0.299325	0	0	0	0.323471	0.196051	0	0.0769934	0.0950023
gene00306	0	0	0	0	0	0	0	0	0	0	0	0	0	0	0	0	0	0	0	0	0	0	0	0	0	0	0	0	0	0	0	0	0	0	0	0	0	0	0	0	0	0	0	0	0	0	0	0	0
gene00307	0	0	0	0	0	0	0	0	0	0	0	0	0	0	0	0	0	0	0	0	0	0	0	0	0	0	0	0	0	0	0	0	0	0	0	0	0	0	0	0	0	0	0	0	0	0	0	0	0
gene00308	0	0	0	0	0	0	0	0	0	0	0	0	0	0	0	0	0	0	0	0	0	0	0	0	0	0	0	0	0	0	0	0	0	0	0	0	0	0	0	0	0	0	0	0	0	0	0	0	0
gene00309	16.6452	16.656	15.6959	13.3939	4.30189	5.87427	0.0580313	0.0538112	9.20628	1.18624	0.026156	0.0596689	0.0819583	0.114046	0.0555324	0.0530808	0.0829525	0.0175409	0.245928	0.111687	0.198458	0.143124	0	0.0886809	0.0763125	0	0.383255	0.248379	0.403744	0.114162	0.463714	0.497768	0.0353872	0	1.99077	2.82428	20.5192	19.5225	1.97713	0.993511	0.825216	0.444242	0.83429	0.321876	0.318494	0.260597	0.2705	0.227427	0.196435
gene00310	134.707	172.527	345.931	315.819	125.497	115.133	15.4923	13.0867	82.962	72.2233	24.9817	6.13433	77.3467	127.584	10.3132	18.1901	12.4344	11.5179	852.889	780.965	11556.6	8632.97	11522.8	23321.9	41964.9	37643.3	72250.7	51631.9	16.5137	13.6296	11.6191	3.47529	75.5769	1360.4	113.509	86.1173	732.852	550.74	4414.11	4307.53	178.666	256.346	6.28134	10.4804	1471.75	994.242	16499.8	15241.3	31410
gene00311	0	0	0	0	0	0	0	0	0	0	0	0	0	0	0	0	0	0	0	0	0	0	0	0	0	0	0	0	0	0	0	0	0	0	0	0	0	0	0	0	0	0	0	0	0	0	0	0	0
gene00312	0.890853	1.16538	0.967107	1.39002	1.17336	0.575413	0.77146	1.06676	0.652296	1.68125	1.04314	1.21072	0.401411	1.09054	0.880707	1.39892	0.812559	1.20275	1.16147	2.87181	0.476079	0.300421	0.14028	0.062048	0.0355961	0.0883694	0.30941	0.212404	0.0941636	0.199692	1.33385	0.714885	0.817067	0.5756	0.513171	0.356793	0.463123	0.28333	0.225197	0.0914654	3.03127	1.2433	0.7415	1.18747	2.273	1.21556	1.09352	0.859276	0.39269
gene00313	3.39608	3.26994	3.38005	3.32896	2.76588	1.56586	2.61781	2.42745	3.45153	4.8647	4.16543	4.8532	3.32106	5.80723	3.2136	3.8578	3.50389	4.07627	7.9002	9.96195	4.37936	4.24311	3.25457	2.80838	2.52101	2.4689	2.41801	2.18808	0.735882	0.546202	2.25382	2.41735	2.53962	1.84429	2.43489	1.90356	2.10047	2.0831	1.63419	1.41172	41.456	23.6646	8.27604	6.21998	10.0354	8.88599	4.41668	4.70996	3.31819
gene00314	0.672847	0.493605	4.56352	3.5209	170.899	103.639	0.157168	0.0832793	0.661291	0.517802	0.364316	0.323207	0.1812	0.26475	0.085943	0.383361	0.17973	0.135733	0.666054	0.691393	0.307137	0.110751	0.0775713	0.0457481	0.118103	0.0781859	0.136877	0.0427107	1.24969	1.14842	0.159478	0.16218	0.109532	0.152781	6.64836	8.49899	16.756	11.8083	3.77144	4.53181	1.82446	0.558608	0.872408	1.08685	0.345035	0.80661	0.558174	0.175985	0.390867
gene00315	0	0	0	0	0	0	0	0	0	0	0	0	0	0	0	0	0	0	0	0	0	0	0	0	0	0	0	0	0	0	0	0	0	0	0	0	0	0	0	0	0	0	0	0	0	0	0	0	0
gene00316	0	0	0.120273	0.125469	0	0	0	0	0	0	0.102418	0	0	0	0	0	0	0	0	0	0	0	0	0	0	0	0	0	0	0	0	0	0	0	0	0	0.18513	0.166908	0	0	0	0	0	0	0	0	0	0	0
gene00317	6.48655	8.02339	0.493526	0.374434	2.02355	2.48832	0.0423824	0.0262002	21.391	8.57468	0.0764108	0.0435784	0.0342041	0.444224	0	0	0	0	0.134708	0.0407844	0	0	0	0	0.0743118	0	0	0.0403112	0.0982898	0	0.0752594	0	0	0	0.153045	0	0.207179	0.0933932	0	0	0	0.0405558	0	0.0854829	0	0.0422941	0.0878027	0	0
gene00318	20.4316	20.7173	18.9915	21.2724	17.8449	17.3452	46.8341	48.3781	15.6269	25.6174	32.3441	29.9755	15.9633	22.4876	38.0402	33.3103	25.3157	37.4027	31.069	25.5083	24.6084	25.8457	19.6672	18.3941	23.2893	21.575	22.8434	19.7433	4.53392	3.7329	11.64	23.9859	7.15296	3.19535	23.1862	23.7091	28.0144	26.6085	18.8615	17.0461	17.4046	18.1023	20.3314	15.2508	20.3865	24.6163	19.417	22.1741	15.7936
gene00319	17.7349	16.5889	14.6659	13.671	25.4522	22.7054	13.6018	7.41288	19.9501	24.6523	5.49222	5.34688	9.2703	17.7952	9.38299	9.32372	15.8207	7.99987	2.34352	2.05391	2.16133	1.91421	1.57537	2.88608	1.93922	2.12839	1.77433	3.76487	6.29985	6.5655	6.13302	3.99444	2.27177	2.99274	6.53959	5.71846	7.46156	7.35423	8.54789	9.09159	5.28191	5.7187	13.5406	15.7326	3.36516	2.20739	3.77859	3.0113	4.35369
gene00320	216.691	174.632	83.4451	105.742	88.5087	79.4659	105.101	90.4826	151.712	121.665	94.4522	78.7298	75.9741	96.9391	81.8588	105.179	105.811	79.1289	62.5066	87.6429	84.8958	83.5883	90.9175	115.121	97.2278	100.9	115.796	117.137	88.2256	96.4037	54.9586	62.0027	35.977	29.7988	71.0157	68.8636	83.0013	89.277	67.6924	74.6586	95.2928	106.279	71.9043	75.9172	65.4682	67.723	126.901	101.205	104.454
gene00321	0	0	0	0	0	0	0	0	0	0	0	0	0	0	0	0	0	0	0	0	0	0	0	0	0	0	0	0	0	0	0	0	0	0	0	0	0	0	0	0	0	0	0	0	0	0	0	0	0
gene00322	16.0091	17.6449	25.9157	29.8054	15.4088	15.3766	28.2902	27.8842	9.0798	9.44705	11.2645	13.0397	7.6854	9.28145	20.3596	19.0075	16.6273	14.7715	13.7804	9.47685	12.9361	13.5479	12.1172	10.7902	17.7561	15.2867	15.906	15.5968	44.2776	41.3979	9.15625	10.4858	2.26617	1.42244	13.5875	13.6905	9.00751	9.96348	6.99323	3.85092	1.55708	1.4669	13.5374	13.0235	16.7759	16.2713	11.0191	14.6007	7.81733
gene00323	1.18738	1.35499	7.36691	0.334137	0	0	10.3882	4.05263	0.810138	1.2687	1.6365	0.725919	2.72673	3.63382	4.76133	5.71967	3.74839	1.34136	0.427414	0.291161	0.29564	0.124372	0	0.308249	0.176838	0.0878023	0.102475	0.575567	13.5661	13.6903	0.358186	0.0910637	1.10703	2.17324	1.94239	2.31791	1.47906	2.37062	2.71699	3.45338	1.84397	1.44765	24.4535	22.0713	0.110706	0.100646	0.417884	0.158104	0.39017
gene00324	26.934	27.5731	31.3486	31.4594	30.5583	39.8925	25.1093	23.4226	24.8724	22.5444	29.5368	26.6284	33.2814	25.3369	22.1245	25.0272	26.5572	24.3347	28.1532	25.6796	27.9999	35.546	36.5187	39.7476	42.3971	38.7685	43.2449	41.6066	10.3146	7.08828	8.09769	14.284	13.595	10.0242	30.4949	29.2264	26.6034	29.4848	25.9614	25.2631	29.9647	27.5828	39.1568	41.3329	25.8931	33.372	33.882	32.2131	29.5114
gene00325	20.2721	19.1298	17.9517	18.5037	12.3569	12.3725	23.4538	21.9671	17.5011	16.5038	21.1605	22.888	12.1995	12.8587	20.2943	20.8298	19.0221	20.2097	17.1945	14.0597	14.79	12.7767	10.0676	9.52463	10.8573	10.4293	8.47109	11.4329	10.2308	7.00652	13.9424	20.939	6.07126	4.03918	14.079	15.7031	11.4749	11.3562	9.94091	8.02305	16.1969	16.2658	15.9145	15.02	15.1045	17.69	11.2773	14.529	9.35507
gene00326	0	0	0	0	0	0	0	0	0	0	0	0	0.0358982	0.0582782	0	0	0	0	0	0	0	0	0	0	0	0	0	0	0	0	0	0	0	0	0.107084	0	0	0	0	0	0.0903622	0	0	0	0	0	0	0	0
gene00327	13.7421	14.9662	12.4643	12.532	7.56424	10.894	22.1367	16.2371	18.0454	17.6484	15.1764	15.8864	9.30879	10.8891	17.9121	23.9438	16.6327	15.2987	25.5697	24.0962	13.1704	8.50809	5.29194	6.02479	7.33304	4.63815	2.38181	3.80053	6.30138	7.23189	7.94688	13.9983	7.60225	4.7129	5.51511	4.32152	7.46585	8.29634	6.66966	5.90479	20.672	20.9023	10.9716	13.0023	22.3396	21.8514	10.8166	10.5651	5.15267
gene00328	0	0	0	0	0	0	0	0	0	0	0	0.0798041	0	0	0	0	0	0	0	0	0	0	0	0	0	0	0	0	0	0	0	0	0	0	0	0	0	0	0	0	0	0	0	0	0	0	0	0	0
gene00329	0.228084	0	2.03038	1.88275	1.87433	1.83364	1.06555	2.30547	2.56773	1.34038	2.01712	4.82071	9.84625	6.28219	0.54382	1.75436	0.426479	0.322078	5.9832	6.76745	5.10159	2.23378	1.19644	2.93098	1.77488	2.5046	2.49008	2.22964	0	0	0.756846	0.0962086	0.129953	0.120843	8.33679	8.64304	8.68122	13.6968	11.8197	4.12855	50.8683	44.2516	18.3827	17.623	3.04099	4.25331	6.51203	4.5935	4.12213
gene00330	0	0.275867	0	0.374153	0.425692	0.11432	0.0564675	0.628335	0.151193	0.236774	0.407219	2.0902	3.05328	1.70158	0.432288	0.206602	0	0.273092	0.837553	1.73883	0.993137	0.696336	0.390179	1.26561	0.297025	0.491588	0.917977	0.429665	0	0	0	0.10197	0	0.384239	3.94222	1.83212	0.552063	1.0784	0.715853	0.915859	17.7803	14.2649	3.42276	2.39173	2.1074	1.2397	0.818878	0.973713	0.655345
gene00331	6.85081	8.70207	7.98616	7.27924	1.3883	1.92842	5.7914	10.5756	3.21355	5.55175	3.91547	4.11354	7.4413	10.6078	5.73648	6.11054	5.96923	4.86006	2.74495	2.38321	1.86144	0.939702	0.493636	0.465799	0.200417	0.298528	0.658115	0.471112	0.706893	0.374775	1.35315	2.64894	0.46468	0.259264	5.91621	5.04789	4.03545	6.77274	4.10567	4.97812	4.45057	2.91674	26.9442	24.7836	0.961916	2.09121	2.21014	1.49321	0.663289
gene00332	1.04183	2.15488	2.12535	1.27655	0.152883	0.431096	1.15595	0.56415	4.64261	3.25259	0.493589	0.187668	0.564644	0.91666	0.698633	0.556492	0.626158	0.404572	0.386741	0.526908	0.297229	0.187561	0.262741	0.433869	0.16001	0.158894	0.0618154	0.231464	0.141093	0.239372	0	0.164796	0	0	3.36864	3.12544	1.68528	1.92159	1.25332	0.931944	0.370777	0.116434	2.31666	2.27012	0.467467	0.182138	0.0630197	0.38149	0
gene00333	0.282314	1.12758	0	0	0.165712	0.133506	0.0659446	0	1.23598	0	0	0	0	0	0	0	0	0	0.139732	0.761499	0	0	0	0	0	0	0	0	0	0	0	0	0	0	0	0	0	0.0968764	0	0	0	0.126205	0	0	0.72385	0	0	0	0
gene00334	28.3557	42.7791	29.4727	55.8716	4.88982	7.57595	25.3714	65.7906	18.6364	9.41459	1.75411	3.07816	6.58362	5.4911	19.2894	6.66318	2.48199	5.88176	27.9108	4.32121	21.7921	23.7191	20.0393	16.9268	28.6071	30.1016	44.7131	51.3952	122.539	147.233	14.353	16.218	0.547659	0.339513	67.0241	72.0391	5.12192	7.4764	4.74394	1.6185	0.152038	1.43233	6.86294	6.33998	38.1182	41.8242	7.75242	18.5371	3.90867
gene00335	29.6844	24.9921	18.008	17.5608	8.82823	8.36028	22.1884	23.0134	32.5105	26.1024	20.2239	23.9553	23.0302	22.0452	24.9291	28.489	26.2195	28.2431	18.4144	16.7256	20.2349	18.8493	15.5447	14.5676	17.0747	19.3165	21.7929	21.4559	31.1604	31.7677	18.3869	19.8114	10.9747	15.6575	15.8764	20.4976	15.667	14.125	15.4318	12.5513	28.7978	39.5154	17.1471	16.5337	19.349	23.2493	20.813	16.8117	14.3062
gene00336	2.02787	2.34073	2.09798	2.30886	16.4181	12.2132	3.02721	2.74648	2.56575	2.94505	2.23806	3.11264	2.06518	2.16854	2.47309	4.80751	2.78935	2.80431	2.88418	3.49988	0.851187	0.349133	0.094053	0.110936	0.0763712	0.208556	0.265535	0.0621426	0.65659	0.556969	1.70159	3.14622	1.77958	0.913861	1.67773	1.64877	1.63239	1.27975	1.13888	1.15781	3.38451	2.52162	3.16485	2.85519	2.12758	2.43411	0.992596	1.10956	0.568697
gene00337	2.52685	2.11237	2.49931	2.33442	15.108	10.3099	2.58057	2.29109	2.13167	3.10805	2.84594	3.21795	1.15209	1.61856	2.22426	4.23539	2.84115	2.32346	2.29774	3.19656	0.536483	0.287758	0.0237118	0	0	0.0238996	0.111574	0.104445	0.573	0.486062	3.41242	2.62746	2.31021	1.68125	1.68528	1.29897	1.16306	0.786433	0.478538	0.445265	2.64905	1.83888	1.85606	2.2979	1.98885	1.69854	0.341242	0.624016	0.31861
gene00338	2.15617	1.62291	10.0281	15.6682	74.1065	53.2823	1.80029	3.49773	1.66416	1.93213	0.270477	0.176295	0.19026	0.112318	0.492219	0.548903	0.343122	0.285039	0	0.0412479	0.0418823	0	0	0.0436686	0	0	0.0435517	0.0407693	0.29822	0.843244	0.608917	0.967552	0.365936	0.145836	0	0.231791	0.139689	0.0314848	0.0679247	0	0.696611	0.779316	0.166551	0.259363	0	0	0	0	0
gene00339	0	0	0	0	0.410928	0	0	0	0	0	0	0	0.0439909	0	0	0	0	0	0	0	0	0	0	0	0	0	0	0	0	0	0	0	0	0	0	0	0	0	0	0	0	0	0	0	0	0	0	0	0
gene00340	2.41136	1.64218	1.57723	1.64536	2.37425	1.65532	1.99867	1.48266	2.18925	1.86659	1.89996	2.31663	0.762508	1.54735	1.80828	1.83925	1.08046	0.746924	3.11852	2.86748	0.568114	0.492936	0.125549	0.333194	0.159291	0.253087	0.369225	0.380199	0.0842755	0	1.67775	1.34525	1.95005	0.906675	1.61843	1.32643	2.3093	3.06962	2.30342	1.83368	2.47304	2.64277	1.75087	1.35595	3.03152	2.97363	0.903403	1.11084	0.773198
gene00341	2.55433	2.77272	2.21838	4.04986	4.53458	2.82835	1.95005	0.971591	3.03927	3.41715	2.5712	3.89045	0.89258	2.0973	2.07961	2.62673	2.72924	1.90026	0.986747	1.34438	0.341263	0.610154	0.301666	0.237212	0.306192	0.304056	0.473155	0.609023	1.21497	0.458058	4.23799	3.10095	1.20688	0.72618	0.980939	0.865638	0.758803	0.684115	0.83019	0.472063	3.78406	2.39517	2.44274	5.92906	1.59739	1.16178	0.18089	0.182503	0.337786
gene00342	1.69244	1.64871	1.14321	1.95927	2.18069	1.91304	2.14057	2.122	1.4974	2.30455	2.32944	2.45875	1.26062	1.33909	2.01764	2.11672	1.91859	2.0285	1.92052	1.63304	1.31899	0.856109	0.533005	0.628685	0.541002	0.369344	0.587815	0.330156	0.0894458	0.151749	0.890339	1.77602	0.940764	0.218704	1.20704	1.61637	0.502765	0.963217	1.10013	1.28587	1.99795	2.10368	1.67845	1.40024	2.11678	1.80896	0.998778	0.967377	0.783332
gene00343	30.3165	27.9834	24.5582	29.064	22.6607	17.3492	26.5692	26.4435	27.1214	29.8439	37.332	33.1809	18.592	21.0223	22.7373	30.0858	23.1258	27.7019	23.2106	28.3967	31.4961	31.6145	22.1742	25.5702	24.4872	23.6297	21.2393	21.5535	4.40716	1.97505	13.0524	24.475	19.1098	7.76684	28.5282	24.3821	40.0211	34.4226	31.3073	29.9177	26.7685	23.537	24.3531	22.4913	18.5768	25.4046	28.7842	29.5374	22.8526
gene00344	12.5334	14.4031	9.09099	11.4349	7.12454	3.785	13.9294	13.2086	8.03137	11.9313	18.9645	17.2377	5.91921	7.85981	15.2039	17.2638	10.9718	13.9104	16.1072	15.9348	9.39477	4.66166	3.2296	2.93027	4.1426	2.75439	3.08942	3.75184	2.85876	2.50585	5.83711	8.75561	4.15934	2.42319	5.78671	6.22148	6.96313	8.26974	3.84167	4.59105	12.3538	11.5204	9.64324	10.0279	15.6506	15.5816	7.27815	10.1772	5.08666
gene00345	3.01704	2.45924	2.20259	2.59422	2.7829	1.42676	5.13453	6.14073	3.32464	2.1811	3.08566	3.24357	1.86875	3.29759	4.53877	4.62489	3.64578	3.93577	2.63103	3.1002	2.22975	2.64856	1.91306	1.8462	2.94206	2.57095	2.25043	2.04282	4.51399	5.01745	3.21794	4.78749	0.572995	0.989541	1.29262	2.35915	2.29666	1.5776	0.850871	1.02812	3.74955	3.85352	2.34712	2.23366	3.31528	3.14798	1.59904	1.68344	1.42808
gene00346	56.9571	51.5357	60.7625	64.1216	75.9584	60.6783	57.4436	52.7545	50.8067	59.6738	53.1942	47.0151	39.7651	48.8336	49.7187	60.0928	49.474	54.7585	41.9682	42.0443	49.8873	60.2333	47.3238	49.3837	47.5405	50.5818	48.3941	46.5063	17.1694	11.6213	34.0808	49.7014	31.8905	18.1845	46.8964	47.7615	54.3583	48.698	47.8595	38.2976	45.5997	37.3671	48.7488	43.4429	37.4182	50.7462	66.2638	62.0474	49.4161
gene00347	0	0	0	0	0	0	0	0	0	0	0	0	0	0	0	0	0	0	0	0	0	0	0	0	0	0	0	0	0	0	0	0	0	0	0	0	0	0	0	0	0	0	0	0	0	0	0	0	0
gene00348	108.834	78.9687	38.6192	45.9632	53.8512	33.0267	85.1919	57.3026	54.4304	50.8456	77.6439	78.3246	66.8272	75.3323	65.1954	81.0095	77.7695	74.346	76.9122	79.6174	68.7807	93.4266	89.139	89.526	81.6259	88.9265	99.4972	88.9069	20.22	16.4299	25.016	40.5214	29.1578	20.5046	72.1926	68.7364	82.8479	88.7152	84.7158	75.792	49.0339	45.4037	81.7694	79.6894	67.6974	77.8022	87.9362	73.0145	63.6418
gene00349	0.276513	0.473319	1.64099	1.14125	0	0.130763	0	0	0.17294	0	0.116448	0.265649	0.104252	0.169246	0.0824111	0.0787728	0.147724	0	0.821163	0.497235	1.51465	5.65511	2.00835	0.526416	0.792744	1.12459	1.31252	1.1058	0	0	0	0	0	0	0.621965	0.174637	0	0.0948858	0	0.232798	0.131211	0.247224	0	0.521095	0.283591	2.06256	5.21855	4.35382	1.37428
gene00350	0.0873828	0	0	0	0	0.24794	0.204114	0.151417	0	0.0855872	0.0735992	0.1679	0.164728	0.0534848	0.15626	0.149361	0.0933664	0.148072	0	0	0	0	0	0	0	0	0	0	0.757385	0.963707	0	0	0	0	0	0.110377	0.133037	0.0599711	0	0	0	0.0781269	0.88827	3.86986	0	0	0	0.0639945	0
gene00351	1.05407	1.50358	2.29367	2.66466	0.556845	0.847399	0.640162	0.273974	1.5822	1.80672	0	0	0.596116	0.483877	0.0314152	0.18017	0	0.119076	6.20839	8.34004	11.3552	8.1675	5.86949	6.57196	15.4551	11.0603	5.05337	2.38868	0	0	0	0.0444619	0	0	3.7935	2.72944	3.12932	2.89365	0.546235	0.399343	2.5509	2.82726	2.64046	1.24151	8.86461	6.38829	19.9952	22.0776	21.2884
gene00352	6.28288	4.72902	13.3543	11.7243	12.8685	9.35605	18.0483	33.2786	4.8492	12.7003	24.7703	22.3462	9.87842	9.73671	17.9285	19.2696	13.0691	22.1991	11.3803	11.4183	5.98001	8.08626	2.37337	1.52696	1.09499	1.63103	2.41121	0.950384	16.2211	14.7428	6.21015	10.488	2.74192	0.991557	6.61507	6.92302	3.45984	3.02755	0.395852	1.12545	7.73884	7.76871	9.02682	6.9278	8.77441	11.841	4.91637	6.46133	2.41595
gene00353	8.05127	8.2734	18.9086	15.9457	14.2002	12.8118	16.7567	33.148	6.87316	15.0989	18.6405	22.0685	8.76133	8.26779	21.5621	16.9143	12.9447	22.523	14.9201	15.9533	8.77865	9.07883	2.46351	1.85241	2.03163	2.20369	1.73878	1.42423	21.8281	20.6906	11.3323	11.9428	3.69592	1.77907	8.6258	9.2541	6.44839	6.07556	1.46892	1.31714	8.72739	8.83602	8.25637	9.56391	12.8752	14.6227	6.09349	8.07601	3.13777
gene00354	2.69139	0.877519	1.71132	1.58689	1.57979	1.6364	1.79621	1.22143	3.36657	2.82438	1.94302	0.18469	0.652322	1.88266	1.2605	1.64298	0.821625	0.977278	0.570903	0.518545	0.702027	0.443002	0	1.09795	0.629881	0.312744	0.73001	0.170843	0.416562	0.353359	2.55165	1.94616	0.876254	0.611123	0.432414	2.18546	1.17072	1.58324	3.131	0.809251	2.73668	2.75007	0.977097	1.44914	0.394326	1.97171	0.186058	1.1263	0.347437
gene00355	0.11469	0.13088	0	0.23668	0.538564	0.216948	0.21432	0.198735	0	0.112333	0	0	0.043241	0.56159	0.341819	0.326728	0.183815	0	0	0	0	0	0.0925567	0	0	0	0	0	0	0	0	0.0967552	0.392074	0	0	0	0	0.314848	0.169812	0.0965584	0.108845	0	0	0.108068	0	0	0	0	0
gene00356	1.5303	0.249475	0.792849	0.902291	0.769933	1.17167	0.612785	0.547178	0.638069	0.785115	0.368261	0.420052	0.164847	0.669042	0.868738	0.871904	0.350377	0.329287	0	0.0655201	0	0.0419813	0	0	0	0	0.0691797	0.0647599	0.157902	0.535779	0.362712	0.122952	0.664308	0	0.409778	0.644328	0.665664	0.950228	1.29474	0.306756	0.138316	0.130306	0.211645	0.274656	0.0747369	0	0	0	0
gene00357	19.8667	16.6902	15.2367	18.7816	12.8878	8.4739	18.3308	20.3318	18.2061	19.5278	28.4848	22.8286	22.7244	16.56	27.1037	27.5415	26.7893	24.7234	14.3377	15.5381	16.2944	12.6081	13.5178	14.0567	17.3176	16.0734	19.0955	17.4035	33.9936	32.8066	16.6865	22.765	6.33555	5.44114	13.5016	14.8509	12.0769	14.4852	8.54659	8.70584	33.2723	46.923	15.9678	15.3161	12.6755	13.6039	21.0099	17.869	19.0085
gene00358	147.037	155.598	129.579	111.082	177.726	175.94	240.375	256.272	113.869	151.963	234.353	229.477	208.913	200.466	276.382	229.791	269.173	278.891	237.233	233.269	260.886	249.677	213.047	210.226	274.438	263.831	230.517	192.751	268.866	300.096	178.287	300.176	132.147	72.5559	218.56	206.476	214.518	250.854	179.321	208.93	126.397	161.895	268.27	281.197	223.258	224.006	251.479	275.075	174.536
gene00359	21.3806	18.6098	13.9758	17.8955	16.0577	15.449	24.5554	21.7227	22.5583	21.3835	25.9943	22.735	13.899	16.4191	26.8187	31.4911	25.6258	24.6934	17.9835	16.3342	15.5912	15.0563	11.5316	15.068	13.6191	12.0118	15.5571	14.6812	3.51063	2.00159	11.986	21.7791	11.6522	6.21978	14.786	14.1911	17.428	16.5875	19.1905	16.0328	22.3832	21.5381	15.6593	14.1398	15.1725	19.5886	16.9913	17.7976	12.2403
gene00360	60.7252	51.4671	46.1961	52.0261	59.49	40.4993	76.1114	59.6126	63.2817	54.6795	121.784	98.9905	79.3521	81.9874	84.8786	99.9466	105.898	97.2234	68.6398	81.481	73.096	81.5477	79.0643	101.457	95.8164	97.2776	96.5354	77.6084	51.2423	42.6914	45.2611	62.1306	50.238	45.9109	73.8044	74.3573	101.71	109.783	107.042	105.094	86.8869	72.4913	103.27	110.539	51.1056	69.9287	93.1847	79.7896	86.9283
gene00361	23.4309	21.9509	18.1646	21.7263	21.5595	15.1234	24.6661	25.9243	25.9424	23.027	25.8021	29.4308	26.2037	24.7584	29.0656	29.1354	27.1499	30.9407	27.6608	23.7717	19.0786	20.6126	12.3293	12.9602	17.8312	18.1575	17.7349	15.8281	23.499	19.9336	11.4261	16.7618	5.86317	3.2713	31.4263	38.3954	29.7674	27.272	18.7525	16.3945	20.2837	25.974	23.2779	27.4484	22.7317	27.4564	23.0602	21.5654	18.2404
gene00362	31.867	24.5964	25.0099	27.2921	32.4587	22.9311	29.7853	24.7029	32.0673	41.8561	36.2792	26.7257	20.7208	30.8079	25.1762	35.9393	26.7028	27.268	24.1011	25.8256	21.7112	18.58	12.813	18.1485	13.2646	13.6227	15.5986	17.436	4.85172	2.95159	14.8033	18.5744	16.1978	13.5286	27.9797	28.2538	33.2795	31.4009	32.8169	30.742	26.7337	19.8874	24.3781	22.76	19.4264	24.4935	29.6817	26.8822	21.6228
gene00363	16.1483	17.4653	13.5884	15.7297	10.1861	9.23225	22.604	20.3599	19.0689	19.2395	22.4317	25.8758	10.4047	11.0642	21.945	27.2587	16.7713	15.9622	21.5921	21.0746	13.3673	10.518	6.905	7.9151	10.3155	8.43007	10.2392	9.79924	6.26708	6.313	13.7961	18.0964	11.6038	9.5773	9.48729	9.74213	9.54053	12.53	9.99202	11.8199	23.2169	28.5525	15.0065	16.2379	16.4381	19.4389	15.1623	16.5037	10.9443
gene00364	58.3566	50.3519	12.3632	13.6182	2.15702	2.47209	62.8793	59.566	48.7506	64.4573	82.5222	79.9315	50.1507	62.947	60.9622	83.5285	89.2431	76.9021	66.0674	83.4624	49.7562	37.3017	11.0479	13.4007	13.9058	16.2927	11.5468	9.72819	17.1591	11.987	89.179	132.804	190.914	120.438	12.2531	10.3949	7.64348	7.22859	33.2587	30.4808	46.2219	56.34	71.9293	76.0798	49.8178	60.8542	69.8541	58.6571	27.0333
gene00365	8.59653	7.48091	8.16066	8.88799	8.77209	6.26564	7.63618	5.99439	8.56789	16.2299	7.08028	6.74663	8.86252	10.7458	6.58822	7.00694	7.49416	7.89415	5.87292	6.67176	4.86366	3.58729	2.07987	2.32151	2.04023	2.7154	2.38098	3.28949	1.61163	1.04918	3.87421	3.83771	1.9513	1.41129	5.87483	6.40155	6.03043	5.23506	4.84029	4.55802	7.32128	6.06217	5.94045	5.63916	4.96709	4.74151	5.07235	5.89029	5.53309
gene00366	9.89481	7.67829	6.65513	7.35102	7.4343	7.48682	9.79989	8.22995	11.3869	25.5855	6.66722	11.4073	8.95343	11.8705	7.78542	8.34374	6.34343	11.4016	6.66054	4.9821	5.7814	2.96421	3.51352	1.88374	2.59363	4.50719	2.25444	3.16562	0.857627	0	3.94005	3.6729	1.80405	1.67759	8.01237	7.99905	8.4361	3.53124	7.61822	5.33154	6.00997	6.01577	4.31072	2.23764	5.68293	7.38074	4.59673	6.37686	4.29187
gene00367	3.29341	3.75832	2.62702	2.30203	4.24049	8.03848	3.67277	3.31364	5.84721	4.68252	3.40028	2.14337	3.80521	3.18628	2.84969	3.7529	3.34866	3.30045	1.5775	2.77012	2.13379	1.4689	1.28605	1.82029	3.48092	2.85173	4.13512	1.79385	2.99267	5.07722	1.05759	1.79252	0.726369	0.788027	2.38966	2.5497	2.42617	2.18737	2.83139	1.69943	0.403301	1.13983	4.08838	3.80399	1.3075	1.3868	1.95361	1.32267	2.01605
gene00368	30.4329	25.821	38.7743	38.7462	11.6264	7.22025	10.6831	11.1427	55.5313	37.7899	12.1066	7.10284	5.48417	7.15621	7.87103	7.75866	14.8071	11.5958	1.87221	1.70051	4.01842	1.98106	1.35981	2.16037	3.26744	2.82508	1.89342	1.95582	26.2285	24.7773	12.7229	14.1569	19.3966	22.5918	12.8398	14.5076	15.1825	10.0065	22.7079	21.7423	1.56648	0.584155	8.1397	8.94294	1.34017	1.60314	5.59125	2.77019	5.15828
gene00369	42.9608	34.0597	38.8329	44.0737	62.9342	57.7408	37.2978	30.3706	40.6252	42.9236	39.1621	35.7436	25.3267	31.8814	27.3967	36.962	26.1359	25.7058	33.981	40.6229	27.3984	20.534	16.29	21.9144	28.0175	24.9128	20.841	23.3822	7.92825	7.55656	16.6429	18.763	16.3495	11.6312	35.0467	34.0133	42.1854	47.1182	37.5564	41.9838	35.2313	29.9196	34.3576	35.2896	30.7369	35.0736	31.6318	32.2149	28.5309
gene00370	19.2341	19.7442	13.4965	12.7299	29.211	37.6204	12.0827	13.4105	15.2091	14.4713	8.21275	7.22574	6.56805	9.97132	8.29305	11.7888	7.94096	11.771	7.06272	7.27032	7.02932	5.36056	3.83858	5.26339	3.72571	3.57882	4.17686	4.70258	0.19325	0.109286	3.10736	3.56128	2.54069	1.85857	14.4435	15.3207	13.6685	11.2826	13.3809	11.438	7.27902	5.39559	6.60512	6.49872	5.73195	6.70789	6.73261	6.85797	4.16387
gene00371	15.7364	17.6757	19.1505	20.2328	18.4739	15.1952	27.4819	29.2667	12.4701	17.269	23.5244	24.7748	19.8182	23.4997	27.7964	23.1425	22.0958	22.9428	21.7759	22.1493	24.0695	20.6471	12.766	13.8813	12.0127	13.2022	11.8105	13.9847	28.2072	28.0163	16.8136	25.3696	7.60464	7.33347	26.8714	28.9313	29.728	28.3852	14.8824	16.9249	13.3707	16.2794	20.2199	20.1844	19.6881	24.6592	19.9348	21.9026	11.4654
gene00372	15.3932	13.0918	23.1459	24.8308	5.38232	7.35794	23.58	28.1712	10.4319	12.984	21.3522	19.8109	7.07855	8.53294	28.9733	26.6895	18.1651	23.9515	18.0923	11.7325	11.1175	9.09509	4.38641	5.41078	5.31887	4.74178	4.74638	3.18948	9.39511	6.17743	19.516	27.7048	9.66874	5.56166	8.3994	10.1149	6.85379	6.40699	8.78483	8.22642	14.6875	13.2805	12.2162	11.5723	16.617	21.0067	7.89073	10.6199	3.67433
gene00373	0	0	0.131351	0.137026	0.1559	0.251203	0	0	0	0	0	0.127582	0.150206	0.0812828	0	0	0	0	0	0	0	0	0	0	0	0	0	0	0	0	0	0	0	0	0	0	0	0	0	0	0	0	0	0.125131	0	0	0	0	0
gene00374	0.734015	0.418816	1.16162	1.36328	2.49894	5.90098	2.7433	1.73827	1.00997	1.58165	1.48376	1.26932	1.41139	2.02172	1.92512	3.42934	2.03912	2.23885	1.16257	0.791959	0.670117	0.930305	0.94778	1.04805	1.26263	1.43293	1.32397	2.54401	1.43146	1.21427	0.36535	0.247693	0	0	0.742966	0.649014	0.894007	0.755636	0.326038	0.308987	0.766272	0.787519	1.49229	2.0749	0.376402	0.821275	0.994565	0.69882	0.59696
gene00375	10.4754	11.0808	9.36765	10.6607	9.3215	7.87181	15.2177	12.8195	11.3682	8.80777	14.0604	11.9479	8.11537	10.7447	15.6245	16.3792	14.4381	14.6437	17.7088	12.5581	12.4019	10.1408	8.10638	8.05904	12.1461	10.7385	9.99007	10.372	7.04799	5.71487	6.90442	10.3707	4.25149	2.7877	9.36043	8.70039	6.84541	8.79785	5.87822	5.55737	9.85077	10.3066	9.44681	10.4114	15.0115	17.1707	9.67546	12.1905	7.56416
gene00376	8.56667	10.1718	10.0513	10.5929	6.92176	6.82304	11.1476	9.41542	9.63118	10.225	19.8058	18.6927	15.2862	11.3785	12.3214	13.6745	14.397	13.7916	14.3511	12.9102	14.4386	13.9066	10.5241	14.8894	12.7843	8.97123	8.39606	7.27403	1.12729	1.59376	3.22245	7.46112	2.41083	1.24955	4.36872	4.07426	4.11866	3.92749	4.36492	4.32157	16.5236	13.3649	12.1382	11.2094	10.4578	13.9378	10.5401	12.6999	6.11149
gene00377	7.84433	14.1402	4.64541	5.20697	1.87698	1.08689	6.69909	13.3329	5.56235	14.5833	5.17617	5.37611	7.00761	4.31201	4.94385	4.55479	3.09635	4.60014	1.78054	1.61724	1.36843	1.35286	0.685469	0.665839	0.941313	0.528335	1.32811	1.9537	38.7588	21.582	105.942	190.648	60.6925	25.3601	39.3347	54.3389	74.9271	65.8376	26.262	21.1166	2.41831	2.85898	4.57107	4.14296	1.22983	1.86345	0.773707	0.768409	0.902992
gene00378	28.6935	23.5356	26.3071	26.5882	29.1631	19.2067	33.7797	35.3012	27.3534	30.9215	34.2903	29.7444	22.3809	27.6196	37.0697	44.6421	37.8215	39.2858	25.3873	25.8208	26.9079	26.5019	21.1494	23.368	18.2517	20.2858	22.8657	19.78	7.28983	3.76404	13.9139	26.5306	9.05621	7.1556	19.9874	20.6932	21.5269	17.7015	18.7334	16.9327	25.0103	22.0142	27.295	23.2926	19.127	25.3446	24.7268	26.1554	19.7164
gene00379	46.4098	26.8423	29.7666	41.2771	30.2771	29.852	38.5776	19.0593	127.332	61.2399	55.3037	37.9514	68.368	79.1536	29.0558	44.4826	44.6682	32.1505	48.055	66.5966	74.9617	56.1451	34.8955	72.1882	60.8356	67.1688	74.0855	97.0458	14.0254	14.1665	14.1158	16.8037	9.77096	8.52037	32.3828	33.42	36.1667	29.3095	32.3074	23.9605	29.0993	25.9822	49.4201	48.7602	41.5753	47.5655	115.602	92.5814	91.3831
gene00380	0	0.108145	0	0	36.7134	27.3374	0	0	0	0	0	0	0	0	0	0	0.0506283	0	0	0	0	0.0545954	0	0	0	0	0	0	0	0	0	0	0	0	0.106581	0	0	0.0650391	0	0	0	0	0	0	0	0	0	0.0694025	0
gene00381	0	0	0	0	18.1573	6.57041	0	0	0	0	0	0	0	0	0	0	0	0	0	0	0	0	0	0	0	0	0	0	0	0	0	0	0	0	0.442241	0.496694	0	0.0899567	0.582211	0	0	0	0	0	0	0	0	0	0
gene00382	0.0381577	0	0.0377418	0	7.0329	0.974419	0	0	0	0	0	0	0.115091	0.0934214	0.0227448	0	0	0	0	0	0.0348359	0	0	0	0	0	0	0	0	0	0	0	0	0	0	0	0	0	0	0	0	0	0.027706	0	0	0	0	0	0
gene00383	0	0	0	0	0.06269	0	0.0249473	0	0.0667971	0	0.0449773	0.153908	0.563735	0.424907	0	0.0304255	0	0.0301629	0	0	0	0	0	0	0	0	0	0	0	0.0981554	0.088599	0.0901001	0.243404	0.0565854	0	0.202357	0	0.109947	0.632526	1.079	0.354755	1.14586	0.0387737	0	0	0	0	0	0
gene00384	0	0	0.739459	0	0	0	0	0	0.31172	0	0	0	0.281867	0	0	0	0	0	0	0	0	0	0	0	0	0	0	0	0	0	0	0	0	0	0	0	0	0	0	0	0	0	0	0	0	0	0	0	0
gene00385	9.29592	8.78963	8.01243	8.90666	8.15878	6.53127	5.39748	3.73296	9.30237	7.84755	5.81627	5.82623	2.92066	5.68979	4.3273	7.59156	5.17907	4.20058	7.62457	8.15912	2.02064	0.790555	0.250065	0.337091	0.471375	0.360067	0.58833	0.472066	0.76735	0.650925	1.90954	1.97924	1.05929	1.17266	3.18621	3.35487	3.30229	3.88865	2.81828	2.83238	7.77195	7.44056	7.00681	5.46407	4.90313	5.5307	1.97075	2.07477	1.12003
gene00386	16.3376	14.3704	14.2668	15.1379	17.7545	17.515	8.72835	8.6641	15.1341	19.9117	10.8837	10.9712	6.58639	8.55151	5.60513	10.0823	5.73818	7.43833	14.5839	16.7985	8.50966	6.59085	6.40971	6.03259	8.37674	6.12576	4.33653	6.08921	0.356689	0.453856	3.72116	3.7842	3.02468	2.28937	10.2748	9.74655	8.42689	9.20731	8.10388	8.03807	12.5173	10.8541	8.5608	8.84108	14.118	14.5809	14.896	12.3566	14.0383
gene00387	24.5916	26.4309	25.5557	30.5158	22.9656	16.9313	27.5682	29.714	28.4812	28.8086	35.9847	30.2521	23.0487	22.8038	28.6156	32.9515	29.1225	28.5495	17.3555	19.4973	18.8494	15.3633	14.0001	15.2835	14.1156	12.8725	13.1402	15.0683	21.6945	16.7916	23.1562	24.4243	13.2227	10.4624	17.4868	19.9314	18.5794	19.0147	21.3819	18.9171	17.0331	15.2835	21.7753	20.3242	12.9418	14.3684	16.187	16.7594	12.612
gene00388	20.7712	17.8932	24.7785	25.012	26.3416	31.3218	55.5912	50.3319	19.6133	24.272	47.9303	45.9704	51.744	48.7305	49.9812	52.1645	58.6611	56.8297	37.2425	35.6905	25.1742	25.8793	12.1811	14.9253	17.494	18.0683	14.7143	13.8142	47.449	48.9458	34.3875	45.3091	10.9361	11.554	25.6915	34.66	28.1934	32.1286	21.1476	26.7053	46.7374	38.7534	61.1122	55.9985	31.3766	39.5323	22.2834	27.7506	12.9882
gene00389	0.185187	0.422658	0.549506	0	0.217402	0	0.259543	0.320893	0.231645	0	0.467929	0.177912	0.279281	0.566742	0.110385	0.422049	0.0989342	0.418406	0.183318	0.499516	0.169066	0.106686	0.298899	0.528831	0	0.150633	0	0.164573	0	0	0	0	0	0	0.208273	0	0.28194	0.127095	0	0	0	0	0.537851	0.174495	0.189928	0.345337	0	0.271243	0
gene00390	22.3776	23.2298	26.6111	25.1168	47.3268	74.6691	21.4937	16.9213	17.4145	21.2207	34.1227	30.5246	20.8455	26.104	22.2652	24.5265	35.7585	23.3821	22.659	23.0639	21.3913	12.5965	10.3162	11.6803	12.9896	9.5411	9.02731	10.9301	40.9629	42.7021	26.7357	18.446	8.59724	8.92981	18.3791	18.1608	15.7342	16.8038	19.0112	16.5149	13.6989	12.0146	21.2508	25.7266	26.1331	21.6082	18.6543	17.6392	12.0917
gene00391	3.22967	3.91593	2.39585	1.87451	4.02846	3.43645	5.65805	3.61432	2.52493	5.53578	3.91032	6.39949	3.653	5.43619	3.12832	4.94536	4.20569	4.3326	5.59485	7.8041	1.65854	2.79092	1.4661	0.96071	0.826719	1.80609	0.958138	0.538155	0.43739	0.742055	2.67923	3.40578	1.84013	4.27786	6.35648	5.0994	8.29751	7.0652	5.6785	5.09828	8.81213	4.87278	8.35418	9.12958	7.24574	7.34015	2.53969	3.2522	2.18885
gene00392	3.68603	2.25341	2.47397	2.53557	3.55453	1.99215	5.30954	3.06685	3.07383	4.12605	3.1046	3.79417	2.97799	5.39859	3.94964	6.42547	4.4073	4.01534	6.38543	6.82563	1.7627	3.00832	1.23945	1.08602	1.00644	0.892339	0.833164	1.32589	1.2361	0.967897	3.05782	2.96155	2.45018	2.9294	4.98451	4.48969	5.14419	4.42704	4.48303	4.06385	6.33007	4.98263	7.42381	6.78103	5.58057	5.76901	2.71806	2.28168	2.65676
gene00393	57.7265	56.4749	57.0351	62.289	52.7089	54.3599	75.5288	74.0589	43.8913	57.7721	104.286	85.6045	59.769	60.5817	93.5574	96.1269	101.791	88.229	54.2803	62.4758	51.5531	50.2104	41.8668	42.2593	45.843	47.6203	38.5643	35.2064	111.868	108.65	135.631	232.888	135.789	88.5557	63.0132	65.609	125.894	120.278	90.4985	96.3538	39.2088	35.7011	73.2822	80.7015	43.726	51.1272	52.8266	51.8086	41.1404
gene00394	42.6884	38.1142	45.0515	40.7494	0.658245	2.77532	0.078584	1.59773	18.072	2.21504	0.0472261	0.0538678	0.0986536	0.205916	0.0222815	0.0532446	0	0.031671	0.906574	1.37798	1.10911	0.635278	0.965332	0.747219	1.99025	1.45947	0.461326	0.116268	0.0404991	0	0.0310097	0.0157675	0	0.0594147	0.189181	0.118042	0.0284551	0.102617	0	0.0314709	0.425707	0.384341	0.189991	0.176111	1.78268	1.04561	2.22494	1.79309	3.46231
gene00395	3.11432	3.58686	20.7355	15.6209	34.5635	26.5098	5.69846	3.74757	4.5088	3.50223	8.695	9.08673	15.1121	17.8441	11.2242	14.3268	8.62706	9.4633	34.8251	32.0979	21.0871	23.2576	10.635	8.53659	10.8654	12.0563	13.6329	13.7358	1.43714	1.06008	3.6361	5.30329	0.525753	0.305561	11.4806	9.32461	5.09265	4.21537	4.31225	2.9133	14.3129	11.8854	20.4143	20.1611	27.1789	37.588	19.0896	21.8573	12.0126
gene00396	1.42803	1.32131	41.4196	69.3333	1571.42	1044	0.072123	0.468147	0.386223	0.264617	0	0	0	0.21261	0.0920231	0	0.49486	0.0218003	0	0	0.0352356	0.0222348	0	0	0	0	0	0	0.0836309	0	0.0640352	0.1628	0.659704	0.408973	0.173627	0.0487514	1.82156	1.72173	0.285725	0.0324938	0	0.0345073	0.112095	0	0	0.0359864	0	0	0
gene00397	25.1146	25.9304	25.0966	26.4976	13.3947	12.9314	29.0528	30.6553	18.0323	21.9709	34.3295	35.6174	16.2262	17.0635	39.5062	39.2999	28.3539	33.5657	31.1003	27.9865	22.7807	18.8165	13.4728	15.4298	15.2238	15.2096	15.097	15.1953	20.2411	17.9721	22.899	28.4133	9.92626	6.01092	14.9951	17.1885	19.2902	18.5894	14.1418	10.817	21.3808	19.6223	24.9829	24.0605	27.7465	32.217	20.0679	23.3636	14.6771
gene00398	5.3522	8.02731	6.50388	6.31148	10.0532	4.77285	10.5017	7.68441	8.799	6.59021	11.3343	11.8999	6.1114	6.73908	8.02134	12.1107	9.3133	7.51467	6.96329	10.8619	3.49019	1.67384	0.987271	1.74675	1.00208	1.36825	0.725862	0.679489	0.662712	0.281081	2.79087	3.99922	2.26532	1.45836	4.29957	5.60161	5.35473	7.45141	4.98114	5.27852	11.7553	11.3479	8.8827	8.64543	6.11653	5.7033	4.14402	4.36763	2.07278
gene00399	20.7733	20.3512	14.7317	17.5925	13.804	16.3111	23.7125	16.7529	27.7007	16.3156	21.293	19.5807	13.5214	13.1946	20.3259	23.8949	14.4482	14.7224	20.3696	21.1445	8.05116	2.82253	2.53048	3.35782	2.56845	2.23171	1.86046	3.13488	4.2465	3.24199	6.82815	9.75443	5.35961	2.49196	11.2407	9.6542	15.2166	15.8708	9.5754	9.4046	21.9466	22.4277	21.3443	23.8211	17.0843	17.3591	7.20749	10.9076	4.2502
gene00400	12.5355	11.5174	6.04048	4.97481	8.1505	5.47205	20.8423	10.9165	6.59377	7.55566	20.1418	14.9457	18.3474	22.0344	14.0629	14.9071	19.4727	14.1975	20.5543	37.9743	24.0623	13.6287	12.4509	21.5395	38.5978	28.0797	43.2688	31.0782	2.64663	3.30852	0.533287	1.35581	1.31857	1.22614	17.8577	13.3981	9.29775	21.0006	8.66148	10.4455	14.2151	10.518	49.3838	53.062	20.1087	20.2594	51.64	23.7277	62.215
gene00401	87.2281	84.7927	12.5921	8.1913	18.2983	4.71562	23.677	29.8328	12.5338	17.9216	25.1963	16.1836	37.0666	37.6575	9.03122	3.75087	8.32708	10.6907	91.0434	335.344	83.6561	39.8503	47.5808	158.506	125.693	83.5914	286.293	172.846	0.419559	1.15668	1.36532	1.34761	38.6671	38.6238	34.7331	6.60353	7.51706	39.9654	58.7703	75.9241	40.3349	43.4521	46.1836	41.0503	105.745	91.8929	342.983	132.194	322.554
gene00402	0	0	0	0	2.61362	1.82491	0	0.0428643	0	0	0	0	0.0279795	0	0	0	0	0	0	0	0	0	0	0	0	0	0	0	0.160805	0	0	0	0	0	0.0834622	0.281217	0	0.0509313	0	0	0	0	0	0	0	0	0.0718239	0	0
gene00403	0	0	0	0	0	0	0	0	0	0	0	0	0	0	0	0	0	0	0	0	0	0	0	0	0	0	0	0	0	0	0	0	0	0	0	0	0	0	0	0	0	0	0	0	0	0	0	0	0
gene00404	34.0188	40.4856	22.0131	21.7018	24.3597	16.1098	8.79262	12.3114	20.7174	25.9922	16.3673	13.8323	35.1605	29.7211	11.8357	10.4285	7.89306	9.91325	134.888	96.5412	130.329	163.915	210.441	291.706	267.441	261.748	528.83	317.917	3.87431	3.02703	0.234199	0.119083	0.268085	0.548444	21.0613	22.4064	20.3444	31.1942	30.3745	28.3238	68.634	79.425	13.2216	16.9362	84.6422	141.442	150.687	135.767	207.108
gene00405	49.2076	51.9053	56.0806	53.7822	10.0053	10.1396	49.2879	34.8218	21.7144	48.0207	41.559	30.2521	33.063	58.2331	40.5613	48.9936	82.5322	30.4549	49.51	14.3579	28.1747	38.556	34.0279	20.239	22.2663	34.0056	30.7882	36.0364	9.33098	7.25564	4.46539	5.67631	6.03155	12.1206	34.9102	45.6113	63.1703	62.2168	72.9239	54.4572	61.3869	65.1709	46.9006	54.6084	21.6682	49.3526	8.3354	22.1741	10.3768
gene00406	5.73061	6.39316	6.47183	6.5749	5.97441	10.476	0.339643	9.83119	6.15184	1.84303	0.0360199	0.0410856	0.193485	0.104703	0.0254916	0.0730985	0.0228471	0.0724676	0.296338	0.115354	0.0390428	0	0.103538	0.040708	0	0.0347861	0	0	0	0.0786075	0.0709543	0	0	0	0.480969	0.486171	0.130218	0.381553	0.633196	0.432058	0.0405864	0.152943	0.279466	0.241779	0.0877208	0	0	0.125277	0
gene00407	2.61223	3.32941	2.34887	2.83539	3.38526	4.57231	2.60714	2.8315	2.52493	2.72469	1.88587	1.80887	1.40057	1.83767	1.49642	2.01023	1.21431	1.76293	1.81346	1.89116	1.30081	0.899034	0.547562	0.290635	0.458516	0.372533	0.676333	0.452231	0.918886	0.873005	0.506578	0.643951	0.309266	0.521252	1.69786	1.99262	2.22093	2.02561	2.28547	1.42809	0.804907	0.682462	2.0322	2.47739	1.6005	1.86627	1.24768	1.54039	0.797061
gene00408	0	0	0.106199	0	0.252094	0.30465	0	0	0	0	0	0	0.0404809	0	0	0	0	0	0	0	0	0	0	0	0	0	0	0	0	0	0	0	0.122349	0	0	0	0	0	0	0	0	0	0	0	0	0	0.103915	0	0
gene00409	249.046	266.251	330.737	328.219	172.251	154.048	439.377	501.261	175.004	169.618	327.365	403.095	257.705	228.865	609.567	377.941	392.606	486.886	479.146	337.698	376.571	373.646	281.311	248.857	367.291	341.742	306.208	256.459	2393.88	2508.14	1094.79	910.636	200.828	132.614	326.435	361.705	256.661	273.245	147.579	104.896	236.487	262.744	339.019	385.515	452.02	435.736	277.413	353.46	215.74
gene00410	24.476	21.4213	15.6251	16.5013	6.58245	4.38087	18.1996	19.1502	20.9191	24.6894	18.603	21.2192	12.7392	12.4147	19.6174	23.0294	18.4159	21.8943	9.07378	9.33756	7.34458	8.39859	6.80716	6.63679	6.27028	7.65428	6.80417	9.35922	1.58475	2.6886	4.53011	8.67899	3.00022	1.65328	7.1834	7.63678	6.45807	6.99359	4.47581	4.63853	30.5861	44.1157	9.06292	7.39665	7.15073	10.1378	10.1456	7.39137	8.01874
gene00411	12.0045	10.046	34.9174	34.3155	11.3787	8.66261	3.24029	4.05757	3.44814	0.783858	2.47157	2.30659	1.64278	1.46954	3.92233	2.93854	1.42518	3.61636	0.528149	0.639615	0.324726	0.461054	0.143524	0.338576	0.728387	0.433983	0.590922	0.158048	19.6536	15.3641	5.60633	6.75155	9.11961	17.9029	11.8009	15.2757	2.1661	2.25803	8.29459	22.1599	0.506347	0.318014	0.77479	1.08925	0.364795	0.248734	0.344248	0.130244	0.401772
gene00412	0	0	0	0	0	0	0	0	0	0	0.0658969	0	0	0	0	0	0	0	0	0	0	0	0	0	0	0	0	0	0	0	0	0	0	0	0	0	0	0	0	0	0	0	0	0	0	0	0	0	0
gene00413	0	0	0	0	0	0	0	0	0	0	0	0	0	0	0	0	0	0	0	0	0	0	0	0	0	0	0	0	0	0	0	0	0	0	0	0	0	0	0	0	0	0	0	0	0	0	0	0	0
gene00414	0	0	0	0	3.06665	6.06432	0	0.0914439	0	0	0	0.0760486	0.0895343	0	0.141553	0	0.084579	0	0	0	0.0722675	0.0456032	0	0	0	0	0	0	0	0.145501	0.131335	0.0667801	0	0.0838796	0.0890264	0	0.120516	0	0.234407	0.0666442	0.0751247	0.0707738	0	0	0.0811848	0	0	0.0579715	0.0715311
gene00415	3.31548	3.67223	5.78707	3.62224	2.63298	1.10675	1.36668	0.95751	2.56152	1.14612	1.64265	1.87366	0.62501	0.716231	1.22064	1.83347	1.71916	1.15668	1.25488	1.4905	0.356101	0.393245	0.314782	0.185644	0.239629	0.237957	0.648016	0.0866594	0.211299	0	0.16179	0.0822653	0.111119	0	1.0967	1.84761	0.890768	1.27156	0.866286	0.656784	0.462724	0.435926	2.33654	2.48086	0.900092	1.36383	1.79317	0.499899	0.616826
gene00416	3.48205	3.46569	4.06558	4.64643	5.59381	4.01142	1.79795	1.39123	1.83393	2.513	2.82254	3.24464	1.74714	2.06718	1.0924	1.13368	1.49659	2.17384	5.85713	5.48474	3.05942	3.81594	2.30299	3.56372	6.15482	5.21746	2.65942	1.62866	0.170191	0.144369	0.0868753	0.198781	0.0298336	0.0277423	6.33057	5.45655	4.98241	3.5397	6.08591	4.38633	2.38528	3.18344	4.06807	4.09509	7.11551	7.46977	6.94279	6.65319	11.9237
gene00417	46.3848	36.353	28.2107	35.819	43.5491	43.4202	31.7952	33.0169	47.7428	44.2652	34.5545	25.6849	29.8131	33.8577	27.8617	35.9613	32.8286	28.4871	22.0446	25.216	28.8654	30.6671	32.1475	35.5944	38.5314	41.6046	41.8302	39.2636	16.644	17.5116	17.9801	28.6327	17.3021	14.8274	31.9431	30.8371	34.3576	36.9013	37.1161	43.0121	28.5374	28.5882	26.8918	28.2213	25.038	28.3146	40.2248	36.6298	37.6108
gene00418	25.2991	25.5534	11.926	13.1077	9.09959	9.52024	14.8367	14.0842	39.4562	41.9137	10.4729	11.9457	14.0843	16.5721	10.3636	9.04732	12.3942	8.54358	11.1364	9.7763	9.23867	7.96961	8.60111	5.78988	6.61375	8.84439	10.2712	12.3895	18.662	16.3252	5.7157	4.85892	2.94421	1.54003	19.6143	21.2815	20.8974	17.252	14.5051	14.7284	8.48007	9.14398	17.236	15.4696	7.8392	8.98384	6.35574	7.8447	5.39917
gene00419	0.135473	0.154597	0	0	0	0	0	0	0.338917	1.06151	0	0.260301	0	0.0829193	0	0	0	0	0	0	0	0	0	0	0	0	0	0	0	0	0	0	0	0	0	0	0	0	0	0	0	0	0	0	0	0	0.524459	0	0
gene00420	0	0.21834	0.0946227	0	0	0	0.178769	0.165769	0	0.0936997	0.161151	0.0919071	0.21641	0.175663	0	0.109013	0	0.0540359	0	0	0	0	0	0	0	0	0	0	0	0.351685	0	0.161412	0	0	0	0	0	0	0	0	0	0	0.347309	0.090142	0	0.0891985	0	0	0
gene00421	5.72346	5.24845	4.09417	4.2183	2.2197	3.43162	3.48555	2.89264	5.56124	4.4046	5.20802	5.5477	2.25423	3.12784	4.53866	6.49288	4.17703	4.04106	6.57623	6.43258	3.49903	3.0912	1.77334	1.55659	1.04648	1.53799	1.50391	1.18076	0.332195	0.281793	1.95008	2.41423	1.51403	1.2996	3.161	4.19571	3.34545	4.59439	4.01013	2.88257	5.3833	4.38618	5.04627	4.14105	5.39827	5.71774	3.8083	4.37868	1.84713
gene00422	2.60092	1.96797	2.0972	2.30448	1.59306	0.855637	1.65092	1.42065	1.94497	2.54748	2.64308	2.85182	0.937979	1.79961	1.90423	3.01212	1.93323	2.28351	2.35078	2.5673	1.44535	1.20523	0.638822	0.592034	0.810509	0.597892	0.858835	0.82909	0.306295	0.103929	1.40716	1.6695	0.708735	0.509269	1.3354	1.24985	1.80774	1.26116	1.21389	1.07107	2.52204	1.921	1.49849	1.81142	2.31956	2.92594	1.25863	1.5114	0.919686
gene00423	3.12094	2.29774	1.3443	1.19462	0.295472	0.0476095	11.8052	7.82119	2.32974	3.59914	6.23243	6.9155	3.66287	4.06698	10.4718	17.1796	9.33164	9.04164	8.27169	6.87945	3.86027	4.26293	1.66556	1.14998	1.85548	1.67875	0.955749	0.492079	0	0.370102	0	0.0424661	0	0	1.30209	1.33525	0.689734	0.518204	0.372654	0.127139	0.621043	0.450058	8.84504	7.1147	6.45328	6.9933	3.26414	3.39155	3.63899
gene00424	0.148641	0.203548	0	0	0.0348996	0.0843508	0	0	0.18593	0.174704	0	0.0856807	0.0224165	0.0181958	0	0.0508137	0.0317638	0.0167917	0	0	0	0	0	0.0282978	0	0	0	0	0	0	0.0493232	0.0250794	0	0	0.100302	0.0751016	0	0.16322	0.22008	0.175199	0	0	0	0.0560234	0.0304891	0	0	0.0435427	0
gene00425	14.1602	17.8471	14.0704	14.566	17.2364	12.3024	16.7668	18.4435	11.5091	11.8453	14.5648	16.2996	11.3418	13.0606	20.8356	17.1397	16.3849	18.8593	18.6251	16.5454	17.5346	18.1575	13.5165	12.1538	12.3473	12.792	14.7438	13.0866	9.52077	6.55695	7.90345	16.0013	6.51879	3.20379	13.6015	14.3695	13.8424	12.9875	11.433	8.77183	9.7229	10.7739	10.408	10.5962	17.1551	21.64	16.5046	17.9209	11.2037
gene00426	16.5961	14.6672	18.079	19.4345	26.9371	22.531	18.9764	25.1382	10.8762	19.7706	16.2232	16.2514	12.4339	15.2842	17.5537	18.6011	15.7834	17.3968	14.4468	13.7396	11.1283	14.1743	9.19657	9.3703	8.11194	8.00717	10.5373	11.0852	7.44384	4.13704	13.2468	16.879	7.39725	5.04607	16.6932	17.2524	15.2034	14.0159	15.3118	12.0576	11.9505	10.2416	15.8348	16.0509	12.0762	15.187	11.889	12.6313	9.27008
gene00427	10.6497	10.1699	10.2692	10.7588	5.80651	5.47877	13.0106	12.4312	12.9869	15.8863	12.1975	13.2707	7.20722	7.58209	13.8647	13.5319	10.9505	12.3328	9.35122	8.33335	6.54954	7.52151	5.53787	6.99855	6.02245	6.16167	9.51793	7.24668	3.28284	1.55618	6.13622	9.17231	2.64037	1.32208	8.4693	7.09187	7.19104	6.97254	5.73986	5.40215	13.5747	15.2586	9.15624	8.10342	8.95721	11.4255	6.4689	7.11399	5.67749
gene00428	4.29283	5.73266	22.0432	21.5818	35.2236	17.3637	3.20025	3.66655	1.02825	1.65501	3.30797	2.28146	5.33762	5.36687	1.44275	1.89946	1.65905	2.14102	0.49728	0.0410612	0.166771	0.210476	0.0737103	0.043471	0.18704	0.0742943	0	0.0811697	9.99465	9.23371	1.59117	2.0034	0.67652	0.290352	27.8379	28.785	28.5066	22.0964	17.9862	17.225	0.0433412	0	20.9567	22.5485	0.187349	0.170325	0.132598	0.401341	0.247608
gene00429	16.5424	15.8656	14.9281	17.4908	12.7867	9.21168	20.7358	17.9932	16.6004	18.7147	20.7586	18.7496	19.3975	22.3436	21.3164	22.8534	20.7534	18.2257	18.1785	17.3135	17.7834	17.9251	18.84	21.9035	23.6597	21.8618	27.209	22.1341	18.1239	15.8524	5.79761	7.24435	6.9471	7.20855	20.5695	22.8675	17.5447	14.9504	16.2369	16.7752	3.38684	3.19069	28.2872	29.1429	19.3296	19.9647	17.989	18.5941	15.5531
gene00430	0.0657934	0.12013	0.0260305	0.0407325	0.0463432	0.1369	0	0	0.0493793	0.0257766	0	0.0126417	0.173641	0.0724868	0	0	0	0.00743258	0.0130258	0	0	0	0	0	0	0	0.012492	0	0	0	0	0	0	0	0.014799	0.0166212	0	0	0	0	0	0	0.047772	0.0123989	0	0	0	0	0
gene00431	50.4346	55.8	83.9063	95.2217	94.0724	96.4444	31.1897	46.4521	33.7383	54.7953	12.4335	12.176	9.0319	10.2781	7.36442	8.82392	7.93293	9.92723	8.81373	10.1958	5.87796	4.49447	2.43413	2.67784	3.01705	2.94882	2.31275	2.31963	4.2105	4.10476	6.64034	6.19011	4.85811	3.10391	17.1894	18.9029	17.4852	18.5706	10.7782	10.9388	8.61505	8.32355	10.2342	12.352	8.47716	7.59866	4.6314	6.24443	3.35456
gene00432	0.480605	0.365633	0.475366	0	0.18807	0	0	0	0.200391	0	0	0	0.0604001	0	0	0	0	0	0	0	0	0	0	0	0	0	0	0	0	0	0	0	0	0	0	0	0	0	0	0	0	0	0	0	0	0	0	0	0
gene00433	0.140177	0.159964	0.0831891	0.11571	0.0329123	0.0265158	0	0	0.0350685	0	0.0236131	0	0	0	0	0	0	0	0	0	0	0	0	0	0	0	0	0	0	0	0	0	0	0	0.0945905	0.0354125	0	0.0192407	0.0415095	0.0708095	0	0	0	0	0	0	0	0	0
gene00434	0	0.151545	0	0.137026	0	0	0	0	0	0	0	0	0	0	0	0.0756634	0	0	0	0	0	0	0	0	0	0	0	0	0	0	0	0	0	0	0.298707	0	0.202181	0	0	0.223609	0	0	0	0	0	0	0	0	0
gene00435	2.58186	2.20974	2.32156	2.54294	3.23765	2.60842	5.12624	1.89799	3.15616	3.67826	2.76767	3.10053	1.72562	3.34015	4.09228	4.78087	6.17562	2.15437	2.0911	1.53001	0.321422	0.236633	0	0.0558552	0.0961301	0.0954595	0.222823	0.104294	0	0.107857	0.973559	1.58409	0.936115	0.994851	1.51785	1.11179	1.16136	3.02035	2.34577	1.82787	4.06525	2.51823	4.94229	4.86557	1.38415	1.47722	0.624701	0.859461	0.371172
gene00436	20.9739	20.5154	21.6812	13.831	20.5496	18.0473	41.9933	18.2173	28.0109	16.9904	12.8839	11.8172	14.8641	21.2351	32.43	28.0333	49.2012	18.2603	19.2011	16.4476	5.47087	3.0889	2.16351	1.95144	1.80845	1.92411	4.34156	2.80289	0.341711	3.76825	8.63425	9.71181	6.64892	5.01312	11.7056	12.7485	20.8878	23.8104	14.4764	14.87	20.0548	17.2014	53.1296	52.7506	16.497	14.7038	8.24179	6.81392	5.55763
gene00437	30.4383	27.4225	10.9334	13.0587	1.69263	1.66671	16.6149	19.4318	36.2708	32.3234	34.6775	36.4762	33.1597	19.3169	35.3321	39.7053	30.0407	28.9564	48.6854	55.5995	30.7137	29.6258	35.0364	28.8213	34.9059	29.9713	49.5798	43.4226	15.9682	18.5514	14.353	11.7581	4.92893	2.7161	3.06293	6.07071	2.68291	3.62825	2.60917	1.21388	81.7965	166.007	12.7953	16.6047	32.2033	46.9029	48.8402	37.7781	42.9953
gene00438	14.1804	12.3018	10.9488	14.8557	14.6937	10.6748	15.7506	13.5814	18.0999	14.6685	19.1951	17.3767	9.90173	11.5136	15.2664	19.91	13.644	13.2814	12.4617	15.6121	15.4559	11.7539	10.4513	15.4953	15.6454	14.7712	14.3549	13.4378	3.44895	1.06388	4.68146	6.71391	6.59546	4.75318	10.3338	10.0526	12.3367	14.6974	14.14	15.7151	12.0159	11.32	10.8741	9.54406	11.2786	14.3012	23.8774	20.0812	16.8021
gene00439	25.8667	24.4841	22.395	23.3452	29.523	24.528	25.7688	25.6828	21.905	22.7984	30.5969	28.2538	15.5421	19.9848	24.8509	32.6174	24.4064	26.7012	21.338	22.8816	20.4571	17.1737	11.9478	13.4086	11.9491	13.5919	12.1829	13.1569	5.32254	3.40927	12.8084	18.8333	8.93029	5.52439	19.7513	19.3549	20.5046	19.7593	17.5412	17.768	21.9003	16.1649	17.5319	16.4693	17.7545	21.859	19.1965	21.4276	14.3447
gene00440	27.8969	24.3462	24.2789	24.8135	25.9072	25.0624	24.1379	23.9979	22.5824	26.4829	24.6159	22.4782	13.7228	19.1341	23.3873	31.5129	21.257	22.5607	19.9816	21.398	17.6319	15.7603	10.5136	11.5048	10.592	10.7208	11.3163	10.3472	2.63994	1.80679	13.2997	16.8304	9.11863	4.70917	17.2054	17.4876	17.7054	17.6825	15.5379	13.6257	21.2459	16.7352	19.4314	19.2678	17.1666	19.8923	18.1962	18.9904	12.3354
gene00443	0.180227	0	0	0	0	0	0	0	0	0	0	0	0	0	0	0	0	0	0	0	0	0	0	0	0	0	0	0	0	0	0	0	0	0	0	0	0	0	0	0	0	0	0	0	0	0	0	0	0
gene00444	3.33059	3.22488	2.89498	5.20697	7.70147	12.0276	3.01763	2.6233	3.02992	3.95413	4.08034	3.49063	1.67429	4.38602	4.99329	4.54283	6.84773	3.70551	1.59853	0.725963	0.644987	1.4536	1.4661	0.576426	0.826719	1.55981	1.62883	0.807232	4.59259	4.82335	5.86082	3.32064	2.7602	1.3903	2.95122	4.33449	1.99755	3.80966	1.34491	0.509828	3.06509	3.42899	1.83206	2.28239	0.724574	1.12925	0.976805	0.886964	1.18563
gene00445	22.4858	18.2442	29.9196	36.3746	56.8454	59.3954	22.0573	22.9196	18.3435	27.769	56.3323	57.8457	28.2084	29.0395	41.375	54.2276	36.0383	42.4879	26.5283	30.0416	27.4061	34.5883	28.0782	26.3306	34.1522	35.9254	38.8169	31.4307	13.4581	8.45646	10.3047	22.2686	3.60425	1.09689	48.2493	47.144	35.7221	38.8761	36.0175	40.9606	28.8716	24.0631	39.2926	36.902	26.5412	38.4461	41.9108	34.1982	47.8097
gene00446	33.3498	28.2094	47.1646	42.3349	66.54	67.0966	26.4794	28.852	26.2556	33.8823	74.7199	72.2297	35.7635	31.1113	55.2339	64.2963	43.7604	55.1902	47.7097	53.5924	35.3207	39.0998	27.327	26.0366	33.9075	36.7049	34.0903	31.1324	20.4432	19.6268	15.7745	30.9729	2.50018	1.23996	57.4946	56.0749	57.0092	51.699	49.4866	53.8152	33.8714	33.9368	57.5637	55.337	45.9797	53.5986	62.0766	48.7937	53.4656
gene00447	3.17733	7.67829	3.32756	3.08561	1.53591	1.59095	2.96873	4.96591	3.97443	2.19674	5.82456	5.20722	4.36894	4.23272	4.90193	9.05158	4.59311	6.86206	7.58562	7.8982	6.14274	6.13743	6.63666	5.51519	3.21502	5.62504	4.08096	2.82365	4.85989	3.77898	6.51203	5.20328	2.76872	1.58439	12.6121	10.3877	10.5284	5.90049	8.02517	5.03534	7.982	6.8513	5.83544	7.39665	3.45035	5.57656	5.2458	5.33821	3.37786
gene00448	26.8313	26.7563	30.6218	30.5816	29.3666	19.4818	40.2659	42.5593	23.6486	23.7733	60.7044	62.9361	42.9701	37.9492	56.6415	60.7498	54.4484	57.1244	58.0243	47.581	41.2279	41.1408	29.182	27.5836	34.0493	36.6994	27.0395	20.6531	80.9484	82.2482	69.3094	83.2641	33.8205	19.5522	42.3394	43.9028	41.4153	37.8488	24.0806	19.4617	41.6827	41.4092	38.964	44.5355	46.8655	55.7699	48.4207	49.3665	42.2253
gene00449	0	0.20206	0	0	0	0	0	0.0511364	0	0	0.149135	0	0	0	0	0	0	0	0	0	0	0	0	0	0	0	0	0	0	0	0	0	0	0	0	0.335487	0.539149	0.850643	0	0.149073	0	0	0	0	0	0	0	0	0
gene00450	2.05396	2.99049	2.17167	1.75393	0.997762	0.334937	3.83821	2.86364	3.27798	4.7172	5.60748	4.96718	3.15098	3.38136	5.15055	5.48812	4.76759	4.52062	4.13655	2.6746	2.00447	1.91773	1.54326	1.14611	1.62443	1.38266	3.22741	1.32178	2.91593	3.12444	1.52763	0.597506	0.0807076	0.1501	1.43379	1.78926	0.970469	0.631906	0.734063	0.119258	4.30188	3.22952	2.57131	2.80294	3.48667	3.6321	1.78224	1.55608	1.08803
gene00454	72.4642	64.0778	62.1465	61.4347	58.8159	54.8019	76.7523	68.2491	64.0012	73.8198	78.7283	75.7094	68.1288	87.0774	74.2696	84.4222	93.4857	78.3619	68.5221	71.073	77.6018	66.7611	57.6595	68.5629	62.8068	60.715	62.9108	62.161	73.0032	69.0449	55.0946	68.1565	38.5568	28.2626	55.0394	54.2957	63.6739	61.3267	56.6202	51.3496	59.3998	55.1374	57.3253	58.3826	63.0496	73.4782	81.6581	77.6359	60.8889
gene00455	0	0	0	0	0	0	0	0	0	0	0	0	0	0	0	0	0	0	0	0	0	0	0	0	0	0	0	0	0	0	0	0	0	0	0	0	0	0	0	0	0	0	0	0	0	0	0	0	0
gene00456	12.3973	9.52229	8.0569	8.69195	5.55103	5.18624	10.3768	12.5771	13.9169	11.2864	16.6333	15.9186	13.5879	11.1876	11.9846	14.4892	11.8877	14.6335	12.1148	9.14599	6.45713	8.51559	6.50958	7.79158	5.79354	5.75313	6.11096	5.0143	2.32471	1.3877	1.91186	3.05046	0.950857	1.05262	13.6747	18.2695	12.8855	12.1626	11.943	10.3036	14.0659	14.9921	12.4349	11.7939	9.41376	10.6701	4.11489	6.43107	5.09871
gene00457	0	0.0346389	0.0300231	0.0313201	0	0	0	0	0	0.0297303	0	0	0	0	0	0	0	0	0	0	0	0	0	0	0	0	0	0	0	0	0	0	0	0	0	0	0	0.0208321	0	0	0	0	0	0	0	0	0	0	0
gene00458	3.68656	3.86214	6.57543	7.60779	5.1083	4.45847	7.56665	7.64474	2.2679	4.14355	4.53031	7.43182	6.01542	4.73484	7.45697	5.26835	7.23227	5.73492	8.13623	4.29274	3.6415	4.24765	3.36529	1.72583	1.68314	2.21215	3.0408	1.45012	24.7505	28.1048	10.1273	8.10658	0.619806	0.256159	3.33049	3.81691	1.38016	1.70056	0.715853	0.356167	5.27672	4.48481	3.72993	7.34603	3.40903	4.78975	1.28681	2.03594	1.25608
gene00459	0.0409441	0	0.161991	0	0	0	0.229535	0	0.563372	0.401027	1.34494	0.708039	2.50079	3.03236	0.829794	0	0.918703	0.508792	0.0405307	0.147254	0.224278	0.0471757	0	0	0	0	0	0	0.4436	0.602073	9.91806	11.675	0.0933131	0.043386	0.0920962	0.051718	0.0623357	0.1686	0	0.0344711	1.86516	0.695536	0.178375	0.15432	0	0	0.039627	0	0
gene00460	0.171063	0.141972	0.107672	0.272784	0.0547693	0.1765	0.101711	0.134735	0.272335	0.274169	0.183374	0.194223	0.334202	0.342665	0.0741573	0.283534	0.108004	0.325006	1.77033	2.90832	1.22098	1.14676	0.640053	0.666132	1.66872	1.42939	0.634822	0.386963	0	0	0.0258016	0.0131194	0.0886043	0.0659146	0.524693	0.432152	0.213084	0.192111	0.0230253	0.0523706	0.826487	1.27916	0.0677494	0.0586131	2.1691	2.31999	2.34794	2.67638	3.52723
gene00461	0.408061	0.838197	0.32289	0.701748	0.542919	0.0514593	0.139799	0.0628523	0.748632	0.479611	0.114565	0.104541	0.256416	0.18316	0.0324313	0.0464993	0.101734	0.07683	1.13104	0.978386	0.521553	0.752268	0.307358	0.310742	0.82449	0.57533	0.154955	0.217583	0	0.0500037	0	0.02295	0.0309996	0.0576531	0.97905	0.96215	0.57984	0.877502	0.765297	0.526777	0.69708	1.14316	0.118516	0.3076	0.920714	1.29362	1.21113	1.35475	1.32747
gene00462	0.196931	0.337096	0.0973921	0.101599	0	0	0.0920008	0	0	0.385768	0	0	0.074248	0.120536	0	0	0	0.111235	0.194943	0.177064	0	0	0	0	0	0.160186	0.0934769	0.0875049	0	0	0	0	0	0	0	0.124376	0	0.0675772	0.14579	0.165798	0.0934478	0.0880357	0.285979	0.0927803	0.201972	0.367237	0.47649	0.0721109	0.177956
gene00463	0.154087	0.0586129	0.0508025	0.317983	0	0.0485786	0.0239951	0	0.128495	0.201228	0.0432606	0	0.0968247	0.157188	0.0918474	0	0.0274398	0	0.610126	0.738893	0.375129	0.710156	0.248702	0.733366	1.30424	1.04447	0.341321	0.228225	0	0.094409	0	0	0	0	0.288826	0.519022	0	0.0352502	0	0.0432424	0.341215	1.0562	0	0	0.421417	1.4846	1.4913	1.16607	1.48523
gene00464	0	0.258819	0.44866	0	0	0	0.423824	0.262002	0.2837	0	0	0.217892	0	0.55528	0	0.387669	0.484666	0.128108	0	0.203922	0	0.391982	0	0	0	0.368967	0	0.201556	0	0	0	0	0	0	0.255076	0.286483	0.345298	0	0	0	0.43049	0.405558	0.164679	0	0	0	0	0	0
gene00465	0.165454	0	0	0.682881	0.582709	0.156487	0.0772957	0.0955664	0	0	0.278712	0.317908	0	0.405081	0.295869	0.0942691	0.088392	0	0.491351	0	0.151051	0.285954	0	0.314987	0	0	0	0	0	0	0.274512	0	0.377077	0.175322	0.558239	0.417983	0	0.681311	0.979897	0.139297	0	0	0.120135	1.09131	0	0	1.12092	1.2117	0.149512
gene00466	0	0	0	0	0	0	0	0	0	0	0	0	0	0	0	0	0	0	0	0	0	0	0	0	0	0	0	0	0	0	0	0	0	0	0	0	0	0	0	0	0	0	0	0	0	0	0	0	0
gene00467	0	0.182817	0	0	0.18807	0.454557	0.0748419	0.185065	0.200391	0	0	0	0.0604001	0.0980554	0	0.456382	0	0.0904887	0	0	0	0	0	0	0.131225	0	0	0	0	0	0	0.2703	0.547659	0	0	0	0	0	0.237197	0	0	0	0	0.301904	0	0	0	0	0
gene00468	1.12141	3.32726	2.21838	3.93415	5.52926	3.1819	1.4669	0.906819	2.80548	3.95413	1.51124	1.29283	0.338241	0.686388	1.06951	1.0223	0.718922	1.90026	0.444036	0.403313	0.409516	0	0	0	0	0	0	0	0	0	4.46539	1.51368	0.766722	0.950635	0.756724	0.849899	0.682922	1.07748	0.332076	0.944126	0.212853	0	2.11704	5.07199	1.61016	0.627363	0	0.164253	0
gene00469	2.6898	2.01012	1.10657	1.86665	2.85033	4.54771	2.69113	1.95235	2.91796	2.9143	4.37064	3.61321	0.897455	1.44239	4.96604	8.24588	3.80232	3.15963	0.918966	0.834686	0.325971	0.479963	0.211309	0.634431	0.175483	0.212983	0.361562	0.148077	3.04316	3.32524	3.94934	2.87162	1.08498	0.832367	1.04407	1.50336	1.4496	1.63365	1.72695	2.12428	3.63708	3.19233	1.95304	1.72705	1.00093	0.643639	0.437719	0.488109	0.15057
gene00470	4.25596	3.19158	6.25422	8.90831	1.42752	1.3801	9.20285	5.3379	1.82525	2.0247	9.11521	9.6962	3.48429	6.17749	14.7138	12.0551	18.1896	10.8521	4.93522	2.62396	2.22027	1.68127	0.294397	0.925985	0.498023	0.395639	0.346315	0.864506	14.2283	23.2451	0.605249	1.64134	0.277129	0.128851	4.51299	5.52947	1.29591	1.83598	0.900206	1.2285	4.26989	2.17438	2.03071	3.20818	1.1224	1.24717	0.470749	0.623368	0.329646
gene00471	2.81657	5.6248	4.41096	3.1484	11.0218	6.65979	10.1976	8.4054	6.45912	7.58641	7.31456	5.18634	9.02631	11.924	9.93341	8.2913	12.0378	8.35231	6.97033	5.27589	5.99988	7.30181	6.06139	9.6071	6.34459	5.72757	8.02162	6.88338	4.06874	3.45142	1.55769	1.7821	1.87223	0.994851	6.33537	5.33658	3.57343	4.51039	5.21282	5.73063	5.56884	3.35764	10.7367	14.1544	8.90672	4.81465	6.81492	6.7038	5.51455
gene00472	1.59885	1.14034	1.58142	1.85595	1.87698	0.567071	4.48162	2.77048	1.49996	15.6599	1.68331	3.07206	2.78797	2.44653	2.85909	3.64383	4.05728	5.19279	1.5827	3.23449	2.18949	2.41787	3.87088	2.09264	3.11043	3.25129	4.3638	7.28196	2.59835	1.10206	0.663177	0.50581	0.227739	0.211775	4.27062	2.7769	3.65127	3.5662	2.66318	1.6826	1.89671	2.14424	3.91806	3.57801	1.4348	2.60884	2.12769	3.07364	1.26419
gene00473	0	0	0	0	0	0.107983	0	0	0	0	0	0	0.00860907	0	0	0	0	0	0	0	0	0	0	0	0	0	0	0	0	0	0	0	0	0	0	0	0	0.0156712	0	0	0	0	0	0	0	0	0	0	0
gene00474	0	0	0	0	0	0.254552	0.0628672	0	0	0	0	0	0	0	0	0.0766722	0	0	0	0	0	0	0	0	0	0	0	0	0	0	0	0	0	0	0	0.33996	0	0	0	0	0	0	0	0	0	0	0	0	0
gene00475	29.2973	27.8729	20.4035	23.8313	20.5769	18.7922	25.7184	19.3709	28.6528	32.3519	36.4544	34.347	22.712	23.703	26.6666	29.8517	33.3994	28.4503	24.93	24.2936	22.8764	21.0704	17.3113	19.0937	17.3119	15.5955	17.3006	17.3199	12.8886	13.3756	15.2229	17.883	10.8158	7.64382	21.3496	20.7013	23.2172	26.317	24.4529	23.6002	38.6139	39.0931	29.0372	31.8987	20.8319	22.0659	20.7609	22.9851	16.6394
gene00476	0	0	0	0	0	0.244761	0	0	0	0	0	0	0	0	0	0	0	0	0	0	0	0	0	0	0	0	0	0	0	0	0	0	0	0	0	0	0	0	0	0	0	0	0	0	0	0	0	0	0
gene00477	1.69496	5.01141	20.6512	2.86185	0.994905	0.582943	8.38629	1.73551	3.75848	2.79204	0.648909	1.48034	12.0547	9.61991	2.15841	1.36079	1.85218	2.30642	1.44905	0.969797	1.26606	0.798926	0.0621755	0.513356	0.189325	0.125336	0.0731403	0	0.834713	0.283227	1.15043	0	0.0877926	1.38786	3.29262	2.43292	3.87076	2.00926	3.07994	6.03232	2.63223	2.8242	15.9431	15.4628	2.76555	0.79019	0.671087	0.84634	0.27848
gene00478	0.149522	0	1.7747	1.07996	0.526596	0.565671	0.0698524	0	0	0	0	0.57459	0.16912	0.274555	0	0.0851914	0	0.168912	0	0	0	0.0861394	0	0.142327	0	0	0	0	0	0	0.744232	0.504561	0	0	1.68161	1.88867	8.19507	10.8774	3.54215	3.65062	0.141902	0.401052	0.325699	0.140889	0.306698	0	0	0	0.135114
gene00479	34.8374	33.0848	29.6783	34.3379	31.2908	26.61	34.4435	30.5207	41.2373	33.4345	40.5671	33.9929	22.4493	22.8019	31.6828	43.7387	27.1886	32.4879	35.0257	36.8587	25.7568	23.0331	17.7366	22.1816	22.7268	22.3781	13.8357	15.0296	3.5464	1.8623	12.4134	17.2262	7.72643	5.28539	22.0005	19.9841	27.1719	31.1299	29.3099	29.2643	31.8787	29.8234	27.2757	27.6854	25.8976	32.4824	25.7213	27.4536	21.0575
gene00480	26.9751	17.7997	19.7839	25.3721	29.7288	24.9924	22.0321	24.9081	20.6585	25.8816	35.0847	30.3227	16.1202	18.0832	24.064	23.5244	23.0382	23.5287	15.077	17.6541	16.7529	20.509	15.2533	19.7382	18.1878	17.9117	18.6401	19.5693	3.18102	5.05946	6.08917	11.4558	6.6914	4.8612	15.0657	16.9207	22.6296	20.9059	20.9208	18.8482	19.8534	19.0317	16.7883	16.4263	11.1039	20.3608	21.3121	21.3678	15.5873
gene00481	0	0	0.101347	0	0	0	0	0	0	0	0	0	0	0	0	0	0	0	0	0	0	0	0	0	0	0	0	0	0	0	0	0	0	0	0	0	0	0	0	0	0	0	0	0	0	0	0	0	0
gene00482	11.2015	15.2484	14.9037	7.74445	8.21045	5.2703	11.077	18.0634	15.363	16.3177	4.69335	7.10144	8.1678	11.1369	13.3877	7.15967	11.2395	11.5622	12.777	17.4845	7.89039	6.64972	2.84501	3.03097	3.53975	1.98878	6.80143	5.10363	93.0223	103.574	59.5281	20.8664	8.61753	16.7499	11.2549	10.2706	4.84779	8.58516	5.0513	4.9786	34.1045	14.5904	8.67001	8.94741	20.6438	9.54299	6.10847	7.53711	8.83762
gene00483	0.88111	1.37112	0.316911	0.743853	0.37614	0.303038	0.523893	1.48052	3.80743	3.68738	1.01199	1.07736	0.362401	0.294166	0.763937	1.00404	0.556308	0.995375	0.555045	0.648181	0.365639	0.276876	0.0646427	0.0762468	0.0656126	0	0	0	6.94269	4.71146	6.11333	2.63543	0.0912765	0.0848782	2.6125	1.61886	0.975603	1.20942	0.355796	0.0674376	0.532133	0.644547	0.581605	0.226428	0.328605	0.37343	0.310097	0.234647	0.144765
gene00484	0	0	0	0	2.87234	5.78527	0	0	0	0	0	0	0	0	0	0	0	0	0	0	0	0	0	0	0	0	0	0	0	0	0	0	0	0	0	0	0	0	0	0	0	0	0	0	0	0	0	0	0
gene00485	13.5438	11.889	10.5623	13.9748	15.7469	11.9475	12.2287	8.6503	10.4255	13.5206	12.3946	9.88387	5.69554	9.00718	6.67583	10.6104	6.33115	6.32603	10.5709	15.6902	3.92342	3.45113	1.26116	1.61151	1.81345	1.90673	1.97809	2.19891	0.564374	1.67561	5.61775	8.12994	5.19393	2.34592	9.52008	7.40235	8.12898	14.3896	6.74864	9.42908	17.0557	11.1777	7.56462	8.58966	16.2946	14.3282	6.68008	8.48815	5.41329
gene00486	0	0.315546	0.273498	0	1.62307	1.0461	0	0	0.345881	0.270831	0	0.265649	0.208505	0.676985	0	0	0	0	0	0.248617	0	0	0	0	0	0	0	0.245733	0	0	0	0	0.315091	0	0	0	0	0.189772	0	0	0.787266	0	0.401547	1.30274	1.13436	0.25782	0	0	0
gene00487	0	0	0	0	0.811536	0.523052	0	0.0798568	0	0	0	0	0.156378	0.253869	0	0.0787728	0	0	0	0	0	0	0	0	0	0	0	0	0	0	0	0	0	0	0	0	0	0	0	0	0	0	0	0	0	0	0	0	0
gene00516	0	0	0	0	0	0	0	0	0	0	0.0470953	0.0537186	0	0	0	0	0	0	0	0	0	0	0	0	0	0	0	0	0	0	0	0	0	0	0	0	0	0	0	0	0	0	0	0	0	0	0	0	0
gene00517	61.308	58.8097	43.8718	50.8092	31.9929	20.869	126.911	201.005	62.0653	74.9959	0.759839	0.975037	0.170065	0.299096	0.358496	1.30643	0.481959	1.65609	0	0	0	0	0.0303351	0.0357806	0	0	0	0	0.407253	0.345463	0.187097	0.412246	0.128501	0.517804	5.03074	5.98253	31.8761	23.2437	56.824	77.4711	0.0356737	0.0336077	0.218346	0.0354189	0	0	0	0	0
gene00518	196.415	203.935	214.06	226.612	140.053	128.781	549.175	645.858	143.256	167.577	325.928	382.39	225.966	227.051	621.522	408.521	444.526	494.705	297.75	192.63	243.153	254.372	187.627	176.84	213.066	216.741	216.7	198.129	1340.72	1288.93	575.554	673.203	101.579	67.1778	225.658	248.481	160.834	187.435	92.345	77.1866	151.476	165.29	285.537	272.543	264.975	272.847	166.934	217.846	129.758
gene00519	0.582515	0.924864	1.02708	1.43731	0.297325	0.167678	0.733582	0.833838	0.72865	1.33954	1.45056	1.19226	1.14586	1.42617	0.150966	0.245313	0.162366	0.271807	5.76634	5.98896	3.93073	5.44234	4.27177	2.60368	5.10346	3.25497	2.50054	1.91314	0.109759	0	0.126062	0.0640988	0.404044	0.483071	3.16172	2.68726	1.73515	1.99891	2.24995	1.81244	2.30747	2.24176	0.993034	0.835255	7.37691	7.93453	6.42215	7.10387	10.2073
gene00520	0	0	0	0	0	0.101319	0	0	0	0	0	0	0	0	0	0.00871936	0	0	0	0	0	0	0	0	0	0	0	0	0	0	0.0253908	0	0	0	0	0	0	0	0	0	0	0	0	0	0	0	0	0	0
gene00521	0	0	0	0	0	0	0	0	0	0	0	0	0	0	0	0	0	0	0	0	0	0	0	0	0	0	0	0	0	0	0	0	0	0	0	0	0	0	0	0	0	0	0	0	0	0	0	0	0
gene00522	0.121234	0.345869	0.659517	0.312731	0.0711617	0	0.962831	0.315111	7.6582	1.2468	0.306332	0.232942	0.297103	1.8551	2.42086	0.138148	0.0971516	0.034239	0	0.0545017	0.05534	0.0349214	0.146757	0.0577003	0.0993056	0.0986128	0	0.161608	0.656741	0.668518	0.704003	0.357965	0.207222	0.0642321	0.136347	0	0	0.0416016	0.0897503	0.153102	0.172584	0.216785	0.26408	0.114234	0	0	0.352002	0.266356	0.0547761
gene00523	3.42054	4.48168	2.2555	3.66013	3.27195	2.27659	7.27971	8.56139	3.16937	7.32092	28.7032	20.6906	43.0355	42.3378	12.611	19.7776	10.5582	19.0344	14.0457	26.3123	23.4786	12.1884	10.5305	8.80316	5.91502	8.34692	1.44322	1.4636	0	0	5.67516	11.9701	13.2813	6.3094	11.1134	14.7221	11.9583	8.08594	3.93906	1.49322	21.882	40.3233	82.5115	63.6253	11.5637	13.3479	17.043	30.7097	13.9665
gene00524	0	0	0	0	0	0	0	0	0	0	0	0	0	0	0	0	0	0	0	0	0	0	0	0	0	0	0	0	0	0	0	0	0	0	0	0	0	0	0	0	0	0	0	0	0	0	0	0	0
gene00525	2.50009	2.37516	20.7572	19.3792	20.5883	81.316	0.0920569	0.448153	2.07972	0.566943	0.570517	0.473274	0.44576	0.414597	0.0440464	0.147357	0.105272	0.229562	0.853394	0.930153	0.269846	0.830123	0.526765	0.304801	0.726342	0.48085	0.33906	0.350233	0.0266864	0	0.0408669	0.0415593	0.0701698	0.0261004	2.41007	1.8201	1.81876	1.74963	2.06053	2.46775	0.362331	0.517525	1.18933	1.28811	1.14942	1.33205	0.905883	0.919975	0.923707
gene00526	0	0	0.190147	0	0	0	0.269431	0	0	0	0.323836	0	0	0	0.229181	0.109532	0	0	0	0.345696	0.175507	0.221501	0.155143	0	0	0	0	0	0	0	0	0	0.219064	0	0	0	0	0	0	0	0	0.343758	0	0	0	0	0	0.281576	0
gene00527	0	0	0	0	0	0	0.0924518	0	0	0	0	0	0	0	0	0	0	0	0	0	0	0	0	0	0	0	0	0	0	0	0	0	0	0	0	0	0	0	0	0	0	0	0	0	0	0	0	0	0
gene00528	0.0470523	0	0	0	0	0	0.0219815	0	0	0	0.0396303	0	0.0177399	0	0	0	0	0	0	0	0	0	0	0	0	0	0	0	0.101956	0.25946	0.468398	0.35725	0.428936	0.099717	0	0	0	0	0	0.0396137	0.0893091	0.0420683	0.102493	0.0886711	0	0	0	0	0
gene00529	1.86588	1.16142	3.69108	3.85053	7.36792	7.86116	0	0.0979756	0.636537	0.16614	0	0	0	0	0	0	0	0	0	0	0	0	0	0	0	0	0	0	0	0.311788	0	0	0	0	0.763083	0.642781	0.516496	2.21188	0	0	0	0	0	0	0	0	0	0	0
gene00530	21.6722	20.1474	22.5247	24.2648	58.9232	136.087	21.9256	19.586	21.3689	26.2815	25.189	21.2602	15.7275	16.7212	20.843	25.3393	17.1686	21.2689	17.9863	18.2133	15.2568	16.4796	12.7136	14.3426	13.0565	12.9306	14.5078	14.521	2.57106	1.49777	11.3611	13.9415	9.87182	6.01385	17.9749	17.2087	20.4804	19.2691	18.2454	15.7546	23.4304	24.3485	18.9434	18.8448	15.3506	19.394	15.5237	15.882	12.8406
gene00531	12.8719	9.08784	10.5132	13.4828	13.0886	8.85398	18.4198	15.8083	14.2713	11.907	18.5345	12.9907	13.2968	14.9215	11.9351	12.8343	10.8359	11.8422	16.6353	15.4895	12.0777	10.2056	3.85608	4.51735	3.94056	4.38899	4.90641	6.73055	0.704331	1.01569	3.45151	6.38927	4.66701	2.10104	11.8078	9.8539	8.21486	8.43246	7.55594	6.7594	16.8432	17.2917	18.8575	17.2742	15.4349	20.0029	21.8011	18.401	10.8679
gene00532	8.70744	11.9691	9.59122	9.80135	2.32322	2.05888	16.2715	10.6304	8.91152	12.7928	8.5007	10.4567	39.9174	27.0114	6.36989	4.05912	5.18046	10.172	16.8472	12.6332	9.03343	6.38445	3.83293	4.33261	0.810509	2.41456	0.939351	1.40694	5.14576	3.63752	9.85013	17.8637	7.21621	2.72609	16.915	22.9973	13.8593	8.96392	8.49724	6.83103	24.4155	25.3016	18.6798	20.5117	6.9007	8.48785	2.29836	2.029	0.894139
gene00533	15.119	11.1045	14.5564	18.0066	24.0745	22.1338	11.8721	12.8204	17.2017	19.6919	16.3918	14.4477	23.0435	20.7721	9.25171	13.0587	12.5453	12.3101	10.5879	5.35072	6.9014	10.8875	5.84103	8.19091	7.11439	7.91515	10.3067	10.7917	2.09111	2.06947	4.80341	8.14132	10.5386	11.1633	29.2138	33.014	36.8533	33.2811	36.912	36.8999	19.7674	20.9953	26.0429	30.8411	7.17563	8.84807	7.7833	6.3607	7.92115
gene00534	0.500783	0.571476	0.419121	0.437226	0	0	1.34973	1.17926	0.867342	1.54694	0.421791	0.370084	0.203332	0.165047	1.35475	1.97533	0.432176	0.391657	0.228797	0.207814	0.386852	0.221924	0.0932632	0.146673	0.157771	0.188004	0.219421	0.0342338	0.166943	0.141613	1.21435	1.88488	1.05351	0.489831	0.129972	0	0.175944	0.264376	0.28518	0.291886	2.37632	3.92633	0.251733	0.290381	0.118524	0.32326	0.298261	0.366747	0.41772
gene00535	20.2869	19.5623	26.0854	22.9211	8.21649	9.20992	36.0144	47.1637	21.8235	23.6453	26.6555	20.6592	26.7321	20.1777	46.7979	37.161	37.6621	30.7671	31.7296	16.781	28.059	21.6214	32.0069	31.8627	51.431	50.0822	51.0365	42.4575	43.739	51.0862	24.066	30.9772	6.35725	5.48168	15.9711	19.7313	14.8252	15.3848	7.50926	6.91727	28.2057	42.8964	15.2457	19.3067	32.3536	35.1828	33.3782	35.6568	40.0556
gene00536	34.0228	27.8372	17.8489	21.527	14.7791	12.6489	18.6936	19.528	16.5057	21.8315	20.0653	20.0091	19.4429	21.6758	18.6007	22.2702	18.8431	20.2046	22.0998	25.1714	28.6516	28.0242	24.6364	26.3771	30.0014	28.6898	24.4782	21.9319	16.3055	14.4871	14.7334	19.4659	12.6387	9.3342	11.5514	12.7935	15.4743	12.8743	12.3032	11.89	14.8584	15.4965	12.6626	14.3154	21.7994	29.3619	40.1077	37.9232	25.1048
gene00537	12.6746	10.2606	7.10754	9.20302	7.71525	4.67893	24.4102	22.6925	11.2018	11.8836	30.1098	39.2358	20.9389	20.9305	36.6557	42.9584	28.2231	35.4897	20.1603	19.5776	18.2634	22.3423	31.0355	25.4356	30.8799	32.0744	21.6995	17.2967	40.9222	35.2443	23.5451	22.2381	11.5214	10.6755	12.752	12.3152	11.0501	10.136	10.4791	9.30277	14.5304	16.3685	20.0838	18.9179	19.2578	24.0396	23.66	19.5428	31.88
gene00538	0	0	0	0	0	0	0	0	0	0	0	0	0	0	0	0	0	0	0	0	0	0	0	0	0	0	0	0	0	0	0	0	0	0	0	0	0	0	0	0	0	0	0	0	0	0	0	0	0
gene00539	85.8001	83.7832	79.1945	95.1918	59.8359	50.7129	127.767	121.711	74.5427	85.0751	98.3566	104.969	79.2464	82.4747	129.337	116.134	129.097	125.172	74.1561	69.0011	75.8679	89.3948	74.9572	74.6556	87.4073	84.2112	71.2086	70.1699	108.147	91.0301	57.2295	75.2686	23.7153	19.0411	60.8991	62.8601	54.9353	63.7451	42.2981	45.7101	48.3263	38.5498	85.77	80.7554	67.9859	82.785	73.7616	78.9941	56.9415
gene00540	6.80114	8.05972	7.07197	8.07474	11.1831	11.6074	5.53992	6.09396	6.5441	7.45135	8.33546	7.76953	3.79699	4.18949	5.14544	7.15387	3.48203	5.87316	8.04875	8.09456	6.60709	6.42975	5.59418	5.02142	3.9104	4.76968	4.75965	5.01736	0.802983	0.681152	3.76134	6.2893	4.24761	2.10197	7.0851	7.70967	9.62434	9.066	6.84235	5.76264	4.6961	4.26821	5.11235	4.29284	6.05861	8.25192	6.56126	6.91244	4.72754
gene00541	0	0	0	0	0	0	0	0	0.113736	0.0890569	0.0765829	0.174706	0.137125	0	0	0	0	0	0.360029	0	0	0	0	0	0	0	0	0	0	0	0	0	0	0	0	0	0	0	0	0.0765508	0	0	0	0.0856755	0.932528	0.254336	0	0	0
gene00542	2.8014	4.46684	0.531398	0.752338	0.855969	0.47184	0.125495	0.110828	4.56024	2.18003	0.0323221	0.184338	0.0144685	0.211397	0.0457491	0.153053	0.123009	0.10838	0.151951	0.103512	0.105104	0.022108	0	0.0365289	0	0.0312149	0.0364311	0	0.0831539	0	0.38202	0.161872	0.0437294	0.121992	0.0863183	0	0.11685	0.210697	0.227276	0.129234	0.364198	0.0343105	0.027864	0.108479	0.157431	0.0715623	0.0742817	0	0
gene00543	3.31402	3.43804	3.72489	5.12925	6.89684	4.13172	1.97046	1.39213	3.20327	3.24592	2.15689	3.18383	0.738324	1.84403	1.79582	2.74647	1.44857	1.61664	1.64028	3.79234	1.23772	0.607475	1.33724	0.286779	0.246782	0.12253	0	0.267739	0.32641	0	3.24907	2.54163	2.05985	0.478865	1.86357	2.47359	0.688019	2.37781	0.892145	1.14141	2.00146	1.75086	2.84379	2.98074	1.54493	0.561818	0.87475	0.772232	0.408368
gene00544	9.45751	9.18174	5.02625	8.30202	12.4284	9.61245	8.90252	6.19644	8.82843	11.4753	10.3435	9.76401	3.99148	7.25747	8.414	8.8468	5.58044	7.33528	9.22229	7.99574	4.76814	2.60225	2.8479	2.01548	3.7	1.83709	2.27809	2.88521	0.611734	0.25946	3.27878	4.52517	3.05617	2.84193	5.87387	4.27921	6.44717	9.68764	6.26997	6.6551	8.97556	9.33917	5.32962	7.71439	5.64603	6.71235	5.19141	4.96204	3.57155
gene00545	11.1216	6.98874	1.25995	1.26383	0.517649	0.880428	17.1435	9.67818	27.8845	15.0679	20.5915	15.3445	4.34089	7.97676	25.4658	37.0427	25.3891	20.2295	5.86839	8.98643	6.75403	4.62894	3.47941	4.80355	4.17373	3.78594	3.81395	2.65594	2.65406	2.79171	7.1533	14.797	3.18227	3.21878	0.44081	0.804516	1.26805	1.54673	1.2332	0.94871	18.2733	18.2663	2.56132	2.07742	3.76859	4.29409	16.1694	7.28372	7.3493
gene00546	6.70188	8.01213	3.55116	4.14362	0.718086	1.1319	26.8739	27.8805	9.01523	19.5102	47.9578	54.5491	30.1308	32.8327	73.7456	121.236	78.4704	84.9635	16.5855	21.6641	17.6755	13.452	3.84177	3.74664	3.61621	4.69424	2.32276	1.34716	44.5458	42.2844	49.4193	56.5387	12.2433	5.83345	0.867391	1.27653	3.40111	3.41314	1.26005	0.67171	11.383	8.53622	9.13373	7.16694	9.60098	13.9607	11.3253	7.05053	3.67693
gene00547	17.4871	20.1925	19.2982	22.916	7.06641	7.70527	20.3632	24.4272	12.0729	10.8764	14.991	16.9995	9.5277	9.11537	23.3217	19.2173	17.1321	19.9601	19.7248	13.7634	15.4911	16.9201	10.0504	10.4715	13.134	10.4255	13.3499	14.9872	9.78224	9.25184	12.4836	20.0495	5.14433	2.03446	14.3564	15.4031	10.5072	8.29775	6.60738	3.93184	13.0995	13.5471	10.851	9.04548	18.5734	21.24	9.1905	14.7447	5.53309
gene00548	0	0	0	0	0	0	0	0	0	0	0	0	0	0	0	0	0	0	0	0	0	0	0	0	0	0	0	0	0	0	0	0	0	0	0	0	0	0	0	0	0	0	0	0	0.243554	0	0	0	0
gene00549	0	0	0	0	0	0	0	0	0	0	0	0	0	0	0	0	0	0	0	0	0	0	0	0	0	0	0	0	0	0	0	0	0	0	0	0	0	0	0	0	0	0	0	0	0	0	0	0	0
gene00550	6.96269	6.48767	15.2268	20.9597	5.92421	5.43742	7.63956	7.04711	5.5932	10.2607	10.2224	10.6167	4.02196	5.12184	10.2044	10.4454	7.4736	8.80374	12.204	14.0713	6.35657	6.62401	5.41281	5.22918	5.70331	4.46847	5.57903	5.3929	2.07622	2.46569	3.81537	5.17334	2.54765	1.82757	6.60936	5.406	10.2114	7.23354	6.80966	5.64683	8.36594	8.28121	5.28745	6.07916	11.3338	10.959	10.2626	8.70123	7.67715
gene00551	14.9082	14.6038	16.1811	16.4717	10.9966	8.98418	17.5042	13.9452	12.0471	12.922	24.6687	23.1948	17.111	18.6536	23.5135	22.25	22.9773	20.1204	20.7652	26.0967	18.4282	16.4171	11.6053	11.5536	14.265	13.3069	13.5267	8.08991	10.8633	14.7926	10.7257	14.3577	4.66047	5.59197	16.7666	13.1651	14.0602	15.5737	13.283	12.4403	19.6576	15.0984	20.7873	26.1058	21.3787	24.8485	19.6638	20.3866	16.3329
gene00552	0.221818	0	0	0	0	0	0	0	0.277465	0	0	0	0	0	0	0.126383	0	0.125292	0	0	0	0	0	0	0	0	0	0	0	0	0	0	0	0	0	0	0	0	0	0	0	0	0	0	0	0	0	0	0
gene00553	3.10154	2.49496	2.26308	2.20345	3.04418	1.29841	1.82901	1.61524	3.56161	3.23701	1.28474	0.683863	0.690113	2.17846	1.6669	1.85404	1.54831	1.37853	2.41591	2.24006	0.139256	0.351501	0.123098	0.241992	0	0.124073	0.193076	0.180741	0	0.280373	5.7364	2.10181	2.839	2.15509	2.51606	2.69741	2.24487	2.26818	2.25845	1.49824	5.59745	4.31863	2.39967	3.44946	1.56439	2.51261	0.344465	0.372361	0.0459457
gene00554	30.4741	29.5204	30.0935	37.2071	24.157	19.4158	29.2058	23.6861	27.4556	28.7442	24.4705	24.2876	32.6583	32.6867	24.9109	29.1708	29.1844	27.2863	59.1204	42.9499	38.0194	54.249	39.8946	43.6517	48.7604	47.8224	53.1627	40.3616	9.55463	9.00552	10.8112	14.3837	6.19705	4.98391	23.9691	25.7445	21.9298	26.5298	18.4979	15.8393	68.3972	70.8314	49.6967	51.1046	51.1021	65.3249	36.322	39.4685	31.3009
gene00555	24.2002	44.4153	25.8116	27.3869	11.2593	8.43818	25.6331	7.7942	29.2948	32.9875	6.66906	8.14267	41.7942	39.0445	21.405	10.4842	58.8046	23.3071	27.2677	20.7561	32.8857	15.6122	22.68	33.0144	30.9677	27.0324	28.056	27.6511	9.66607	11.4793	6.47605	5.92719	8.51443	9.09931	10.661	9.43811	12.5643	15.9964	11.2282	14.0837	12.9123	13.1616	39.1918	40.2466	53.2994	33.2745	62.0622	53.4138	54.6205
gene00556	26.2222	45.2086	26.4961	21.6065	12.6235	7.13697	22.6498	7.73641	30.9127	29.5636	8.58015	7.79321	29.8727	33.2545	17.9918	9.99605	40.8173	21.2048	29.5056	23.9161	27.9006	16.5194	21.4662	30.8864	20.243	17.8001	20.2373	21.4591	11.4457	9.70912	9.38984	6.2068	9.02869	9.1954	12.5178	12.3911	14.6477	16.0543	13.1279	12.706	9.48888	10.2887	38.9012	47.9943	48.9499	25.5049	59.8863	48.4929	53.1871
gene00557	1.69982	3.39461	0.630486	1.53469	1.99552	0.602886	1.98528	0.490909	1.59469	2.28923	1.78962	2.85783	1.52208	0.910367	0.126653	1.08955	1.47568	1.68023	1.893	2.86564	0.193981	0.85686	0.342947	0.606764	0.522138	0.172832	0.403427	0.377653	0	0	0.352531	0	0	0.225151	0.238966	0.805168	0	0.145824	0.314598	0.178887	2.82311	3.79944	0.92567	1.60168	1.08958	0.990573	0.411286	0.466823	0.384009
gene00558	6.55658	6.05296	4.69988	5.28298	13.7078	7.17669	7.93297	7.87202	5.6212	4.18502	5.39826	5.48508	15.6652	13.9106	9.04597	6.69483	9.85893	7.76056	9.29802	9.50508	4.77519	7.80913	5.02373	5.82036	5.34048	6.14216	15.8058	14.2068	3.5917	2.64052	1.7723	3.23177	0.713556	0.975789	12.428	11.027	9.5335	17.5442	9.27147	12.6217	9.99789	10.2093	20.0858	18.4993	9.25551	11.9863	9.162	8.25459	13.8135
gene00559	1.56998	1.48447	1.95217	2.17536	0.421277	1.78186	1.92793	1.94318	1.06608	2.19674	1.28455	1.63758	0.862514	1.01585	2.1925	2.4024	2.54019	2.43234	1.64293	1.49226	1.3514	1.18872	0.687799	1.45174	0.698118	0.839195	0.894262	0.71754	1.06917	0.659604	0.893078	2.38405	0.153344	0.332722	0.807172	0.679919	0.409753	0.523348	0.199246	0.30212	1.06427	0.721893	1.23766	1.268	1.47215	1.63114	1.21558	1.70823	0.324274
gene00560	0.212478	0.242472	0.210162	0.219241	0.498881	1.00481	0.198528	0	0	0	0	0	0	0.130052	0	0.242123	0	0	0	0	0	0	0	0	0	0	0	0	0.46041	0.390555	0.352531	0	0.242123	0	0.477931	0.268389	0.32349	0.145824	0	0	0	0	0	0.20021	0.217917	0	0	0	0
gene00561	134.569	140.403	186.914	173.962	150.531	109.821	176.477	185.435	96.6688	123.708	118.524	119.494	188.883	166.616	164.896	138.886	172.849	166.897	276.127	230.58	262.383	340.004	294.926	254.359	310.216	313.838	302.589	231.321	574.439	574.209	310.664	330.361	102.303	64.779	138.805	129.67	119.121	189.197	96.7765	117.503	117.495	110.518	207.982	229.326	225.357	260.625	314.066	314.661	201.861
gene00562	0	0	0	0	0	0	0	0	0	0	0	0	0	0	0	0	0	0	0.214856	0	0	0	0	0	0	0	0	0	0	0	0	0	0	0	0	0	0	0	0	0.182734	0	0	0	0	0	0.40475	0	0	0
gene00563	3.95239	1.933	3.76969	4.66078	17.2341	8.94492	2.17617	2.20137	2.11882	2.62687	3.32895	2.57661	2.76742	1.98716	3.87044	4.18212	2.71481	3.90683	8.10443	6.72658	7.21664	9.83976	11.8473	14.3771	10.4063	8.15211	15.8126	7.27575	0	0.25946	2.34199	3.09617	0.965105	0.747878	7.30265	6.06222	9.88566	9.30014	5.64297	4.6348	3.48305	2.3979	2.15235	1.06405	6.36988	8.29172	8.74343	6.71942	4.71955
gene00564	18.8799	18.6514	37.1495	26.2421	64.1052	44.1667	13.5939	14.6319	9.48419	18.9592	17.2552	17.294	18.0889	14.9674	24.498	25.7481	19.2204	20.1229	65.5616	61.5127	62.3213	75.7753	76.6074	123.076	73.1708	70.9858	104.728	58.5679	6.96342	4.79936	17.7866	25.8611	10.614	4.33639	63.0509	66.5014	97.3929	84.4984	78.4344	59.9873	20.5149	19.1023	15.732	15.1403	60.8961	79.9888	69.7856	77.6645	53.0652
gene00565	0	0	0	0	0.227854	0	0	0	0	0	0	0	0	0	0	0	0	0	0	0	0	0	0	0	0	0	0	0	0	0	0	0	0	0	0	0	0	0	0	0	0	0	0.140927	0.182884	0	0	0	0	0
gene00566	0	0	0	0	0.0929288	0.0748682	0	0	0	0	0	0	0	0	0	0	0	0	0	0	0	0	0	0	0	0	0	0	0	0	0	0	0	0	0.0890264	0	0.361547	0.108654	0	0	0	0	0	0.37294	0	0	0	0	0
gene00567	0.425454	0.701296	0.70136	0.731658	0	0.0447105	0	0.0546094	0.118264	0.0463012	0	0	0	0	0	0	0	0	0	0	0	0	0	0	0	0	0	0	0.102433	0	0.0784319	0	0	0	0	0.0597119	0.143941	0.129774	0.489948	0.198996	0	0	0	0	0	0	0	0	0
gene00568	0	0.127265	0.110306	0.805498	526.305	2131.91	0.1563	0	0.139499	0	0	0	0	0.409557	0	0	0.0595791	0	0	0	0	0	0	0	0	0	0	0	0	0	0.18503	0	0	0	0	0	0	0	0	0	0	0	0	0	0	0	0	0.163345	0
gene00569	0	0	0	0	0.153876	0	0	0	0	0	0	0	0	0	0	0	0	0	0	0	0	0	0	0	0	0	0	0	0	0	0	0	0	0	0	0	0	0	0	0	0	0	0	0	0	0	0	0	0
gene00570	0	0	0	0.0432114	0	0	0.039129	0.193512	0.104769	0	0.0352726	0.0402332	0	0.0512655	0.0998507	0.119303	0.0447462	0.118274	0	0	0	0	0	0	0.0343037	0	0	0	0	0.0769766	0.486375	0.635935	0.190885	0	0	0	1.40268	1.55203	0.434041	0.105773	0	0	0	0	0	0	0	0	0
gene00571	1.19617	2.04755	0.887351	1.85137	0.702129	0.424253	0.488967	0	1.87032	2.05029	0	0	0.620108	0.366073	0	0.0851914	0	0.0844561	10.5089	13.1749	7.7808	8.01096	9.89465	7.40102	21.311	13.6217	4.25839	3.05619	0	0	0	0	0	0.158439	6.05379	7.36579	2.04877	2.3602	0.221384	0.125884	3.26375	6.55051	1.51993	0.845331	15.9483	10.7349	25.3246	23.2144	29.59
gene00572	1.17017	1.50227	1.8808	1.50927	1.54545	1.79846	0.410003	0.253459	0.365932	1.14612	0	0.140525	0.27574	0.268587	0	0	0	0	6.08136	6.97029	7.34458	3.792	7.9089	5.29087	15.8155	12.3738	2.36063	1.1699	0	0	0	0	0	0	2.30307	2.03237	1.78154	0.702705	0	0.123147	1.80463	2.22322	0.743443	0.96478	8.55087	9.0013	13.7319	13.6044	20.884
gene00573	3.26212	2.81558	1.7525	3.63933	1.41909	1.48784	3.88343	3.0415	3.29339	3.97359	6.83403	7.42925	4.62619	5.9089	9.80131	14.4256	11.0138	12.5146	2.803	4.139	2.2525	2.29905	1.57688	1.24522	0.840961	1.01019	0.613083	0.367894	1.07643	0.700051	4.03863	5.62974	4.92489	3.17593	1.69471	1.50597	3.8824	3.10251	3.08921	2.69064	4.47882	2.9462	1.74338	2.04398	2.972	3.02616	2.59626	1.73415	1.99014
gene00574	0	0	0	0	0	0	0	0	0	0	0	0	0	0	0	0	0	0	0	0	0	0	0	0	0	0	0	0	0	0	0	0	0	0	0	0	0	0	0	0	0	0	0	0	0	0	0	0	0
gene00575	3.20776	3.48202	4.10142	3.47131	5.55682	4.03287	5.93949	6.14588	2.5445	3.33342	4.2174	4.47228	2.43356	3.68734	5.50301	6.08474	4.91124	5.34725	3.02048	3.76347	1.82139	2.20857	1.3575	1.37776	0.897214	1.20915	1.07698	1.11246	0.762889	1.15047	2.53125	3.00316	1.33731	0.621782	2.9477	2.76711	2.68007	2.7116	1.79553	1.11978	2.07903	2.02857	2.38593	3.05941	2.00602	2.95444	1.89303	2.03406	1.34329
gene00576	0.653779	0.606181	0.404158	0.674587	1.00736	0.502405	0.24816	0.283217	0.613343	0.960517	0.688316	0.902885	2.58816	1.22549	0.633264	0.465621	0.698547	0.369282	0.404486	1.17565	0.335737	0.447262	0.131903	0.194476	0.368174	0.498554	0.426701	0.254189	0.265621	0.22532	0.135589	0.103414	0.419059	0.432982	3.99808	3.0968	0.435467	0.785209	0.725996	0.309612	1.51238	3.21491	7.12054	10.742	0.544792	0.72388	0.870028	0.598491	0.516936
gene00577	13.0258	13.5995	13.0666	12.5349	16.4305	12.713	17.1986	20.7836	14.8491	16.0608	14.6671	11.6266	7.88906	8.67959	9.88442	13.0799	7.74856	9.00124	11.5683	12.3763	5.01821	3.80531	0.894644	1.45096	0.643214	0.450866	1.62248	1.55987	0.900803	0.933936	4.98141	11.3396	3.10549	2.25151	8.93523	11.144	10.3376	12.1732	9.64313	16.8387	24.0665	22.4249	16.0315	14.7111	11.3696	14.471	7.46574	8.42311	2.71311
gene00578	0	0	0	0	0.243044	0.195809	0.0483594	0	0	0	0	0	0	0	0	0	0	0	0	0	0	0	0	0	0	0	0	0	0	0	0	0	0	0	0	0	0	0	0	0	0	0	0	0	0	0	0	0	0
gene00579	64.4157	67.5456	76.5509	93.7078	50.8018	48.1969	73.2706	73.1899	43.7911	40.6787	71.8317	67.8242	47.0275	51.2596	85.5271	78.5209	75.0488	77.0522	58.8629	54.3244	53.5385	50.2538	38.0375	42.1672	47.7007	47.7291	44.6158	45.3167	54.9883	46.708	38.6472	66.3004	18.1756	14.8024	50.4739	51.3391	40.7153	38.3721	33.1739	28.2663	38.5729	34.9953	47.7141	48.3062	51.7027	61.7491	44.9231	51.0767	34.4439
gene00580	17.9273	16.9069	17.4595	18.1569	13.9013	12.4758	19.1432	19.803	14.1575	20.9844	21.965	19.948	13.3312	14.8833	21.4869	23.0801	21.7736	22.5854	13.521	15.3512	13.6515	10.8038	8.00053	10.6425	9.36121	9.25111	9.41145	10.5233	5.66876	3.34076	6.39653	12.1735	4.1108	3.99773	10.4992	13.0094	11.865	10.6782	10.8457	9.25064	11.8129	10.5625	12.9569	14.2196	12.1727	15.1748	12.8464	13.3307	9.60547
gene00581	6.13228	8.01847	4.67544	7.90932	1.64978	1.53053	13.0509	12.2494	2.39709	6.04798	62.5178	83.0109	55.9703	37.3256	117.706	129.033	90.4795	170.783	105.473	131.638	27.2924	48.527	18.9706	13.8634	12.3485	20.4026	13.9072	2.98975	2.30691	1.56552	12.6472	15.8793	12.2773	7.31027	0.191576	0.107582	0.129669	0.175359	0.126105	0.358529	17.3381	11.4224	49.6278	45.062	85.4726	87.5529	25.8008	23.3904	17.3938
gene00582	18.0721	20.2075	21.1186	26.392	34.647	23.9849	28.869	30.8945	13.7641	19.4851	46.3396	59.2273	30.4966	24.2639	67.1968	69.7939	49.5589	76.1477	36.5007	37.8706	21.6881	24.0973	22.9941	23.7923	21.4887	19.857	22.8985	16.5138	37.4229	36.2991	50.0543	52.6851	39.7755	30.8871	21.2265	22.8276	33.8379	36.4087	28.9158	32.148	14.869	15.5715	44.9747	42.3657	27.7274	26.0911	22.1456	19.5858	16.2649
gene00583	126.675	102.569	180.278	215.823	200.863	138.3	103.712	85.7219	129.925	115.432	104.05	102.764	125.602	159.35	124.986	147.519	123.42	117.517	94.9127	91.7099	135.491	124.849	173.674	212.869	237.145	219.168	214.902	202.161	59.4092	54.7776	61.2453	75.8591	64.7035	55.8732	142.02	150.723	193.463	181.648	162.495	176.801	54.9438	50.6249	101.383	98.0576	84.5608	92.6225	170.441	132.55	210.232
gene00584	16.9666	17.2676	13.8657	17.072	9.74713	12.2913	1.57402	1.68544	14.9389	4.8911	1.16552	1.04043	1.00943	1.4362	0.788985	0.771293	1.12499	1.63122	0.744472	0.649147	1.23587	0.60657	0.412712	0.343622	0.468186	0.48939	0.228468	0.320808	0.651848	0.497652	0.199645	0.329919	0.171398	0.0956302	5.10873	4.74981	2.74797	2.39491	2.36066	1.95016	0.228397	0.188273	2.83955	2.89126	0.401084	0.392686	0.727872	0.506711	0.27184
gene00585	6.59908	5.31574	2.3037	4.4059	3.64567	4.77285	0.725391	0.448427	8.49736	2.47133	0.490425	0.372931	0.51224	0.593989	0.347077	0.22117	0.207381	0.548152	0.576393	0.698041	0.885971	0.447262	0.469903	0.184752	0.158984	0.157875	0.368515	0.172486	0.420567	0.356757	0	0.16374	0	0.205666	1.528	1.96131	1.77297	1.59846	1.72424	0.653626	0	0.347064	2.25484	2.01173	0	0	0.563541	0	0
gene00586	30.8093	25.7021	27.7414	28.2821	44.4004	33.3597	46.8526	48.6	21.5284	27.4708	37.94	44.5005	46.6238	60.3443	42.5553	46.9718	44.9515	57.2479	36.5979	35.3429	45.1976	44.5567	62.2448	54.002	62.6566	69.9969	65.9602	60.4244	34.0704	24.2144	30.6702	50.0113	20.5804	11.4827	38.2345	32.4751	30.7315	48.5596	22.9657	32.1997	26.8195	26.786	43.3522	40.4424	25.2784	45.7645	52.8503	43.5702	43.7771
gene00587	133.902	129.329	125.355	137.607	205.222	163.297	150.269	170.792	104.756	131.301	160.8	174.902	154.096	179.996	140.848	134.849	142.783	165.627	158.709	160.64	158.609	199.288	210.153	207.616	226.874	239.267	223.663	202.527	143.07	132.55	130.383	181.858	71.1998	48.33	159.779	157.361	175.826	184.218	127.761	122.073	107.483	118.203	170.116	185.481	147.127	170.968	249.272	187.549	190.898
gene00588	0	0	0	0.175024	0	0.320864	0	0	1.90961	0.33228	0	0	0	0	0	0	0	0	0	0	0	0	0	0	0	0	0	0	0	0	0	0	0	0	0	0.21426	0	0	0	0	0.321963	0.151658	0.123163	0	0	0	0	0	0
gene00589	0	0	0	0	0	0	0	0	0	0	0	0	0	0	0	0	0	0	0	0	0	0	0	0	0	0	0	0	0	0	0	0	0	0	0	0	0	0	0	0	0	0	0	0	0	0	0	0	0
gene00590	0	0	0	0	0	0	0.058938	0	0.236712	0	0.265647	0.0606013	0.856172	0.0772186	0.3384	0.718802	0.303295	0.356299	0	0	0.978998	0.799481	0	0.540399	0	0	0.239535	0	0.136684	0.115946	0	0	0	0	0.425657	0.239034	0	0.129875	0.0933964	0	2.3946	3.72226	0.0458014	0	0.0646941	0	1.58731	1.29349	0
gene00591	0	0	0.407457	0.212529	4.11068	0.974051	0	0	0	0	0	0	0	0	0	0.117355	0	0	0	0	0	0	0	0	0	0	0	0	0	0.378599	0	0	0	0	0.23165	0	0	0	0	0	0	0	0	0	0	0	0	0	0
gene00592	0.0373804	0	0.0369729	0.0771403	0	0	0.0174631	0.0863637	0.046758	0.219674	0	0.0718237	0.0422801	0.0686388	0.044563	0	0.0399401	0	0	0	0	0.0215348	0	0	0	0	0	0	0	0	0	0	0	0	0	0.0472166	0	0	0	0	0.248329	0.133684	0.108566	0.176111	0	0	0.0361779	0.0273754	0
gene00593	0	0	0.190147	0	0.451368	0.181823	0	0	0.24047	0	0	0	0.217441	0.117666	0.114591	0	0.102703	0	0	0.345696	0	0	0	0	0	0	0	0	0	0	0	0	0	0	0	0	0	0.131936	0	0.16185	0.547337	0.171879	0	0	0	0	0.186058	0	0
gene00594	0	0	0	0	0	0	0	0	0	0	0	0.1771	0.0695015	0	0	0	0	0	0	0	0.0841471	0	0	0.0877361	0	0	0	0	0	0	0	0	0	0	0	0	0	0	0	0	0.0874739	0	0	0	0	0	0.178412	0.135002	0
gene00595	0	0	0	0	0	0	0	0	0	0	0	0	0	0	0	0	0	0	0	0	0	0	0	0	0	0	0	0	0	0	0	0	0	0	0	0	0	0	0	0	0	0	0	0	0	0	0	0	0
gene00596	0	0	0	0.0946722	0	0	0	0	0.11477	0	0	0	0	0	0	0	0	0	0	0	0	0	0	0	0	0	0	0	0	0	0	0	0	0	0	0	0	0	0	0	0	0	0	0	0	0	0	0	0
gene00597	23.6212	20.3393	32.1252	37.7228	47.0155	38.0812	0.40128	0.248066	20.2129	9.51725	0.497381	0.361029	3.70401	3.41734	0.0640001	0.122349	0.258123	0.09097	7.49311	4.58554	8.96905	13.7628	23.0486	19.4697	24.3178	20.3928	21.1504	20.2762	2.21021	2.46694	0.178141	0.271738	0.305873	0.227546	10.1433	11.4601	4.41357	6.77929	8.42555	7.23161	0.152847	0.239991	3.11839	4.60323	9.02965	9.81089	12.6777	11.7947	12.4675
gene00598	14.8069	12.7811	14.2073	15.2781	10.1027	76.7845	11.2629	10.7454	15.5137	15.9281	21.1052	15.5018	10.7118	10.3797	14.2197	17.2693	15.4151	12.3666	11.4628	16.8405	10.1095	8.63959	6.23002	7.10745	7.1528	7.87496	6.00714	4.61115	6.58141	7.3275	9.97364	10.6764	6.34529	5.76639	8.32634	9.03184	9.6337	7.51293	6.27718	7.08539	12.6711	13.295	12.1754	12.8787	9.86433	12.6259	13.4119	10.5657	7.89085
gene00599	21.4307	17.8807	17.7593	20.7703	32.4686	24.5235	22.4377	21.4072	16.7399	18.2596	20.7273	21.5174	12.7471	16.0069	17.9151	22.0909	16.0069	19.0236	18.3257	16.2272	17.7495	21.0518	16.2	16.5603	14.0679	16.3283	14.7338	14.7505	16.9962	14.2808	20.3225	27.0017	20.6295	11.6203	21.8656	23.8535	30.307	24.8365	19.1265	18.2305	13.2122	11.3003	15.9116	14.2737	15.0214	19.5488	20.1837	19.3836	14.898
gene00600	4.40529	5.92754	3.38176	3.86707	0.154377	0.248748	8.81574	8.01326	3.37206	5.79595	8.14074	11.3701	3.47055	7.84763	15.5201	10.7141	12.9617	15.3754	0.130173	0.23647	0.120053	0.303031	0.0530618	0	0	0.160447	0	0	15.9569	11.6022	24.5451	46.9821	8.69119	4.66802	3.99314	4.31871	4.60472	8.25785	7.78811	6.0338	21.2784	16.2837	3.67605	4.46071	0.0674336	0	0.318177	0.0481522	0.0594151
gene00601	99.6295	105.631	137.191	134.191	146.243	113.048	213.457	235.93	163.399	245.58	185.68	197.941	235.216	190.62	232.734	190.667	202.582	236.42	221.939	175.787	176.384	199.683	190.942	187.476	209.16	209.46	217.771	171.697	279.929	277.21	173.672	263.705	73.2768	53.626	136.697	140.962	134.999	229.47	104.817	139.717	133.413	143.992	198.7	204.736	182.918	189.419	168.01	182.356	137.455
gene00602	5.4594	12.952	3.26836	0	0	0.271764	1.61083	1.86712	796.925	1711.67	0.242013	0.0690121	0	0.0879358	8.52089	0.0818565	0.191883	28.0779	0	0	0	0	0	0	0	0.0584307	0	0	0.155655	0.132038	0.119183	0.121202	0	0.0761185	0.161578	0	0	0	0.106359	0	0.0681736	0	0.0521582	0	0.073673	0.0669783	0.0695235	0	0
gene00603	120.195	136.464	146.897	156.083	110.37	95.1098	205.861	217.425	133.668	105.863	144.151	173.474	120.314	133.995	223.431	161.5	183.194	191.166	142.293	102.075	125.312	148.673	116.399	107.774	113.686	111.749	118.519	112.469	332.151	324.705	203.987	232.729	76.1146	39.9915	133.321	136.216	116.78	113.975	75.2605	70.346	83.0708	80.0098	127.778	121.036	123.146	139.617	106.205	129.103	72.1879
gene00604	29.043	23.8324	35.4297	40.0962	29.7641	29.544	26.9084	23.0835	30.7789	35.7686	59.4775	45.4831	42.4394	47.3707	38.0433	45.7904	59.4413	43.3572	28.6532	28.4949	20.55	21.7783	18.9787	18.6882	20.0756	24.3642	22.3874	24.7124	14.5444	12.5468	26.2099	33.482	38.5584	42.8647	38.5856	39.313	50.4026	42.2404	42.1592	44.5108	32.1748	26.3735	37.9864	44.5177	20.7521	26.1553	22.2416	21.7575	23.7184
gene00605	0.445863	0.185019	1.20273	1.17105	0.047584	0	0	0	0.70982	0.595501	0	0	0.290357	0.719467	0	0	0	0.0228947	0.361114	0.0728878	0.0370044	0	0.0654216	0.270079	0	0	0.0769589	0.0360211	0	0	0	0	0	0	0	0.0511988	0.18513	0.0278179	0.240055	0.0341251	0.423142	0.217438	0	0	0.290994	0.037793	0.0392291	0.0593684	0.14651
gene00606	1.98545	1.69929	0.818254	0.341441	3.88473	1.40838	8.73442	1.4335	3.10442	2.91698	3.20518	2.38431	9.73135	26.0265	0.690362	4.05357	0.353568	1.86911	26.3692	20.2317	4.98468	17.5385	22.165	16.8518	12.8751	12.5162	2.04193	1.47037	0	0	0	0.139581	0.188538	0.175322	1.11648	0.835966	0	0.113552	0	0	2.82641	7.84023	5.64634	4.05343	38.5195	47.9778	24.1799	13.571	55.6184
gene00607	1.67653	1.45403	1.06128	1.10713	0	0.443986	9.43008	2.44028	3.18762	2.23323	80.5449	64.8132	80.7817	66.5773	14.3904	13.7552	26.1176	38.5229	78.7316	83.2083	44.4481	43.3473	20.2948	14.4904	15.4907	17.0191	7.83063	3.81417	0.581249	0.739589	9.01237	12.3332	7.64175	4.76107	7.08958	5.08245	0.918882	1.28868	1.1915	0.564594	19.0295	13.1907	83.6538	85.7478	108.669	102.421	53.1563	47.9825	41.6318
gene00608	9.30306	10.025	25.7744	29.7141	139.574	179.875	22.5722	6.9413	8.30325	5.53481	14.7775	13.0626	12.6158	16.6596	14.812	15.5781	19.1419	13.6456	38.3266	47.5914	8.69595	10.4204	3.16639	4.41598	2.85006	3.77357	2.99857	2.76314	4.81236	4.39971	4.38078	6.91149	2.72758	1.12438	10.9346	11.3458	9.99337	10.6186	15.6376	11.9666	10.9133	7.63371	29.6712	32.134	30.9519	25.2402	5.18256	6.14441	3.96919
gene00609	1.74834	1.63239	2.90834	3.03398	7.83675	5.11108	0.0371263	0.183608	4.07567	3.347	0.133869	0.076348	0.299623	0.243208	0	0	0.042456	0.134664	0.0786678	0	0.072552	0.137348	0.384802	0.151293	0.260384	0.323209	0.150888	0.494368	0.688803	0.438221	0	0.268172	0	0.0842098	0.715015	1.00382	0.604951	0.490866	0.705989	0.802879	0.0754204	0	0.173108	0.149763	0.407522	0.222294	0.230741	0.290999	0.287251
gene00610	4.01415	3.49013	3.02506	5.28586	4.5778	3.57964	4.51858	3.99677	3.73001	4.45588	4.28255	4.187	3.35839	4.07153	4.83104	5.5326	3.94181	5.67919	4.76834	5.19036	2.54784	2.9072	0.987271	1.05533	1.0334	0.9329	0.798448	1.15513	1.24258	0.843244	2.22001	2.90266	1.48117	0.972241	3.43966	2.70422	2.44455	4.7752	2.26416	2.5427	5.69624	6.18668	3.21998	2.88181	5.13632	5.41814	1.92401	3.66769	2.52188
gene00611	6.86304	7.73972	7.50699	8.24784	7.10905	7.25473	11.6179	11.3793	7.57479	7.82917	10.8809	11.0149	6.75805	10.2793	11.647	14.9051	10.4819	11.812	12.1488	11.8332	5.60217	5.39577	2.2806	2.76684	1.78571	1.77326	1.99293	1.79385	2.27443	1.92934	6.83205	5.17679	3.58826	1.88226	8.08181	8.26102	7.49849	10.5839	5.97737	5.6421	12.1071	15.0154	7.09372	6.23854	9.02612	9.78686	4.76681	6.44527	4.88844
gene00612	5.46522	5.69044	4.49813	4.23967	4.96416	3.43343	5.51641	5.29959	5.48898	5.00127	8.3663	6.97513	3.4292	4.49272	6.1349	11.0917	4.88043	5.49799	8.72715	10.7962	2.6222	1.74662	0.193162	0.607564	0.39212	0.292038	0.908906	0.460871	1.55593	1.31986	5.29493	6.15868	4.04575	3.29716	3.05082	4.83737	5.34461	5.94105	3.95735	5.27293	6.81467	7.41866	6.77788	7.17947	7.20073	7.55067	3.43619	2.86306	1.80241
gene00613	12.1328	10.338	7.16478	9.18059	6.71024	3.63807	14.0737	11.1504	13.4453	13.3095	19.9687	17.5101	8.65406	13.1361	18.1284	31.2458	18.9653	19.4223	65.176	73.6467	62.2424	47.7889	13.9255	23.0468	17.7711	18.8314	43.9054	47.442	2.06426	1.1894	6.91877	10.8269	5.59168	2.87603	14.2518	12.7371	11.0009	11.0407	12.668	10.3358	12.4869	10.7513	15.6353	15.6157	29.0899	45.7869	94.4447	76.0198	38.3325
gene00614	111.377	93.033	75.148	98.5197	153.29	131.611	165.814	200.151	79.3671	114.456	120.644	130.449	100.206	103.486	129.735	154.65	149.482	135.473	77.1634	75.0141	63.582	63.2623	33.6788	32.1101	38.1155	42.8612	38.7133	33.699	117.867	109.243	79.688	99.0147	58.2994	45.556	75.6086	72.5352	73.5379	63.1693	56.9513	52.3298	75.8519	70.3937	106.352	111.682	62.63	75.3153	78.7374	71.6202	59.5198
gene00615	0.265598	0.10103	2.45189	1.64431	0.727534	0.334937	0.04136	0	0.221485	0.0867133	0.0745676	0	0.467306	0.433508	0	0.0504423	0	0	0	0	0	0	0	0	0	0	0	0	0.191838	0	0.146888	0	0	0	7.46767	7.93985	2.29138	0.425321	0.524331	0.298145	0.084021	0	0.192848	0.417104	0	0	0	0	0
gene00616	6.34912	6.97198	10.901	11.8663	14.0634	13.0864	11.9205	14.0463	5.9939	8.85865	14.6807	17.551	43.1558	22.6569	5.60542	6.31351	4.44793	11.5369	19.9223	14.0561	7.765	9.17883	15.8549	13.9118	14.8662	13.3009	8.35883	8.03772	1.42768	1.32117	0.397512	0.0505309	0.546034	2.03103	4.04185	4.61518	4.55957	2.95976	6.20795	4.8411	38.2567	38.8258	19.049	20.318	19.3506	20.5522	6.60865	6.75531	9.52616
gene00617	8.76553	8.80538	3.11387	2.1019	0.217402	0.233534	3.4029	3.95768	13.7443	19.1056	9.56654	7.53161	4.95724	8.27444	1.39822	1.79371	1.84677	2.61504	0.244424	0.222007	4.6775	1.35136	0.0498164	0.058759	0.0505638	0.150633	0	0	0	0.113464	4.09669	8.5405	11.8174	11.7739	0.208273	0.389862	0.469901	0.0423649	1.91934	0.467732	44.1719	58.6676	1.21017	1.27963	0.0633092	0	0.17923	0.180829	0.167343
gene00618	11.2066	20.9163	18.8302	17.7977	6.14216	5.7785	20.2006	15.9679	22.7582	29.8213	54.16	62.5227	49.4677	54.8536	30.7239	34.2717	42.6845	54.0145	39.7962	52.5959	26.0399	14.8374	5.50263	4.01635	4.72806	3.81646	1.8586	1.58987	5.99765	4.15699	14.057	21.8984	11.1547	4.3637	6.60552	6.01183	15.1602	13.0657	7.79657	6.47942	54.2989	51.5465	57.719	49.7445	40.0541	38.9951	23.5544	22.6191	9.05921
gene00619	3.17653	29.1973	0.656944	0.0297967	0	0	0.876903	0	234.829	414.759	0.121612	0.0832292	0.0217752	0	0.223771	0	0.0462825	8.80808	0	0	0	0	0	0	0	0	0	0	0	0	0	0	0	0	0	0	0	0	0	0	0.027406	0	0.0629032	0	0	0	0	0	0
gene00620	56.2512	57.6749	58.8316	65.8832	76.3507	50.0032	37.7203	56.5701	37.4756	70.6278	59.4217	57.6919	37.5718	30.6387	40.8879	42.3366	50.0937	54.8119	19.9164	21.7236	15.5407	11.9198	9.12877	10.0775	9.62556	10.9341	8.31985	13.2733	33.7918	29.1493	33.6362	36.4111	30.9859	24.415	105.777	95.6067	57.4502	39.329	41.7896	32.4167	15.9258	12.3523	25.6607	27.6503	12.7051	14.8069	11.5643	12.5307	7.4629
gene00621	0	0	0	0	0	0	0	0	0.300587	0	0.202398	0	0	0	0	0	0	0	0	0	0	0	0	0	0	0	0	0	0	0	0	0	0	0	0	0	0	0	0	0	0	0	0	0	0	0	0	0	0
gene00622	8.25147	13.3073	27.8571	17.5911	602.428	241.222	111.441	12.565	4.00918	7.08002	14.9911	18.2787	18.5632	28.8422	186.659	46.1199	43.536	26.1158	304.18	158.866	8.21798	23.2576	1.21074	1.16843	0.0558594	0.110939	0.129478	0.242412	4.28524	4.51249	5.88345	6.04066	4.81792	2.67366	0.230085	0.172277	0.103823	0.280811	0.100969	0.114826	1.48853	0.670677	1.33691	2.12047	295.425	246.516	4.22402	3.14632	0.123246
gene00623	8.38649	7.7223	8.80994	13.7858	13.3762	8.31488	13.2399	13.4631	6.00485	6.79793	14.7605	9.83512	5.03727	5.59337	11.1012	12.5554	9.45516	9.99679	1.31684	1.09206	1.7953	2.53235	2.84724	2.42242	2.79521	3.34026	3.67881	7.09316	1.75457	0.106312	6.9092	14.2477	9.8202	6.3126	6.2446	7.74407	10.3025	14.0518	12.4172	9.98231	3.12876	1.60306	3.98958	3.3244	0.771139	1.07856	1.2315	1.18601	1.25436
gene00624	8.00456	6.95018	4.73317	4.21944	1.94069	1.23436	20.4047	17.8907	5.55049	7.32877	13.1175	17.3027	9.64424	10.5976	19.9669	19.3829	17.8491	20.1493	17.57	10.7173	12.3914	14.2854	11.6558	11.512	9.19368	9.20032	9.99437	8.81461	5.46737	3.99814	6.92905	13.2121	2.37948	1.29073	2.93557	3.40692	2.38434	1.9108	0.772936	0.58601	9.00039	9.10145	8.02314	7.70636	11.6003	14.7647	9.17859	10.3861	6.28981
gene00625	10.8136	15.9834	9.98269	10.2014	2.53895	2.82475	25.4035	22.7828	6.1835	9.5827	22.6396	22.8553	13.0076	12.7332	30.387	24.3513	26.5744	31.8197	25.6907	18.5195	20.4967	23.6136	12.7162	15.2929	11.979	11.4766	12.1234	14.2776	18.0758	11.358	13.4987	21.2862	3.40331	1.52781	3.59058	3.77251	2.66549	3.39265	1.21987	1.47399	13.6834	13.5355	15.4042	13.2946	17.4278	26.791	13.6553	15.3107	8.6549
gene00626	0.0384484	0	0	0.0793443	0	0	0	0	0.144282	0.0753167	0	0	0	0.0235333	0	0	0	0	0	0	0	0	0	0	0	0	0	0	0	0	0	0	0	0	0.0432414	0.0485657	0	0	0	0	0	0	0.027917	0	0	0.0358493	0	0	0
gene00627	2.07791	2.25832	2.64248	3.06292	3.60099	4.30492	0	0	0.618855	0.290745	0	0	0	0.121127	0	0	0.0528619	0	0	0	0	0	0	0	0	0	0	0	0	0	0	0	0	0	0	0	0	0	0	0	0	0	0	0	0	0	0	0	0
gene00628	55.6028	59.0239	54.3842	64.4003	30.4812	28.7347	135.068	139.742	52.0993	49.1638	74.4376	92.5204	53.6153	61.7749	150.978	116.984	106.603	124.578	61.7837	42.6819	57.8849	62.8527	41.0747	36.6995	39.8651	38.9155	47.2603	42.4434	271.11	260.781	137.181	148.106	46.4737	38.492	51.9493	55.2695	50.3393	51.1638	33.4928	34.1971	45.0909	36.2054	56.4078	46.3636	58.2961	69.0869	43.8663	56.9241	30.065
gene00629	0.405737	0.34726	0.601971	0.523313	0.11908	0	0.995134	0.996003	0.253762	0.894149	1.11064	1.46174	1.10906	0.869195	1.4511	1.27145	1.95084	1.77612	0.903691	1.18562	1.01864	0.46749	0.409296	0.965538	0.830873	1.48514	0.962953	1.17186	0.439588	0.372892	0.336587	1.02687	0.346759	0.107484	0.684474	1.025	0.463289	0.904991	0.750926	1.19558	0.866388	0.81621	0.810155	0.669044	0.832246	0.851196	1.17806	0.891421	1.09993
gene00630	0	3.66464	0.907518	0.473361	0.718086	1.01242	0.14288	0.0883265	0.76513	0.59911	0.128799	0.293824	0.691856	0.280795	1.18497	1.21979	0.163391	1.72751	17.711	12.3744	36.7168	57.4393	219.174	123.146	430.144	209.716	153.012	145.954	0	0.562163	0.507431	0	0.174255	0.16204	13.4147	14.6801	7.45006	14.483	19.0189	29.74	4.93433	7.38299	0.111034	0.144091	41.7179	23.2409	127.133	112.55	480.746
gene00631	0.173638	0.247687	0.429363	0.223956	0	0.164227	53.7008	39.5406	0.108599	0.722797	3.7659	3.00269	0.556461	1.51448	2.07002	2.07757	2.5742	2.28031	0	0.0780605	0	0	0.0350322	0	0	0	0	0	0.188125	0.239372	0.0720224	0.0732427	0	0	0.244105	0.0548322	0	0	0	0	0.288382	0.349303	0.945577	0.409031	0.0445207	0.121425	0	0	0
gene00632	0	0.0315546	0.109399	1.19832	1.07123	142.427	0.0387538	0.447198	0.103764	0.135415	0.116448	0.345344	0.0729766	0.0846232	0.0494466	0.141791	0.147724	0.0937115	3.14779	2.95855	1.23696	1.00358	0.513246	0.342171	0.0679495	0.134951	0.0787511	0.0737199	0	0.0508257	0	0	0	0	0.0310983	0	0	0.0569315	0	0	0.0262422	0.148334	0.0401547	0.0781642	2.12693	1.75318	0.829615	0.870764	0.524725
gene00633	0.150637	0.114601	0	0.0518106	0	0.379928	0	0	2.00989	3.39347	0.126876	0.0964796	0.0189314	0.0614676	0	0.028609	0.0804763	0.0567242	0.994111	0.722351	0.595937	0.462838	0.283656	0.334576	0.123391	0.163373	0	0	0	0	0	0.0423605	0	0	0	0	0	0	0	0	0	0	0.0364588	0	0.257489	1.03	0.145792	0.478049	0.0453742
gene00634	0.352071	0.468733	1.3349	1.08983	6.88862	9.5457	0.493434	0.508391	0.440395	7.12662	0.0988454	0.16912	0.309726	0.143663	0.0349768	0.0334327	0.250787	0.364585	0.290431	0.422071	0.267852	0.270438	0.189418	0.223421	0.19226	0.238649	0.0557057	0.260734	0	0.107857	0	0.198011	0.0668653	0.0621782	0.527947	0.370596	0.178672	0.241628	0.173761	0	0.222753	0.104926	0.298242	0.829358	0.481444	0.547119	0.340746	0.343784	0.212098
gene00635	0.364066	0.23081	1.4804	1.54435	2.46941	1.87471	0.0566939	0.0233649	0.0505998	0.118862	0.0681419	0.116588	0.091508	0.198076	0.0723368	0.0460955	0.0216109	0.0228488	0.640693	0.363709	0.590884	0.396172	0.359098	0.231032	0.563295	0.361943	0.192012	0.215693	0	0	0.201345	0.102378	0.0460955	0	0.0909889	0.0510961	0.123172	0.0277622	0	0	1.26688	0.687173	0.0881149	0	0.124462	0.226303	0.391505	0.355497	0.18277
gene00636	0	0.21938	0.380293	0.595082	0.677052	0.363646	0	0	0	0	0	0	0	0.117666	0	0	0	0	0	0	0.175507	0	0	0	0	0	0.182503	0	0	0	0.318956	0.16218	0	0	0	0	0	0	0	0	0	0.343758	0	0	0	0	0	0.281576	0
gene00637	64.6071	148.473	78.0959	64.4672	27.9687	56.8846	325.658	66.6234	40.7081	51.713	18.6784	22.0968	261.653	274.709	121.384	59.8513	159.226	120.996	147.28	76.0532	67.8835	21.1217	19.3928	22.0244	8.94206	9.38231	10.4939	7.5659	9.52141	5.67899	11.6191	13.4957	4.69422	7.49353	14.9028	15.8706	37.0032	54.8479	21.0428	17.6301	30.0384	24.2473	429.125	461.654	335.529	131.298	152.235	106.194	146.73
gene00638	18.1231	17.4723	23.7359	19.3448	5.2089	5.4969	2.4816	1.66043	7.34809	4.03982	1.94753	1.74111	4.12329	4.70484	1.30378	0.534095	0.734502	0.988371	7.98028	8.03504	5.76238	4.64432	4.18597	5.53226	4.0952	4.1683	3.97494	4.44297	1.08332	1.03382	3.42162	4.48129	1.7091	0.86087	5.06045	4.34159	5.23292	4.88941	6.29197	4.89309	7.71016	8.15761	3.53933	4.82859	10.5113	7.74978	8.34669	10.1603	5.70367
gene00639	16.2763	17.6006	49.9838	42.1691	169.8	93.1714	3.22084	0.78001	7.20139	6.61342	1.37687	1.77536	52.603	44.8086	1.60992	0.850414	0.873338	0.762781	147.681	123.593	103.042	149.373	185.729	203.914	181.645	169.105	192.032	110.979	57.1379	54.4783	92.9241	86.2239	74.0265	32.9124	80.5751	84.6607	62.5451	57.5108	45.5669	32.3131	29.2074	45.8809	34.5252	37.6381	215.331	200.403	143.356	139.603	105.589
gene00640	0.131074	0.448731	0.388936	0	0	0.12397	0.244937	0	0.819783	3.3379	0	0	0.0494183	0.160454	0.15626	0.224042	0	0.222109	0	0	0	0.0755118	0	0.124768	0	0	0	0	0	0	0.21747	0.552887	0	0	0.147414	0.165565	0	0	0	0	0	0	0.57103	0.370519	0	0	0	0.0959918	0.236889
gene00641	5.20031	7.80843	2.67333	2.22399	0	0.129433	26.612	33.1395	8.00274	12.432	36.6827	39.475	22.1863	15.3286	47.9853	42.8065	31.5838	51.3264	12.3615	20.3331	5.77834	4.07994	1.84988	1.56319	0.700609	0.723551	0.292313	0.243234	19.4972	12.703	25.6571	40.5808	4.44439	0.797567	4.00166	6.26621	4.01072	4.2734	0.151967	0.0576077	14.8709	15.3249	29.6855	20.5029	9.96508	8.13445	2.71519	1.95433	1.79313
gene00642	0	0	0	0	0	0	0	0	0	0	0	0	0.0679502	0	0	0	0	0	0	0	0	0	0	0	0	0	0	0	0	0	0	0	0	0	0	0	0	0	0	0.151735	0	0	0	0	0	0	0	0	0
gene00643	1.363	1.11101	0.449382	0.334853	0.380978	0.184161	3.00186	1.19965	0.97425	1.08071	3.11601	2.18242	4.50263	4.84665	5.26159	6.28663	9.11944	2.30964	2.82698	0.992071	0.88882	1.27132	0.419035	0.864948	0.478487	0.791915	0.677783	0.634481	0.703199	0.238603	0.323059	0.766575	1.40525	0.825311	1.7519	1.55769	0.790521	1.06907	0.384397	0.54644	12.0731	5.39679	20.4531	15.7786	2.46295	2.42069	0.879438	0.808059	0.469207
gene00644	0	0	0	0	0	0.145736	0.0359927	0.0445004	0.192743	0	0	0.0740168	0.145237	0.0943128	0.0459237	0	0.123479	0.0435174	0.152531	0.138542	0.0703367	0.0443848	0.124351	0	0	0	0	0.0684676	0	0	0	0	0.0877926	0	0	0.29195	0	0	0	0	0.804293	0.275532	0.167822	0.290381	0	0.0718355	0.0745652	0	0
gene00645	20.1854	22.1896	27.4753	32.1017	23.262	20.1423	34.3463	47.1712	7.87593	13.4223	21.5247	28.288	21.7839	23.1231	43.0503	32.9198	26.5144	39.8532	38.3134	25.9748	33.137	32.326	23.0152	22.7397	29.4282	30.8798	29.5353	23.534	158.905	155.559	52.8473	57.8046	18.1481	10.0078	24.9927	24.7952	22.5552	21.7332	12.3386	12.7847	16.3448	21.8555	23.1276	22.3354	37.2258	39.3685	25.2715	28.8874	17.069
gene00646	301.489	644.24	74.399	89.8765	63.3938	31.6153	89.9554	105.902	1207.04	583.851	66.6183	81.324	184.598	165.557	142.19	127.963	233.914	180.127	144.187	101.054	68.2286	86.2393	32.997	57.0892	54.3915	42.1378	110.132	56.9727	25.1237	26.1797	21.2195	30.5431	6.99251	4.0383	206.894	209.402	54.4808	44.9513	53.1269	40.6231	105.5	90.6409	277.277	244.612	47.2008	55.499	30.3825	25.5209	24.3109
gene00647	5.45006	6.21942	0.199654	0.208279	0.710905	0	1.60311	0.582955	5.55485	3.75642	0	0.387848	0.380521	0.741299	0.481281	0.345025	0.215676	0.456063	0.399632	0.725963	0.184282	0.581441	0.651599	1.34499	1.32275	0.985142	7.09022	3.94647	0.43739	0	0	0.340578	0	0	3.17824	2.29473	2.45852	1.10827	1.79321	1.69943	0	0.721893	2.34503	2.85299	0.621063	0.376418	0	0.443482	0
gene00648	243.249	237.86	294.417	321.474	338.796	229.927	205.07	235.548	199.982	187.391	269.312	243.108	290.244	251.128	262.525	229.433	239.667	248.273	200.54	198.851	245.843	240.582	227.705	249.088	261.555	247.951	228.426	209.022	602.203	611.12	415.961	516.297	209.182	122.291	279.988	260.697	330.252	385.082	240.178	233.61	134.792	153.271	272.419	270.69	198.47	193.664	239.388	248.736	193.904
gene00649	10.6502	8.47068	9.95367	10.1718	6.81973	5.66082	8.8407	7.37167	11.3402	9.28185	11.2931	10.3727	15.6301	9.46377	11.4374	14.3426	9.16939	9.91009	8.10301	9.07453	3.96421	6.55811	4.40398	2.6252	2.61954	3.46041	4.56787	4.43248	5.53095	6.03998	6.23078	8.83623	3.477	1.52337	3.39866	4.26185	4.77946	6.24205	3.64898	3.70515	21.3286	41.2623	5.17662	5.33554	9.65898	11.7083	6.47417	6.55339	3.95033
gene00650	37.9389	35.2065	32.0615	37.7124	20.5563	19.6171	64.9231	64.1752	39.634	40.6982	44.2739	46.0945	38.7987	49.5688	56.7016	54.1786	59.9699	52.9849	35.4923	30.4255	40.2502	35.5069	31.5986	37.1056	33.211	34.9293	37.468	40.1995	31.2421	27.9707	32.7411	53.666	27.1982	22.1256	26.7263	29.3588	30.2555	31.1402	23.4054	26.1495	30.9938	23.8249	37.7889	29.4302	26.3319	35.601	31.7419	36.766	25.2101
gene00651	0.0416194	0.189978	0.0411657	0.0429441	0.0488595	0.118091	0.0777739	0.0480788	1.66593	1.79362	0	0	0.0156916	0.0254742	0	0.0237131	0.0889388	0	0	0	0	0.0239769	0	0	0	0	0	0	0	0	0.138105	0	0.0474261	0	0.0468077	0	0	0	0	0	0	0.037211	0	0.0392164	0	0	0.0402806	0	0
gene00652	14.8475	12.5412	10.9144	12.543	9.32076	6.02439	18.8602	16.7891	17.2817	14.3227	16.6236	18.2289	11.0436	13.3159	16.8448	19.0147	18.9076	18.3439	16.7846	14.1563	12.9816	14.368	10.7514	9.5644	7.75278	8.5379	11.157	10.3246	10.0114	11.9553	9.45174	11.2391	4.85591	2.89944	8.62666	9.17891	8.05848	7.69629	6.1102	5.36264	12.8563	16.8041	13.1257	11.8769	11.3172	15.2658	11.5046	12.1547	7.94472
gene00653	2.28514	1.83506	3.47406	2.4452	2.08651	1.681	4.64585	13.7856	2.59374	3.48162	2.63753	2.80519	2.66444	1.50228	2.69901	2.2423	3.2781	4.27858	0.670243	0.570725	0.811305	0.706993	0.0683018	0.443095	0.346633	0.206529	0.281215	0.188035	1.19205	0.466701	0.772316	1.1067	0.0964431	0.134524	0.380742	0.481075	0.644266	2.03298	2.38092	6.41293	1.92773	2.04309	4.82403	3.26968	0.737811	0.749679	0.86008	0.681803	0.382399
gene00654	7.47816	8.85463	0.556139	0.63818	0.0660079	0	0.157606	0	17.5831	7.37957	0.0473577	0	0.0847957	0.034415	0.335154	0	0	0.0952778	0	0	0	0.0323922	0	0	0	0	0	0	0	0	0	0	0	0	0.063236	0	0	0.0385887	0	0.236689	0.0533615	0	0.204129	0.370863	0	0	0	0.0411775	0
gene00655	13.8404	14.362	16.2413	17.0148	13.0967	10.6173	22.3944	25.5534	13.8675	14.9219	25.5462	18.3541	25.5652	18.9912	23.8354	31.3244	20.7109	21.149	16.1164	16.9893	13.9405	11.6489	6.55538	9.35821	7.71033	7.14611	6.48688	6.47521	3.62603	2.94771	8.90764	16.176	10.8056	7.12977	10.4295	12.4623	12.7915	12.2263	13.5239	13.3547	10.6537	9.16392	17.1625	15.0451	15.4104	18.1058	11.202	14.0678	7.24577
gene00656	34.7465	34.6365	29.5507	33.9236	26.8923	20.5027	40.2866	43.7571	39.0739	37.9834	31.8483	29.8684	19.567	26.8979	31.1601	40.678	23.0131	35.9275	30.1429	27.3931	19.9102	20.0269	11.923	12.6118	11.296	10.4836	11.3326	11.585	3.12675	1.77828	13.1404	21.9674	7.41809	4.15276	24.841	28.1482	25.414	24.7132	22.1906	19.7139	23.2963	23.2225	27.7294	19.2826	22.6361	28.3307	18.6474	20.1026	12.4468
gene00657	0.174766	0.0498591	0	0	0	0	0.0612343	0.32807	0.109304	0.385142	0	0	0	0.0534848	0	0	0	0	0	0	0	0	0	0	0	0	0	0	0	0	0	0.0368591	0	0	0.0982759	0	0	0	0	0	0	0	0.0317239	0	0	0	0	0	0
gene00658	44.8185	38.9446	94.9766	86.9005	65.501	53.6608	58.3253	40.6092	52.995	46.7179	68.63	63.354	82.5429	82.1222	52.9035	57.6504	62.6162	57.5554	32.7947	32.9144	37.0126	34.0816	19.074	21.4124	21.5788	23.5386	20.1642	23.2339	29.0975	31.1286	19.2523	22.3685	9.35661	4.98479	41.684	44.6557	43.2759	51.2651	46.6032	40.2774	42.4263	32.8573	55.1687	57.4897	25.439	31.9264	30.1043	37.7711	20.0439
gene00659	0.0333093	0.0760227	0	0.206217	0.117311	0.346543	0.591325	0.461746	0.166662	0.195749	0.224441	0.320007	1.36887	1.77373	0.436806	0.284674	0.302517	0.395104	0.0989189	0.0598979	0.821059	1.47759	0.376336	0.539012	0.272844	0.243847	1.77082	0.473624	0	0	0.110529	0.0281005	0.0379566	0.0352959	0.299693	0.504891	1.21709	1.57736	5.22773	4.31868	5.12112	10.2447	0.943237	0.972968	0.0341619	0	0.0967133	0.0975758	0.120399
gene00660	2.62647	2.55943	4.17405	3.59311	5.0581	2.9307	35.997	3.71591	5.42639	4.10443	14.5655	5.21667	42.4692	67.826	15.2159	9.315	31.847	12.9184	4.79092	4.723	4.04127	3.23023	4.28683	3.17428	2.56234	2.28042	5.12688	3.80275	3.9007	3.79706	2.25228	1.69293	0.36991	0.156355	9.12716	9.99004	9.39018	38.765	64.7985	68.6231	4.42511	4.5646	16.6492	13.4308	3.66222	4.59516	2.2278	2.50701	2.88007
gene00661	0.198545	0.0755242	0.327301	0.0682881	0.0776945	0.0625947	2.56622	0.879211	0.248354	0	0.167227	0.890143	5.56434	4.9825	0.276145	0.0754153	0.459638	1.08408	0.262054	0.178515	0.422942	1.71573	0.854556	0.944961	0.542111	0.322997	9.73845	10.175	0.573626	0.486593	0	0.0558325	0	0	19.0546	14.1278	11.0835	11.5369	3.62562	1.50441	3.32889	4.55621	8.02501	10.4766	0.135752	0.431955	0.960791	0.193872	0.598047
gene00662	25.4381	31.0414	27.2019	21.2924	21.6707	14.7621	37.2996	61.5678	30.0833	45.9355	34.9824	33.378	27.1881	26.4782	20.2174	31.5311	25.8371	24.6257	37.1034	35.3536	39.8364	25.0084	19.0151	18.9285	14.9363	15.3509	13.9268	15.3711	6.42264	5.17231	9.02623	11.015	7.95225	7.8719	21.2248	20.8999	14.6803	13.0551	16.7211	14.5304	29.9815	23.1797	17.7621	17.4291	39.9035	39.7758	37.4744	38.9901	21.597
gene00663	0	0	0	0	0	0	0.622741	0.109991	0.238201	0	0	0	0	0	0	0	0	0	0	0	0	0	0	0	0	0	0	0	0	0	0	0	0	0	0	0	0	0	0	0.48097	0	0	0	0	0	0	0	0	0
gene00664	36.9431	27.9461	34.5816	47.2361	106.77	53.0957	9.59021	31.3916	73.6041	51.7021	4.07392	3.91507	5.84423	12.3084	3.79122	4.70883	3.27584	2.96871	4.10943	3.66406	8.06669	3.33506	2.85843	4.13287	6.67614	5.2355	3.50715	4.67078	6.51958	4.83035	4.48645	5.20507	3.55875	2.46179	206.5	199.021	280.932	281.562	422.758	411.614	8.38562	6.606	19.9106	20.6707	3.28109	4.93605	3.98094	4.60217	5.36888
gene00665	191.691	294.947	31.9407	40.3941	19.8846	15.1859	44.8748	54.6484	533.319	289.177	39.9626	41.115	19.1205	24.9063	58.559	53.2899	45.7483	49.9201	35.2605	24.6193	40.3334	42.5427	37.9021	32.418	57.4516	45.3765	39.9621	42.5394	107.458	96.7176	60.163	68.3524	16.606	12.4895	32.7112	38.3088	22.7053	24.1849	17.7778	14.0916	15.5423	15.2157	32.1219	29.786	31.2485	38.9688	29.2362	36.01	40.8282
gene00666	12.6587	12.2202	12.5545	14.3677	6.46642	2.81517	7.75185	4.86125	11.9399	18.1622	11.0653	7.8227	11.1576	21.7992	4.5273	6.15977	7.71318	6.62837	28.6177	10.6434	17.4912	14.2896	18.9129	26.6068	18.8884	19.0349	17.4089	20.4925	1.63094	2.64121	0.908215	1.81834	2.10524	2.17518	1.96235	3.15471	3.17732	2.08974	2.58344	3.19723	27.7936	40.0712	6.06131	7.70469	20.3512	28.3589	7.78132	16.5116	5.50305
gene00667	0	0	1.22594	1.37026	0.103933	0.0837342	0	0	0.110743	0	0	0	0.166895	0	0.211088	0.100885	0	0.150021	0.175277	0.0796012	0	0	0	0	0	0	0	0	0.575513	0.650925	0.293776	0.224065	0.100885	0	2.48922	4.02584	7.00894	7.04818	0.524331	0.521754	0.084021	0.0791549	0	0.0834208	0	0	0.171369	0	0
gene00668	0	0	0	0	0	0.0407066	0	0	0	0	0.0362503	0.0413484	0.0486807	0	0	0	0	0.0243104	0	0	0	0	0	0	0	0	0	0	0	0	0	0	0	0	0	0	0	0	0	0	0	0	0	0	0	0	0	0	0
gene00669	0	0	0.052129	0.0543809	0	0.049847	0	0	0	0	0	0	0.0993527	0.0645169	0	0	0	0	0.104343	0.0473866	0	0	0	0	0	0	0	0	0	0	0	0	0.120113	0.0558467	0.0592734	0.133143	0.240717	0.144682	0.390168	0.488086	0.0500177	0.0471209	0	0.0496604	0	0	0.102016	0.0385972	0
gene00670	0.371511	0.211977	0.551192	0.447224	0	0.23425	1.04136	0.715282	1.54904	0.606461	3.96352	2.49841	2.10104	1.78124	1.29178	1.79921	1.32317	0.664509	0.18388	0.167016	0.339169	0.107014	0	0.0589393	0	0.151095	0.0587815	0.165078	1.61002	1.36574	0.308194	0.313416	0.0705573	0	3.13367	4.61448	1.22549	1.82728	0.0916775	0.0521297	15.5722	12.456	2.65255	2.80048	0.444524	0.40413	0	0.136037	0
gene00671	7.1948	3.87716	4.15122	5.56785	3.98858	4.34754	11.2041	4.38659	7.2498	7.24271	7.40655	9.21619	7.45972	8.68518	9.64944	11.2731	9.0755	9.59538	9.10054	9.16438	4.37898	3.56924	1.12901	2.28287	0.818533	1.78821	1.13838	1.59848	3.89753	2.20412	4.97383	6.91273	1.36644	1.27065	2.69723	3.53423	2.12991	5.21214	1.77546	3.53346	13.277	9.113	7.25567	5.83781	8.19886	8.01285	3.86853	4.53727	2.70898
gene00672	0.142653	0	0	0	0.0837344	0.134921	0.0666437	0	0.26766	0.139722	0	0.0685244	0.0806758	0.0436572	0	0	0.114316	0.0402882	0.0706064	0.064131	0.0651173	0	0	0	0	0	0	0	0	0	0.236681	0	0.081278	0	0.0802181	0.0900953	0	0.0979034	0.211215	0	0	0	0	0.201625	0	0	0.0690321	0.0522358	0
gene00673	0.53649	0.459167	0.331651	0.345978	1.02345	0.253706	0.344621	0.503549	0.671078	0.131366	0.395381	0.257706	0.429824	0.164186	0.279814	0.649549	0.573227	0.416669	0.862994	0.783847	0.306116	0.115902	0	0.0638345	0.0549315	0.0545483	0.0636637	0.0595963	0	0.24653	0.445056	0.282872	0.0764175	0.426365	0.905052	0.931783	0.918882	0.690365	0.595751	0.225838	0.381863	0.179874	1.02254	0.505514	0.481444	0.625279	0.064904	0.0982241	0.181798
gene00674	17.4648	15.6237	17.6216	16.4812	28.6423	21.0005	34.7273	35.028	17.3452	17.5357	26.2413	25.3788	21.7393	27.2347	29.4523	35.2026	29.6321	27.8595	23.3698	23.5938	15.2233	17.6455	12.3945	11.6121	7.40452	12.35	15.0803	11.3091	30.2369	32.9085	25.7731	24.9511	13.0009	12.3686	22.3069	21.9496	22.8482	21.9244	15.5931	14.6299	19.3234	18.6751	25.8718	26.876	19.172	22.9124	14.3548	15.8754	12.6097
gene00675	22.7768	39.1791	30.8801	28.2609	28.7914	14.5531	13.6643	11.9098	110.38	138.807	20.3536	18.4514	16.0342	17.2196	14.264	15.2591	15.9704	16.2059	13.7711	11.0254	10.0404	5.77869	2.05126	2.0182	2.66094	2.81383	1.12999	1.33327	7.30774	5.83434	5.41031	7.3011	6.1319	6.51664	11.6995	11.5426	27.6546	34.4036	33.944	38.4041	13.1438	12.3715	9.53389	10.7484	10.3129	11.8382	5.42403	8.18135	3.30524
gene00676	83.9216	39.1803	49.1386	63.9577	37.3847	28.0051	134.917	39.7421	220.268	108.084	41.242	25.5688	52.9254	105.342	77.2329	78.3396	129.603	29.363	10.4926	24.033	25.6649	19.6469	20.6228	39.2619	37.9196	36.2868	30.7785	39.0306	13.9805	14.6124	16.0953	21.6749	14.5992	16.8966	39.5207	37.1685	35.7482	50.5741	41.4185	43.3199	9.73148	7.16948	58.9604	57.277	10.0438	8.89481	69.3799	40.0619	60.5724
gene00677	56.6106	61.3316	42.9708	46.927	18.7234	14.5346	86.9081	110.713	41.6665	78.0248	108.445	115.477	136.095	97.4671	104.921	103.555	117.424	118.919	163.389	124.467	89.8659	123.155	44.2779	40.3656	43.4793	56.2842	40.297	30.4512	55.9787	48.6305	43.8959	62.5445	16.8016	10.3426	34.7533	36.4617	30.0992	27.6496	7.74844	6.36411	33.4653	35.9461	65.2604	63.2433	194.285	224.302	101.62	101.837	56.3727
gene00678	45.7428	54.9865	39.2867	31.5777	16.626	13.0868	42.4354	24.6345	48.2587	37.1497	62.7955	53.7983	43.7599	40.6519	35.999	68.263	52.1798	35.5839	68.6465	86.0617	72.9698	41.8262	29.427	30.0609	34.1355	40.9152	32.9167	24.7378	50.4409	70.3156	40.7827	55.6187	37.8415	25.5292	28.1941	30.0206	22.553	22.5675	13.7383	14.3903	49.9004	42.7896	40.4234	52.4583	69.2853	75.4353	99.571	100.856	76.198
gene00679	26.183	19.9439	18.4983	22.3584	9.99355	7.56336	35.2197	21.2322	27.3467	24.129	54.6978	44.1131	37.0066	36.7492	32.5979	57.3205	43.7555	31.582	41.5592	43.8361	44.0982	32.6573	22.0669	22.8974	29.7936	36.615	26.4483	18.2824	26.8303	30.1089	23.2186	29.5422	26.2351	16.3324	19.5104	19.7133	11.9784	13.632	9.16657	7.87275	42.1694	31.4819	22.6636	25.8258	40.8751	46.6614	55.4875	51.1964	48.3109
gene00680	57.9143	56.0136	59.5982	64.7792	88.9924	70.5132	63.0332	65.5506	41.9179	60.2652	65.4876	59.9138	50.5643	54.2569	52.8939	58.2832	49.5239	59.1154	67.1254	68.5122	73.9667	95.407	76.662	83.3424	74.661	77.7406	71.0848	69.5297	10.3949	5.75071	28.1458	42.9144	21.4172	11.2472	50.512	53.3358	50.1019	46.1725	38.0534	32.8959	53.2035	47.3043	55.883	51.5351	58.4223	82.5872	81.8452	87.8817	67.098
gene00681	8.39231	8.88846	5.0456	6.56531	2.38256	2.12703	13.3507	13.2749	2.53865	7.62889	18.757	19.0762	22.5831	21.5876	17.4595	17.9701	19.2526	18.3107	9.71932	8.63067	9.56464	8.05801	4.73649	3.28939	3.72922	4.10476	3.17644	3.94842	7.84449	8.56992	8.2816	13.2807	5.68791	4.76609	5.67543	4.78068	8.43446	7.34076	4.87286	4.06385	4.37275	6.22829	9.71786	11.7324	9.00092	9.61502	8.12234	9.5204	7.63323
gene00682	26.0457	20.6819	10.8414	13.2134	27.3915	8.41663	55.3637	36.6697	17.7831	25.9357	59.6877	67.2479	97.7898	71.6722	10.3501	6.30691	28.0611	37.4535	10.6354	9.75756	7.52981	5.75189	2.715	1.03302	0.533367	0.706195	0	0	5.17343	3.59059	2.52078	1.83107	0.49466	0	2.31899	3.15285	2.80879	2.38337	1.44614	1.18777	6.90057	8.73257	5.83106	7.15805	1.11302	2.4285	0.105033	0.397385	0.980669
gene00683	0	0	0	0	0	0	0.102501	0	0.274449	0	0	0	0	0	0	0	0	0.12393	0	0	0	0	0	0	0	0	0.624873	0	0	0	0	0	0	0	0	0	0	0	0	0	0	0	0	0	0	0	0	0	0.396531
gene00684	28.08	28.861	15.0559	16.4379	5.21663	3.48742	20.2515	22.0076	21.1101	25.9287	65.4972	82.3382	59.814	60.3861	61.1181	35.3644	101.55	111.479	1.68463	1.99767	2.0284	1.08935	0.114449	0.314987	0.116167	0.230712	0	0	4.60949	2.95432	8.23535	9.57129	5.2252	2.85525	2.55195	2.44819	1.43941	1.16796	0.769919	0.159197	3.49937	2.40913	23.821	24.5879	0.436344	0.661155	0.045752	0.13848	0.0427177
gene00685	2.49581	2.29849	2.90169	3.25294	1.43929	1.07674	6.34127	2.14973	2.51945	1.67257	8.07659	5.55271	5.20018	6.45889	6.44665	6.83564	7.04107	4.97118	5.8948	6.41713	3.7576	2.62342	1.69614	2.12565	1.86505	2.63559	2.11996	2.91841	1.04366	1.12676	1.3803	2.91819	2.0956	1.20634	2.60996	3.42909	2.79983	5.28891	3.69534	3.98131	3.49061	2.23145	7.24874	7.92154	5.61337	4.69502	4.28014	4.2328	3.95671
gene00686	1.50971	1.59521	1.10612	1.0962	0.0656422	0.105769	0.235099	0.258373	0.629484	1.09533	2.21348	1.50412	0.5692	0.684486	0.166648	0.0318583	0.298721	0.726416	2.32473	2.11153	1.072	1.28851	2.34648	2.66125	2.7481	3.95694	1.91097	1.34166	0	0	0	0	0	0	0.0628857	0.494401	0.425644	0.268624	0	0.0941511	2.38797	2.29966	1.94878	3.84614	0.688159	1.25125	2.05643	2.37506	0.808441
gene00687	1676.94	1658.07	4507.38	4601.16	1419.08	973.477	281.996	238.003	1600.17	1320.64	2102.94	2259.59	15881.9	4677.55	302.189	240.191	552.153	719.943	935.294	578.152	906.172	589.156	756.387	960.156	701.121	691.494	492.336	440.873	73.1787	77.0595	20.6095	19.6488	55.2925	50.5939	5630.9	5192.56	1548.69	731.829	467.844	294.295	725.748	1167.87	3235.83	3860.32	65.0922	78.1791	41.702	44.3482	51.9151
gene00688	5.93018	7.02759	113.927	123.32	3.07925	9.27604	6.79285	5.26965	8.20246	7.7072	19.9791	17.749	28.3993	23.8025	11.6581	12.508	10.3573	13.0764	21.5056	35.4778	11.1923	9.82208	6.99456	6.29618	8.82767	7.79208	3.84338	3.95255	2.59468	1.88658	3.02738	3.99266	2.98892	1.63139	95.4883	108.398	111.206	100.965	64.1639	51.6549	18.2368	18.2003	66.9063	69.0951	18.129	16.1626	11.9203	10.4398	15.0458
gene00689	10.5257	8.13443	3.82176	5.15541	1.72056	1.63821	16.2148	8.9271	12.1663	12.1364	16.6086	15.1683	8.11276	11.2133	14.6926	21.9009	17.1901	15.9923	12.3319	11.9796	8.94042	8.40498	7.25791	6.7218	6.43913	6.06908	8.1584	7.9924	3.17577	2.20412	3.758	6.23832	1.97374	0.635326	7.26755	7.48921	6.79541	8.54974	7.00319	2.46782	14.8576	16.6178	9.0454	9.2275	11.4101	15.0319	10.445	10.1967	8.96972
gene00690	17.4733	21.0561	24.3191	27.1588	12.6314	10.3026	17.3231	22.2396	8.84282	15.5901	41.7171	38.4004	38.3035	43.5962	23.693	29.3601	27.1258	31.9194	44.7606	50.6095	25.5722	24.359	12.2354	11.5962	10.5252	13.0918	9.49696	6.28243	4.72073	3.92276	14.0896	24.1931	15.4527	10.412	15.0511	16.5674	17.1257	10.0696	16.5892	11.7912	9.5362	11.8858	11.6219	10.306	62.5167	68.1946	36.06	38.0313	25.2714
gene00691	64.9066	60.963	59.4659	60.8677	57.71	59.496	88.4883	83.2721	65.5176	67.4929	112.781	94.2872	76.8259	69.0175	118.142	126.36	123.41	99.0266	69.9357	80.4974	71.171	55.0364	44.7272	47.3729	64.427	60.439	54.267	41.9854	174.39	176.398	87.6237	82.2086	40.4512	31.623	70.4536	74.2929	65.5694	57.7421	48.8238	46.4413	54.2501	50.6414	81.7476	93.1322	76.9191	75.0402	71.6604	64.4833	66.1216
gene00692	21.1682	20.8781	28.7143	27.0294	29.2882	16.1955	81.9922	57.7497	21.2775	19.5485	43.586	42.9974	22.6602	27.1624	33.4598	35.7732	32.5534	37.1939	79.4775	81.7388	28.8156	28.2445	14.9172	13.4212	18.1754	18.3869	10.2632	6.92009	1.39244	1.59806	2.25778	3.22083	6.63344	4.84664	59.9428	57.2011	22.0415	18.497	12.4808	10.0565	33.8293	29.4367	53.8775	55.3858	94.9428	97.2765	55.5352	58.1067	51.0322
gene00693	8.55787	7.53676	5.42838	6.81465	0.764414	0.527873	28.2468	7.62946	22.8058	8.01758	18.6467	13.0474	26.3734	39.684	17.0777	47.0103	11.082	15.5524	40.3316	26.2618	15.8805	6.3235	3.60331	1.85944	2.36205	1.81593	0.618154	0.247998	1.6125	2.5647	3.39534	5.4932	5.08793	3.25275	0.627697	0.352493	0.14162	0.255361	1.65273	0.861461	53.0564	48.4866	33.2978	29.1873	31.7687	34.9531	10.1732	15.5321	3.36229
gene00694	6.61043	8.08241	19.1481	21.1933	2.91014	3.57266	5.68011	8.04546	6.05393	4.39347	7.55618	4.53623	6.23075	5.78011	10.9766	12.0389	8.57661	5.60077	8.64702	6.58036	8.94469	6.12043	4.47736	7.07891	7.4453	6.14514	7.28409	7.13344	8.95242	9.98085	3.52531	5.77589	0.538051	0.500334	2.78793	4.02584	4.67263	4.29372	4.71898	3.08083	4.03301	5.27699	8.14247	8.56454	7.74816	6.93401	6.05505	7.95328	9.38689
gene00695	0	0	0	0	0	0	0	0	0	0	0	0.13015	0	0	0	0	0	0	0	0	0	0	0	0	0	0	0	0	0	0	0	0	0	0	0	0	0	0	0	0	0	0.121123	0	0	0	0	0	0	0
gene00696	0.233357	0.599173	0.230814	0.421373	0.068488	0.22071	1.11744	0.202181	0.364874	0.571406	15.429	17.5428	10.4038	10.9267	2.26035	3.2907	2.61804	7.97451	1.73251	0.734355	0.585868	1.0755	1.12994	0.388727	0.191149	0.284723	0.166151	0.103691	0.126413	0	0.677552	0.738248	0.465352	0.0618188	0	0	0.0888194	0.120116	0	0	24.4166	28.375	0.0847194	0.054971	1.55565	2.23022	1.41157	1.36719	1.00164
gene00697	12.6572	11.8063	7.27202	8.49468	2.66169	2.20686	26.0998	22.0086	12.0602	15.9976	22.1556	20.5344	11.8181	13.4059	28.9057	31.7809	25.8718	25.7375	17.5193	15.4772	15.1726	12.4404	9.2375	9.429	9.48428	9.43602	11.7233	9.89845	6.39152	5.17901	7.15826	12.4049	8.90468	8.32713	8.26868	8.36924	5.93182	7.08529	6.0947	6.15278	18.6554	20.3893	15.6314	14.7472	15.3968	17.5073	11.2913	12.9933	8.19527
gene00698	0.411015	0.521151	0.496876	0.282731	1.82283	0.820671	0.04267	0.0791341	3.02763	2.99691	0.0769294	0.131623	0.0860907	0.0559049	0.163331	0.05204	0	0.0773862	0	0	0.0416928	0	0.0737103	0	0	0.0742943	0.0433547	0	0	0.167886	0.0757702	0	0	0	0.0513614	0.173056	0	0.0313424	0.135235	0.0768972	0	0.040831	0.0331594	0.0860631	0	0.0851624	0	0	0
gene00699	9.81746	9.84218	13.159	13.5381	10.3404	10.8474	15.3882	18.0716	6.65663	11.5029	12.6738	7.40437	9.58221	10.5579	10.7741	10.0894	10.8328	8.3957	8.26513	7.67211	6.6174	6.34299	5.99767	3.93018	6.08766	5.74666	5.48752	5.7077	15.9051	19.9006	8.52484	9.36591	4.39123	4.08341	12.1764	11.7054	12.8514	13.2236	13.1774	12.1277	6.53073	5.6603	8.79387	14.1785	8.93955	7.52836	7.28163	9.67597	5.72086
gene00700	14.153	15.7537	15.1462	15.9202	3.6771	3.40134	22.0577	20.7049	13.7855	17.3845	16.5129	15.9374	7.82911	10.2248	35.8194	27.5623	25.1623	28.5039	19.1778	8.86592	14.7214	11.8293	5.99171	6.95686	10.7378	11.6066	16.4095	17.1137	62.0892	54.5879	15.5904	25.2498	2.77606	3.81074	13.6993	17.1445	10.4205	11.5444	8.58818	6.25077	23.1203	37.0281	8.17055	8.74481	16.8948	19.5781	11.789	18.1811	6.91879
gene00701	3.64459	3.4659	3.05027	2.98919	2.90725	2.69578	9.71386	8.52841	2.39635	6.45292	9.79942	7.58638	3.34717	3.57494	10.6116	14.7754	11.1832	10.6362	3.14526	2.60473	3.32732	2.93412	2.07395	2.13491	1.22477	1.48227	1.37511	0.830486	1.21497	0.687088	1.39543	2.12862	0.798669	0.44561	3.31067	3.1281	2.27641	1.73167	1.72956	1.88825	4.25707	3.88519	6.24256	4.88707	1.19804	1.91694	2.30634	2.42957	1.05558
gene00702	59.9255	72.4639	48.6656	51.4188	27.8932	29.4326	79.9592	68.0114	29.7205	39.5413	72.0789	72.3175	59.7735	58.6862	88.9868	84.8187	76.6101	79.3359	95.329	80.7255	67.5701	51.1183	31.2224	28.0207	34.6188	34.0353	31.3391	33.8215	116.182	118.265	58.6082	68.4705	24.4393	15.8192	34.5255	39.3078	43.8564	40.4055	33.934	30.094	51.883	50.9461	50.5342	65.9755	79.3581	82.5375	43.1422	62.3646	24.3206
gene00703	3.65184	4.02996	1.78617	2.02896	2.26133	2.88458	3.78703	1.25167	3.21263	2.12249	3.4476	2.19755	0.756503	1.30182	1.67444	4.00128	1.6508	1.02002	3.05882	5.52049	0.952551	0.994113	0.680098	0.95498	1.21625	0.946624	1.2191	1.31953	0	0.221289	4.12804	6.22927	4.75581	2.42384	3.56548	2.4838	9.04227	11.7877	8.49666	11.2507	0.571276	0.645829	3.81709	3.70568	1.97555	1.87086	1.55357	1.11679	1.63185
gene00704	0.771417	2.3475	0.890177	0.663308	0	0.364804	1.26135	1.18819	3.21647	0.881493	0.324868	0.247037	0.096948	0.0786941	0.153274	0	0	0	0	0	0	0	0	0	0	0	0	0	0	0	0.213315	0	0	0	0.289194	0.324802	0.587226	0.705902	1.14217	1.94839	0	0	0	0	0.131861	0	0	0	0
gene00705	0.611679	0	0.201671	0	0	0	0.666773	0.588843	0	0	0.858657	0.391766	0.461237	0.499191	0.486142	0.58085	0.87142	0.46067	0	0.183324	0.744574	0.352388	0.32909	0.388166	0.501042	0	0.193563	0	0.883616	0.74955	1.35315	0.688037	0.69702	0.648161	0	0	0.620838	0.279865	0	0.171659	0.387006	0.364592	0	0	0	0.76044	0	0	0.736987
gene00706	0	0	0	0	0.324614	0.130763	0	0	0	0	0	0	0	0	0	0	0	0	0	0	0	0	0	0	0	0	0	0	0	0	0	0	0	0	0.155491	0.174637	0	0	0	0	0	0	0	0	0	0	0	0	0
gene00707	32.9795	31.7344	37.2097	43.058	16.1092	16.6148	33.6324	39.3806	29.0222	29.5423	35.5662	28.3721	17.4327	19.0904	36.0368	32.293	33.6087	31.9394	38.4868	26.4637	37.8247	23.1622	18.7241	21.7382	35.5666	31.49	32.5673	35.4646	20.8281	16.6323	15.2329	26.2005	7.3273	4.98732	24.8638	30.0605	18.5701	18.9488	16.4402	9.29244	23.8123	27.3525	28.9038	31.1065	37.427	45.677	32.8168	45.8289	31.0896
gene00708	4.54118	5.50457	1.26798	1.63664	0.102032	0.123303	13.9979	38.5541	4.15839	6.55474	18.0079	22.1061	4.16976	4.34885	33.9072	27.087	10.4472	30.2528	3.76403	3.08671	1.98366	3.21701	1.20991	1.48915	0.925498	0.31813	0.804465	1.31304	1.78911	0.918582	1.3699	1.31979	2.25312	0.967008	90.2693	98.5572	361.103	259.44	549.255	532.292	6.45433	5.67257	0.883489	0.757522	5.19224	4.37601	2.27115	2.68922	2.59175
gene00709	0	0.108145	0	0	0	0	0	0	1.65958	1.11384	0.0798188	0	0.0714593	0	0	0	0	0	0	0	0	0	0	0	0	0	0	0	0	0	0	0	0	0	0	0	0	0	0	0	0.089938	0	0	0	0	0	0	0	0
gene00710	1.50919	1.29168	0.373185	0.389306	0	0.178424	0.52879	0.435854	0.235975	0	0.317783	0.181237	0.142251	0.230934	0	0	0.100783	0.106557	0.560232	0	0	0	0	0	0	0	0	0.335299	0.817551	0.346754	0.938984	0.795744	10.7484	85.957	0.212166	0	0	0.388411	2.23453	0.158825	0.179035	0.168667	0	0	0	0	0	0	0
gene00711	22.0094	22.5145	21.108	24.2155	17.5228	13.7147	24.1433	30.2364	19.0891	20.8723	20.9189	20.9403	12.6535	12.6155	26.2022	26.3272	14.8602	23.9364	21.727	17.5477	15.3753	15.0614	10.9663	10.562	12.2016	12.2648	13.2465	12.2111	8.23399	6.64943	14.0216	24.8766	9.00668	5.50839	16.787	16.2044	15.412	16.0023	11.7027	9.4697	16.6179	21.635	16.93	14.5514	16.5866	21.457	15.8289	16.2744	10.6586
gene00712	0.15177	0.173195	0.300231	0.313201	0	0	0	0	0.379689	0.297303	0.12783	0	0	0	0	0	0	0	3.60571	2.59272	0	0	0.122481	0	0	0	0	0	0	0	0	0	0	0	0	0	0	0.10416	0	0	0	0	0	0	0.93393	0.707552	0	0.111148	0
gene00713	2.15311	0.921395	8.65167	5.69295	0	0.254552	1.44595	23.7846	0.673315	7.24923	0	0	0.101472	0.2471	0.0802134	0	0	0.304042	11.5893	12.3414	0.245709	0	0	0	0	0	0	0	0.291593	0	0	0	0	0	0	0	0	0.646489	0	0	0.510848	0	0.195419	0.1268	3.58837	2.7604	0.130241	0	0
gene00714	0.379514	0.514292	0.304994	0.342644	0.445534	0.179473	0.443247	0.274009	0.445052	0.511109	0.139847	0.113939	0.15203	0.130664	0.183803	0.135145	0.114047	0.18757	0.140881	0.106634	0.194893	0.122984	0.0574265	0.0225784	0	0.0385876	0.0450359	0.0210793	0	0	0.0393542	0.160084	0	0.0502686	0.133383	0.209728	0.252786	0.211625	0.280957	0.159758	0.112555	0.254486	0.740573	0.514053	0.0729804	0.132697	0.13774	0.191081	0.0214341
gene00715	73.2977	21.4714	224.588	51.9283	97.3608	55.8056	12.8437	10.0237	524.923	104.981	12.6934	6.09852	40.8242	17.1069	6.85988	3.85096	4.09883	2.86329	1.71788	1.23184	0.542006	0.473572	0.257986	3.52115	0.748162	0.148589	0.737029	1.90749	1.18748	0.923371	0.681932	0.577905	0.10408	0.919449	25.2698	33.9191	17.1735	44.8509	39.0152	43.5622	4.85421	3.75646	171.965	131.375	0.983585	0.894205	2.91715	1.50503	0.866627
gene00716	17.5925	15.9184	19.7706	19.3716	18.8804	18.067	28.0449	27.6596	17.0792	23.9498	40.8863	38.7848	25.2567	24.7903	33.9244	37.1954	31.7728	37.8569	40.808	37.5376	34.5791	44.4542	33.507	36.2414	33.0419	35.0273	34.0256	31.9976	14.3663	12.1263	15.9556	25.1973	9.72428	7.19932	32.0408	32.006	30.3817	29.8916	25.4646	26.804	23.8915	25.0315	39.8941	36.8956	31.272	36.9991	37.4204	33.1229	23.935
gene00717	0	0	0	0	0.836359	0.299473	0.0369807	0	0	0	0	0	0.0298448	0.290705	0.141553	0.0451013	0.084579	0	0	0	0	0	0	0	0	0	0	0	0.171525	0	0.131335	0.13356	0	0	27.4201	17.9979	12.1721	9.50718	21.5654	13.5288	0	0	0.114953	0.447528	0	0	0	0	0
gene00718	38.206	36.4552	32.0604	36.9468	28.0241	26.6173	45.6744	43.1218	37.691	32.3207	47.3083	45.1927	29.8461	35.2027	47.9537	46.8034	48.7304	48.0849	29.8276	29.5646	28.5771	25.7519	16.8566	18.5459	19.7933	19.4173	18.4962	18.4585	42.0908	41.0819	25.4333	39.1418	15.4011	12.2136	32.9011	31.5571	35.1853	31.963	26.6816	26.1564	20.1008	17.4196	34.6232	36.5514	27.0628	31.5318	28.8794	27.5944	20.7254
gene00719	1.63539	5.22551	1.71	0.819616	0	0	4.32212	2.96875	3.27306	4.43924	0.236131	0.538678	1.67359	3.00295	3.56504	4.55241	4.19371	1.29323	8.83447	6.63785	16.5939	4.92609	2.90354	6.76055	3.86568	2.62248	2.30663	0.955059	0.101248	0.171772	0	0.0394188	0.106489	0.0990245	0.420402	0.531187	0.284551	0.0962037	0.0691825	0.0393386	15.4762	15.123	1.39101	1.40889	21.8043	17.906	50.8752	43.2874	19.5071
gene00720	1.02291	1.71205	0.269803	0	0	0	0.223009	0	10.6627	9.01701	0	0.0655149	0.0514217	0.125219	0.0406487	0.116563	0.255023	0.0770376	0.0675055	0.183943	0.186772	0	0	0.129826	0.0558594	0.0554697	0	0	0	0.125347	0	0	0	0	0	0	0	0.0468018	0.100969	0.0574131	0.970783	0.609707	0	0	0.349698	0.254336	0.528002	1.69802	0.8011
gene00721	1.29491	0.695393	0.452047	0.55017	0.44711	1.0086	0.676119	1.01192	2.95369	2.31279	0.0641562	0.146358	0.20103	0.18649	0.908077	0.216997	0.122081	0.602347	0.226207	0.068487	0.139081	0.131647	0.0614716	0.290026	0.249575	0.123917	0	0.135385	0.330105	0.420031	0.126379	0.12852	0	0	0.171334	0.57729	0.115968	0.15683	0.112781	0.0641293	0.0722898	0.136206	0	0.143547	0.546848	0.497156	0	0.446271	0.0688318
gene00722	1.02546	0.431134	18.3639	5.06775	1.58401	1.88872	0.378212	0.187044	2.3629	0.634352	0.136375	0	2.72673	1.81691	1.83376	0.369011	0.576675	0.0914565	2.29735	0.776431	1.23183	0.901699	0.348449	1.28437	0.663143	0.658517	1.12722	1.34299	0.584746	0.19841	0.179093	0.0455319	0	0.457525	0.242799	0.749911	1.47906	0.74082	2.47725	4.68024	7.01733	7.04521	4.66342	1.98336	3.4319	2.01293	1.88048	2.05535	2.58488
gene00723	0.172525	0	5.28997	0.89008	0.405074	1.63174	0.322396	0.0996504	0.215806	0.16898	0.145311	0	1.49607	1.47837	0.617026	0.688084	0.368678	0	0	0	0	0.795132	0.278461	0.328448	0.282639	0	0.491353	0	1.12151	0	0.858729	0	0	1.82815	2.32838	2.61507	1.57597	2.6049	4.34253	7.26251	1.80107	4.16477	10.0215	6.66511	1.23859	1.12604	0.33395	0.505393	5.45654
gene00724	4.30946	4.53459	4.68688	4.38887	3.15374	2.68197	3.26828	2.112	3.26701	4.00163	4.93386	3.76378	1.90612	3.51694	2.79116	5.10203	3.2192	3.66705	6.55589	8.10166	3.04866	2.78361	1.20443	1.40289	1.29891	0.956007	1.02721	1.27658	0.161697	0.171454	2.16666	1.85713	1.72194	1.10702	2.95836	2.87489	2.75504	2.5863	3.287	2.60725	4.07215	3.21916	3.27806	3.93759	5.08943	5.68801	3.4125	3.98942	2.03983
gene00725	46.5284	35.9018	45.9406	52.3222	67.6676	65.9906	48.4554	35.2482	63.7354	54.5789	57.5643	43.5448	51.4895	66.2801	38.5511	47.3161	44.5296	38.0283	36.0275	32.7233	43.0178	27.9914	21.8516	30.0246	37.5614	44.3977	32.9445	36.185	22.7973	19.9006	20.534	33.1118	42.8668	43.4916	62.0743	60.961	70.8998	66.5799	71.0643	65.8829	45.7828	36.8967	57.0121	59.3077	31.8478	37.6038	56.1613	51.3513	63.9889
gene00726	96.6555	93.4777	188.636	145.622	5.21134	10.219	17.1776	8.27264	42.4314	21.3293	12.7687	17.7831	33.3469	37.4751	37.444	31.7824	43.4038	13.8617	46.3474	27.1106	11.3934	14.9582	21.2243	29.6584	21.1997	25.8889	21.3096	28.2103	23.7751	27.5576	6.39236	5.86473	1.62252	1.77505	109.458	101.988	93.4697	91.5124	116.943	97.5232	40.7777	48.5256	50.0509	43.5644	62.2781	49.7465	41.3419	21.0393	66.3013
gene00727	7.53453	7.72671	9.66798	7.8794	0.179295	0.481498	5.79123	11.8208	5.31732	6.13313	1.07197	0.782543	2.29368	3.41203	0.591738	1.10222	1.00631	0.661377	1.96541	1.85381	0.511249	0.307951	0.0821688	0.169608	0.104252	0.103525	0.773277	0.836979	0.0551563	0	0.16893	0.472429	0.0290059	0	10.0197	8.64904	3.9141	3.45896	5.91707	6.62198	2.99551	3.45926	2.9202	3.52577	1.723	2.30218	0.418807	0.372831	0.184015
gene00728	48.4016	43.9644	33.2399	50.8006	47.9033	32.6401	87.862	71.8769	47.7836	57.1506	114.988	92.3398	66.9935	74.6613	88.2132	128.838	78.7722	94.1549	76.9901	93.7051	95.7738	97.1985	95.6671	108.949	101.547	112.815	119.647	104.416	1.25416	0.598431	9.9631	23.4987	9.64586	4.86817	50.0821	49.8059	54.1932	50.3735	29.7797	25.7351	82.0858	91.5303	53.1362	46.1864	44.2981	58.4864	108.709	87.6632	93.9154
gene00729	0	0.103761	0.0899342	0	1.81462	1.37596	0.0849557	0	0.113736	0.0890569	0	0	1.91975	2.67135	0.108397	0.155417	0	0.0513584	0.360029	1.47155	0.747089	1.25717	0.366891	1.47136	0.595833	0.0739596	0	0.242412	0	0.167129	0	0	0	0	0.71582	0.459405	1.10744	0.811231	0.403876	0.306203	3.79684	6.09707	0.13204	0	1.30554	1.78035	2.11201	3.12968	2.0541
gene00730	17.4701	36.657	33.1405	27.6472	22.6142	15.8449	106.388	54.7149	31.5937	37.2832	32.3199	40.2122	91.3057	107.902	107.28	70.3769	130.884	90.1708	85.3023	80.0586	44.1996	55.2221	16.6207	9.02189	12.9253	14.7938	17.3632	10.8359	57.7266	57.82	37.9105	34.9223	15.529	13.1376	16.767	14.1075	15.4438	17.6155	11.2265	13.7162	84.2607	89.0457	80.5733	85.5898	99.8851	91.5249	28.5108	48.6629	23.7033
gene00731	0.268741	0.545204	1.59487	0.893504	0.31549	0.536592	0.418495	0.224213	0.224106	0.204725	0.62875	0.430305	0.292708	0.584851	1.19252	1.1739	0.973097	0.860178	0.147793	0.134239	0.0545213	0.103214	0.0240976	0	0	0.0242885	0.0283473	0	0.0647026	0.109771	0.0990841	0.176335	0.0340261	0	0.13433	0.0377174	0.454608	0.307396	0.132634	0.0754184	3.37228	3.8711	0.56371	0.534584	0.122498	0.139208	0.144498	0.174944	0
gene00732	116.668	150.323	180.102	196.948	206.703	130.771	161.997	221.462	156.206	162.211	116.808	122.735	131.802	125.342	141.922	115.455	115.8	150.79	101.409	90.6043	126.133	167.142	91.8316	84.871	69.0931	69.6746	41.9496	22.6323	147.534	137.549	114.18	165.922	24.849	12.0246	107.569	111.368	70.6984	92.6307	58.6897	70.8388	73.0043	73.6854	97.5831	83.1753	99.4345	109.22	87.963	115.887	55.6664
gene00733	10.7458	11.9845	13.4883	14.0709	5.49996	5.9465	6.95662	7.61513	10.5441	10.4227	6.27834	5.4881	4.95104	5.54322	6.07311	6.63853	7.26675	6.77798	4.72387	3.36674	3.92732	2.67894	1.61635	2.12202	1.84032	1.79915	1.70299	2.12043	1.39633	0.928368	2.28278	3.21772	0.87323	0.553649	4.09375	4.81781	4.7728	4.57793	3.66172	3.37246	6.80984	6.52444	4.55248	4.51293	3.21517	4.98534	3.11836	3.11215	1.69971
gene00734	50.1553	41.2211	41.7868	51.475	57.7158	54.0542	42.5731	38.4611	49.2915	50.3455	52.5734	42.2229	32.4176	45.4575	34.7858	47.1259	33.6762	43.4259	37.8006	41.2994	44.0148	39.9982	33.3696	39.7553	33.9251	35.4765	36.2133	34.9122	4.38551	2.21729	19.2136	24.7519	11.8216	7.52744	44.4689	45.9149	47.6073	38.4968	40.1468	34.5979	45.5896	34.9802	36.9915	33.2028	29.3074	38.4291	38.8257	43.4844	33.5014
gene00735	3.52726	2.87513	5.4531	5.22991	31.4914	23.5208	13.9443	10.8887	8.3052	13.4417	20.6713	12.017	4.78305	8.4725	17.6152	23.2212	31.4964	19.17	2.20062	1.62569	4.1132	2.45896	2.99008	3.55505	1.67529	1.73593	2.19485	1.58048	7.00081	5.01241	15.3436	24.5557	8.00499	4.74271	5.26707	6.55209	7.44596	8.19808	6.05637	4.06765	17.8065	12.1641	10.5458	8.93742	0.759989	1.02257	1.14749	0.738051	0.508911
gene00736	8.94073	13.3422	22.9245	16.6055	33.4662	40.6546	21.8964	11.6194	13.5925	17.2446	9.93438	9.5145	72.0721	43.1477	15.824	15.5957	34.1518	15.9467	10.4163	9.64652	6.52993	5.74507	2.58086	3.56788	3.32378	2.93697	2.64427	3.66715	4.02369	2.97075	2.16803	1.88566	0.470222	1.02027	13.4199	13.8995	15.8108	14.6085	15.6308	13.028	11.9771	13.3433	28.2642	30.7171	10.8977	9.45854	8.32031	9.1668	8.85609
gene00737	13.045	10.7339	13.7856	15.5855	18.6189	17.2082	10.7452	12.8885	10.3058	12.7097	14.3991	11.4112	9.81071	6.47166	10.3541	11.3052	12.8379	11.7894	9.37913	11.1117	8.77534	6.36816	4.04479	3.46378	5.11778	4.97039	4.04113	6.04051	10.7116	11.7366	6.1513	8.45654	2.81653	2.18258	10.4243	11.014	10.4529	12.0628	10.6739	11.0983	12.2499	10.988	11.0671	11.192	6.97112	9.2184	7.70812	6.73771	4.59113
gene00738	44.2012	29.0017	65.0078	32.5592	29.5497	17.1938	7.41341	9.79786	114.23	37.457	57.815	42.1726	34.1552	51.2806	3.55162	3.77588	9.58201	26.1687	220.881	248.183	162.857	166.901	53.9237	78.3615	26.6941	24.9747	17.7775	13.2377	0.395232	0.447021	0.605249	0.0512919	0.207846	0.0644256	14.5647	14.1309	17.3096	23.1584	41.2295	26.9759	76.6272	73.0047	14.1267	12.8327	224.481	272.733	179.12	141.861	41.6453
gene00739	0	0	0	0.0771403	0.175532	0.0707089	0	0	1.30922	0	0	0	0.0281867	0.137278	0	0	0	0	1.40611	1.00828	0.546021	0.818324	2.41333	0.925128	4.83784	2.91894	2.83893	1.26234	0	0	0	0	0	0	0.168161	0.188867	0.11382	0.0513086	0.332076	0.0629418	0.212853	0.267368	0	0	1.84019	3.06711	1.23005	0.876014	6.28282
gene00740	22.5837	29.991	37.0974	28.4579	10.4016	9.67171	48.2864	48.1371	16.7495	26.4913	61.1321	59.4252	63.4955	66.1787	60.3388	67.9802	82.2667	62.4264	45.5357	42.1681	35.1535	33.9462	17.4727	16.0752	16.7799	17.6112	12.2692	8.0812	30.9637	31.4087	22.9349	32.9619	16.2075	11.0476	11.8753	13.9266	16.9378	14.9963	11.9843	10.8808	19.9471	14.4736	58.1663	56.5577	37.3048	46.3068	30.9483	35.7615	18.8725
gene00741	0	0	0	0	0	0	0	0	0	0	0	0	0	0	0	0	0	0	0	0	0	0	0	0	0	0	0	0	0	0	0	0	0	0	0	0	0	0	0	0	0	0	0	0	0	0	0	0	0
gene00742	0	0	0	0	0	0	0	0	0	0	0	0	0	0	0	0	0	0	0	0	0	0	0	0	0	0	0	0	0	0	0	0	0	0	0	0	0	0	0	0	0	0	0	0	0	0	0	0	0
gene00743	34.0629	33.4449	30.812	39.8533	49.7861	52.7767	26.2047	25.8966	20.5151	25.949	37.354	33.3773	34.5762	30.5905	29.2123	27.8121	32.0404	27.7365	34.9678	37.4324	38.6284	28.6807	24.5916	25.5881	37.5203	37.2586	32.9821	33.6347	9.46276	9.81082	10.1437	19.9762	10.6162	6.78699	34.0526	30.4002	45.2108	45.8225	37.7896	35.7043	23.7618	24.3812	27.0581	32.1876	31.7499	35.0177	41.2324	43.4953	36.3055
gene00744	91.7747	109.022	110.678	110.414	121.869	164.471	134.95	119.451	89.7056	135.14	143.878	131.892	115.22	117.794	120.32	130.188	138.85	122.974	134.969	132.285	128.997	137.162	126.02	135.036	150.607	152.819	126.284	126.405	100.79	105.201	74.4694	82.4475	21.5016	10.7611	93.627	97.4745	91.8128	89.4013	73.6962	61.4327	108.278	100.213	132.955	150.565	119.391	142.735	137.238	149.205	101.625
gene00745	3.36424	2.22266	1.92648	1.82701	0.415734	0.334937	2.97792	1.84091	6.86604	4.68252	1.93876	3.06196	5.47416	5.31047	0.844352	0.403538	1.60811	1.70023	7.7122	8.75613	4.68788	5.7124	1.42894	1.01127	2.75573	1.29624	0.672378	1.25884	0	0.325463	1.46888	0.896259	1.00885	0.562876	4.38103	2.68389	4.31319	4.37473	4.71898	4.02496	2.68867	2.21634	3.98553	5.00525	7.62709	11.3916	5.14108	5.96496	4.96012
gene00746	3.09463	2.48809	5.4957	7.03939	3.22013	3.12646	6.70291	9.14041	4.22288	7.09538	6.63469	5.54069	3.07599	3.40085	7.1689	5.69031	5.52342	5.8001	5.84828	3.35157	4.55889	3.68718	3.9164	3.94996	3.22622	1.54465	3.20492	2.56264	5.33402	6.46389	4.31758	5.45875	1.44261	1.11791	4.74601	4.97502	4.28314	3.04097	3.2282	2.48697	2.60319	2.70395	5.20891	4.63901	5.48209	5.31182	2.45052	4.06911	1.97022
gene00747	1.43781	1.10806	0.978877	0.886293	0.613794	0.635791	0.785113	0.485346	1.72844	1.60945	1.74575	2.0989	1.68964	2.7773	1.30226	3.13853	1.57617	1.5188	5.95197	7.40401	4.8926	4.87313	3.36047	3.23495	3.12027	2.87067	2.97812	2.80445	0.0404616	0.0343226	0.0619619	0.0472588	0.127669	0.0989329	2.52008	2.19354	1.33615	1.28153	1.93532	1.4306	1.39999	1.13526	1.5592	1.38999	5.68781	7.60845	7.93371	6.78283	6.83384
gene00748	0.986766	1.0668	1.57531	1.14321	2.64201	1.5391	0.614654	0.349973	1.55913	1.153	1.99759	0.631999	3.00892	0.688742	0.608824	1.29212	0.406937	0.352021	1.79937	1.41644	1.05891	0.618342	0.307358	0.939288	0.411232	0.309793	0.164346	0.138462	0.075024	0	0.0287225	0.0292091	0	0	0.175228	0.153069	0.184494	0.237621	0.153792	0.189473	6.5718	5.07678	0.226257	0.260994	0.0887741	0.290545	0.234567	0.177494	0.109505
gene00749	0	0	0	0	0	0	0	0	0	0	0	0	0	0	0	0	0	0	0	0	0	0	0	0	0	0	0	0	0	0	0	0	0	0	0	0	0	0	0	0	0	0	0	0	0	0	0	0	0
gene00750	15.1898	13.3637	11.1338	14.0163	15.252	18.4778	14.8555	15.2098	17.3063	20.3187	18.4222	15.2163	10.6283	12.5089	13.0182	17.4014	12.7422	14.544	10.0831	11.5719	7.80367	6.62501	3.18077	3.23453	3.926	4.26803	3.88799	4.03598	1.52884	0.775147	5.34178	8.27842	4.76853	2.63821	12.7874	12.477	12.4334	12.6288	11.2631	12.7747	13.9539	10.4992	14.2855	13.2047	8.26754	10.3821	9.67778	10.0789	7.29911
gene00751	1.10389	0.8998	0	0.325436	1.85132	1.04406	0	0	8.67945	6.6417	0	0.151503	0.118913	0	0.188	0	0	0	0	0.283579	0	0	0	0	0	0.128274	0	0	0	0.289865	0.261644	0	0	0	0	0	0	0	0	0	0	0	0	0	0.970412	0	0	0.11549	0
gene00752	16.3371	20.0519	27.1472	36.4862	222.137	136.73	12.7544	13.5044	12.7155	18.3483	20.1204	20.5783	36.7381	28.4876	15.2781	13.197	17.7662	18.7839	60.9511	52.6845	12.0645	18.7818	10.7233	13.5467	5.94762	5.25645	4.20478	2.51655	3.14669	2.00195	4.33689	9.0045	1.73754	1.1541	8.49273	6.23667	6.19052	6.37851	9.99812	9.84201	7.09766	8.43939	17.767	14.9149	73.7234	70.0029	11.8763	14.3573	4.65853
gene00753	1.80838	1.78479	3.23894	4.28661	1.54919	1.24811	6.09644	9.09014	1.71182	4.16476	5.31037	4.2729	1.6953	0.987202	7.07937	6.6276	4.07331	6.87407	4.54788	3.64739	0.937027	1.06996	0.433873	0.604805	0.560487	0.3578	0.510388	0.390912	0.635433	0.269511	2.35163	2.84503	0.334165	0.20716	1.42916	2.2225	1.04175	1.27464	0.651287	0.534929	2.55115	1.83532	2.73256	2.30266	3.95997	3.82798	0.851452	0.966426	0.485823
gene00754	31.0257	25.8076	26.2878	33.9417	37.2567	25.9855	11.2986	5.72159	23.192	18.3428	20.4017	18.7101	23.1977	26.3573	23.0614	23.8962	29.7953	24.8512	10.3978	9.78033	7.1324	7.08496	6.06349	8.61081	10.7167	8.96966	9.54589	9.06891	2.10595	2.47352	3.47308	7.82069	9.28586	8.39728	43.6378	39.5203	42.7396	39.0715	44.2768	34.4921	4.68277	6.55051	23.0432	24.8316	4.86883	4.63552	5.86083	6.37847	8.30953
gene00755	0.342378	0.39071	3.91651	4.10106	15.2037	12.2489	0.0278173	0.0601871	0.130343	0.0583205	0.125379	0.143012	0.0617364	0.0728907	0.159717	0.110259	0.047716	0.109307	0	0.0267685	0	0	0.0120133	0.0141698	0.0121935	0	0	0.013229	0	0.136809	0.12349	0.0376746	0.0169629	0.0315476	1.43978	1.63587	0.566584	0.541465	1.19018	0.501306	0.0141274	0	0.118894	0.196371	0.0305341	0.0138797	0.0576286	0	0
gene00756	0.200252	0.182817	0	0	0	0.0378797	0	0	0.300587	0.117682	0	0	0.0453001	0.0490277	0	0	0	0	0	0	0	0	0	0	0	0	0	0	0.0867837	0.0736165	0	0	0	0.0424391	0.180172	0	0	0	0	0	0	0	0	0	0	0	0	0	0
gene00757	10.2738	13.9036	1.66107	2.07259	0.0773143	0.249154	17.5679	25.7527	15.8992	58.2153	3.10629	4.11258	1.27875	1.65271	4.06301	5.0281	4.71462	5.1521	1.62982	1.06585	0.871808	1.4038	0.451761	0.250756	0.134864	0.187493	0.0937819	0	1.99787	1.69474	2.07608	3.86137	2.36396	1.88421	6.14761	7.3621	2.00532	1.19776	2.24273	1.85745	0.906276	0.942111	1.64975	1.21008	0.844295	0.921088	0.159348	0.361731	0.14878
gene00758	2.19841	0.83625	1.31785	1.44352	0.469244	0.378047	0.186734	1.57763	1.16663	2.80573	0.11222	0.128003	0.552572	0.937837	0.0397096	0.0379566	0.0711804	0.376289	3.62703	4.31265	4.74389	5.1044	3.81712	3.74138	7.58508	3.84736	2.78271	2.66413	0	0	0.110529	0.786815	2.12557	0.917693	14.9097	12.7064	4.36124	4.84638	3.74819	3.42129	2.90829	4.58628	1.8381	1.25544	5.7392	5.15556	6.51203	6.8303	11.9797
gene00759	18.8608	22.0991	26.5789	28.4431	1.11079	1.49151	0	0.0364347	8.91616	1.17388	0.0531294	0	0	0	0	0	0	0	0	0	0	0	0	0	0	0	0	0	0	0	0	0	0	0	0.0709429	0	0	0	0	0	0	0	0	0	0	0	0	0	0
gene00760	2.59411	2.43609	3.55475	4.23807	3.14054	1.66123	2.1082	2.26314	1.14923	1.45567	1.98008	1.58358	0.825226	1.22392	2.52882	2.40178	2.02106	2.35052	1.92594	1.1905	1.48018	1.4789	0.719637	0.488715	0.464822	0.351679	0.359141	0.552323	0.702634	0.347683	1.16566	1.68693	0.800594	0.229069	1.76265	1.19464	1.52218	0.871628	1.04024	0.773501	0.897574	0.821431	1.43229	1.24763	1.38568	2.24238	0.810735	1.46442	0.41511
gene00761	4.39521	4.64413	2.25416	2.0156	5.1598	3.54115	4.71504	6.67577	3.25797	14.9874	10.146	13.2932	24.7339	12.355	2.52284	2.50421	1.47843	3.76987	0.322284	0	0.445844	0.750246	1.18234	0.46486	0.266683	0.794469	0.463615	0.433996	16.2257	19.7482	23.2272	35.5685	78.4654	51.7483	15.1955	19.9452	28.2532	26.1426	19.5229	16.8572	76.1637	68.6963	2.83673	1.07371	0.166953	0	0.315098	0.119216	0.294201
gene00762	0	0	0	0	0	0	0	0	0	0	0	0	0	0	0	0	0	0	0.146924	0	0	0	0	0	0	0	0	0	0	0	0	0.125213	0	0	0	0	0	0	0	0	0	0	0	0	0	0	0	0	0
gene00763	43.2725	38.8714	38.059	37.36	24.8817	15.0345	44.1446	39.2766	38.0318	38.4292	57.486	52.7231	35.6738	41.312	46.9249	51.5381	52.3015	51.8771	24.977	27.1102	28.4485	20.4958	21.4824	21.7361	32.6554	31.0935	26.4686	35.6528	46.746	38.4941	24.9085	36.3993	13.3697	10.0262	23.2693	26.1344	28.6187	35.6723	25.217	29.5276	66.5699	81.7769	29.6793	32.3339	20.5727	24.2319	23.5654	31.0437	26.4486
gene00764	44.6519	43.9137	38.9845	45.3327	43.2102	32.7992	46.9493	41.5942	32.2198	41.7901	54.5092	52.0424	41.0548	44.8088	43.6232	48.8377	48.0161	46.8626	47.1841	53.8666	58.6908	48.2375	46.1871	51.7918	64.1197	60.3263	47.1577	48.1194	28.5029	27.5633	32.9349	37.5887	17.9053	11.0748	36.8231	35.7985	43.0387	41.0183	40.7226	36.586	36.0438	33.3362	44.4903	43.3583	45.0099	52.7832	66.8949	70.218	49.8586
gene00765	17.8408	17.0224	19.9121	22.7744	14.6642	11.3554	22.5806	22.5321	13.7371	18.6884	27.6017	26.2018	14.2048	16.7757	26.3451	29.2358	24.7855	27.6895	15.6332	16.2227	14.2087	14.8815	9.71091	10.0047	7.42833	7.84782	7.61138	8.58605	4.55493	2.7245	9.99347	16.5401	6.2341	3.49825	12.7148	13.4123	16.6582	14.7226	12.1104	10.4257	17.635	15.9751	17.3471	16.0489	12.9906	16.3332	11.3982	13.3716	7.40333
gene00766	18.4796	22.386	16.1692	14.3742	9.34523	14.1169	3.32045	2.70951	60.4561	20.7452	26.6994	17.4805	20.3659	12.181	20.3358	18.8711	19.5931	16.5403	3.51789	8.6911	3.50395	1.55597	0.803027	0.676556	2.21235	0.578135	0.404847	0.378982	30.1861	32.6608	27.8301	41.7328	8.09918	1.95818	34.8519	43.6322	46.7465	47.8037	10.3131	13.763	14.57	20.0808	10.9407	10.1797	3.79053	2.25321	3.30187	1.14514	3.3398
gene00767	12.7256	11.9347	11.2848	11.3195	4.03533	5.94877	2.93836	2.61907	40.7099	15.8308	17.987	15.8793	13.8146	10.5644	15.9991	14.8761	13.9486	14.2107	1.52034	5.06333	1.86953	0.926934	0.70826	0.556933	1.31796	0.535403	0.347152	0.0649946	12.2025	7.93138	10.7994	30.4176	3.83361	2.47992	24.5935	33.3493	27.1684	26.4016	5.63086	8.74343	10.6195	11.1815	4.40756	5.09955	1.80018	1.36383	0.637046	0.482046	1.38786
gene00768	158.876	154.978	166.014	178.525	131.608	107.151	239.166	275.894	121.305	166.445	293.05	355.629	357.809	254.353	278.973	260.265	247.226	303.715	272.352	257.461	315.443	372.463	373.267	429.518	388.898	364.464	443.744	348.274	248.567	238.009	411.847	380.835	478.219	264.834	206.67	222.138	244.649	211.08	269.976	231.235	181.746	159.141	232.926	227.234	221.97	265.96	256.454	262.907	249.583
gene00769	29.6738	34.4144	31.3827	29.1216	31.5721	21.3778	80.7204	97.3919	119.065	360.429	48.4591	57.5385	53.0906	37.8048	49.3169	44.6949	46.7514	55.8472	23.3318	20.3226	16.8282	21.2731	18.1921	17.8911	14.2077	14.9443	16.9826	17.0255	44.6557	42.7681	54.2465	69.4413	20.1781	11.9114	37.9948	41.528	38.8284	39.735	32.8397	46.2509	38.6577	43.1731	49.1913	51.0236	17.665	24.2868	11.5813	15.3581	7.75492
gene00770	40.8662	50.8039	44.9527	52.7725	20.3531	21.6681	47.6132	59.9049	44.8446	45.3026	39.8438	43.0083	31.8424	29.0683	58.3516	52.4241	46.6748	46.9703	38.86	20.9327	30.1296	30.8199	20.5374	22.4559	26.2724	26.6935	32.2123	33.3458	39.1772	32.3226	29.6894	52.236	14.182	8.33264	35.0971	36.5248	29.6946	32.806	24.6612	20.6434	32.3785	41.686	28.1889	29.5801	36.578	43.7037	25.2291	30.3363	20.5345
gene00771	33.3581	32.8761	34.7754	37.94	46.7262	43.8295	33.9129	31.4741	26.5533	25.0614	31.0495	23.6715	28.0478	25.812	31.351	29.967	28.7062	26.7107	21.4826	19.6828	23.3597	17.2521	21.3376	25.9798	34.466	32.761	34.7269	38.4878	14.169	14.8063	10.849	24.0643	11.2309	9.03773	51.6917	53.8669	53.0948	52.1614	46.3036	46.6744	32.8274	26.5202	31.6524	31.0749	23.7151	25.9781	29.992	34.9095	33.8262
gene00772	20.8018	18.7444	17.8317	18.9836	31.2943	34.1896	19.6952	17.3017	19.0044	17.7483	25.0738	21.9978	11.2239	12.0343	20.0227	24.1605	16.3815	19.4436	12.1415	11.6099	7.65263	7.58092	3.90462	5.60292	5.78072	5.48972	5.4709	6.60027	6.81126	4.41834	11.8623	19.2128	10.1488	7.21685	20.1369	19.619	22.99	22.0384	20.0767	17.3835	11.1724	10.3324	18.5499	18.0907	9.51349	11.0914	8.08287	8.17	6.65567
gene00773	29.5249	28.4211	28.0111	30.0502	33.6	40.5573	29.3693	21.056	33.7914	27.0494	40.9387	34.8291	21.9604	26.4311	33.522	35.418	34.3902	30.234	23.1628	26.0046	30.1636	26.6711	22.6115	25.9057	27.3928	29.734	31.5566	35.163	3.91692	4.61477	10.3304	20.8414	11.2147	10.8543	25.2994	27.7803	41.2811	41.2843	31.3738	45.4872	25.2565	23.7937	23.042	21.9534	20.8051	27.0609	35.5732	28.83	36.5716
gene00774	76.041	76.6778	83.4854	94.8667	60.3782	55.9012	117.908	117.27	59.8374	76.1034	124.716	126.582	77.8765	81.2382	137.668	123.398	123.128	139.708	81.2951	80.9249	71.504	80.2468	68.0608	66.6575	71.0072	71.7489	64.7071	62.4161	119.983	102.795	79.8265	109.405	34.345	23.2938	63.9069	59.1146	74.0924	73.5365	63.1513	62.0989	60.9475	56.6142	89.2939	92.4943	69.5506	80.3755	70.718	77.5587	57.5948
gene00775	31.646	26.635	30.1797	34.1028	28.2395	22.0052	39.8965	41.2553	25.1876	25.2745	40.8739	38.5717	23.6304	27.4555	46.1741	47.0284	39.2247	44.5065	35.1325	29.0961	38.364	48.4747	39.7006	43.0501	38.3178	39.3736	47.2401	43.8716	13.1911	8.24505	16.6839	35.4509	14.7447	6.73802	28.3841	28.579	24.2025	23.9515	21.8586	18.094	28.9808	25.209	32.7488	32.4198	32.0769	40.859	46.0613	45.7561	35.3228
gene00776	363.049	284.974	205.481	259.668	21.5206	31.1696	150.708	62.3167	291.398	196.213	95.6242	89.4821	77.8282	338.451	116.072	113.811	130.506	64.8726	100.397	108.968	233.173	167.099	51.3965	58.9758	36.7131	34.4465	26.867	22.4414	14.1036	11.9637	50.5774	40.7652	79.9895	242.703	100.027	106.047	145.943	181.507	227.994	232.96	28.9307	25.1189	71.9362	83.2996	27.462	24.4672	163.625	91.8038	34.2474
gene00777	1.38527	2.18304	0.424101	0.27226	0.193602	0.467926	3.55939	5.06752	2.22788	3.35972	14.4456	16.6356	7.75964	6.39956	7.47086	7.64843	10.079	14.3079	3.82002	5.39727	1.53568	1.88113	0.585587	0.502332	0.594373	0.429256	0.313117	0.0293113	1.78672	2.54627	4.65145	4.59113	0.902026	0.419398	0.408038	1.04154	0.502149	0.29427	0.0488347	0.111074	6.3856	10.3212	8.02273	5.15901	3.0106	3.10606	1.11726	1.18358	0.83453
gene00778	19.0209	18.1621	48.5696	40.8547	5.92421	3.48785	223.602	275.558	16.0236	56.2703	179.332	205.112	108.668	89.93	426.442	334.298	326.107	392.806	107.593	78.7041	31.3634	59.5977	23.6518	39.9064	36.2484	29.6806	58.0411	21.0432	177.9	187.654	115.284	183.552	11.722	5.14166	48.2412	49.7681	21.2757	29.1719	1.72424	1.79747	96.5208	68.5451	169.395	133.871	92.9604	121.974	21.9781	15.7777	14.3819
gene00779	26.6495	23.7363	21.3186	23.7536	19.5767	17.8724	22.2691	17.8551	21.9505	21.9264	26.8382	21.945	14.7648	21.0811	23.3785	32.1865	24.4066	26.0287	18.1169	18.3808	18.8808	17.706	11.4094	13.0989	11.4181	12.3385	10.9555	10.4142	5.32773	3.42599	11.4486	17.8151	8.13419	5.08469	17.0597	18.0082	18.7468	18.2488	15.7948	15.3249	19.1756	16.1859	19.1196	16.7592	14.825	19.0982	18.0392	19.6909	12.22
gene00780	0.253373	0.337331	0.167074	0.261438	0.29745	1.11832	0.729943	0.219523	0.105646	0.661779	3.34337	2.67761	1.32147	1.29236	1.48512	2.43009	1.66946	3.10085	4.64008	3.87281	3.04567	3.28429	4.12361	3.01478	2.87103	2.40446	0.801789	0	0.640529	0.465725	2.10191	2.31565	3.41657	2.10313	11.2084	14.1354	15.7515	7.15852	16.8817	12.2302	7.61463	5.32358	0.398606	0.318326	7.40599	6.33925	4.37314	4.94819	4.69367
gene00781	0.62196	0.387141	0.0559255	0.0583414	0	0	0	0	8.27498	8.41775	0	0	0	0	0.0674062	0	0.0302068	0	0	0	0	0	0	0	0	0	0	0	0	0	0	0	0	0	0	0	0	0	0	0	0	0	0	0	0	0	0	0	0
gene00782	23.368	23.2339	19.5773	21.5926	9.82677	11.2981	35.4799	33.8945	18.8688	16.6107	37.1607	35.1828	17.2919	20.0135	43.6843	38.7253	36.4973	37.3321	18.5574	17.7571	15.7615	11.4279	7.31817	8.88086	8.74929	7.02153	7.36711	6.58649	19.9329	13.7833	17.5047	30.1592	8.5449	7.43775	17.3082	20.2654	20.4434	20.2863	14.3302	13.801	15.102	11.7717	26.9704	25.6749	16.1414	17.0323	10.844	13.793	7.91864
gene00783	11.1551	9.54735	11.2962	11.9212	12.472	8.03848	13.1525	13.9602	10.6313	11.9664	18.3436	14.927	17.3237	13.2491	17.2564	17.9322	15.3953	17.6274	16.5637	15.8804	14.1849	18.5908	24.5421	24.2706	32.7424	28.5173	32.4002	23.6033	25.8981	20.5041	14.3216	13.5559	5.44776	5.62876	16.1302	22.3099	27.4966	30.1674	13.5671	13.8638	14.2416	16.5038	11.9566	15.5163	15.5266	14.3633	15.6803	17.6031	18.6004
gene00784	51.8185	58.1236	36.2112	46.3349	20.1261	17.4699	53.5835	44.7518	61.9818	42.5746	53.5661	48.0825	47.6016	47.7952	52.0179	49.2488	55.6918	54.6338	34.5983	33.5136	23.2246	25.8383	12.8535	10.8442	16.3079	17.3187	15.7502	15.5303	27.921	23.9897	27.6181	51.1801	21.2372	17.17	33.0263	34.4384	24.3326	23.7974	20.798	25.0957	32.6453	30.8041	45.696	43.5635	30.4009	36.5074	25.7448	29.12	21.2389
gene00785	43.4024	38.8624	43.629	45.9829	64.4768	60.7388	49.6171	48.9128	34.4136	37.6112	50.9829	49.2213	40.0428	41.6884	42.2099	42.8079	38.9108	44.9784	41.7138	42.1358	38.6093	47.534	37.7381	40.1839	36.3591	38.0782	42.1869	39.7611	14.5614	10.0303	24.6882	35.1874	14.2501	8.67351	45.8296	44.1969	41.6933	44.0394	31.1212	30.7131	41.1907	37.1562	51.1783	48.8234	37.9323	47.3938	44.4024	43.0346	34.723
gene00786	25.6939	24.174	24.8653	24.7188	7.20453	6.11904	17.6857	15.3319	23.7695	24.659	20.1152	18.9307	14.8584	18.3741	20.3178	24.2444	21.8639	18.8982	19.5059	17.7834	16.6731	14.5467	13.9628	14.6394	14.7477	16.0582	14.1088	13.8646	8.0108	6.79537	9.262	11.914	4.46553	3.32984	14.9266	16.064	14.9155	14.3354	11.0023	7.15876	20.2094	20.4272	19.8641	21.4236	11.261	15.0636	23.4719	19.4396	15.6013
gene00787	1.01491	0.900805	0.669231	0.814498	0.132385	0.319967	1.26437	0.84675	1.12846	0.331351	0.854819	0.975037	0.425163	1.38044	1.81488	1.22076	2.83151	1.14653	1.33955	1.72365	0.823607	0.389793	0.273016	0.107342	0.184742	0	0.107055	0	0.244352	0.829111	1.12258	1.52214	0.642505	0.477973	1.0146	0.854647	0.686737	1.54786	1.33573	0.949401	0.321064	0.604938	2.04699	1.70011	0.346963	0.736013	0.21828	0.495511	0.407608
gene00788	5.40681	5.65589	5.437	6.50871	14.7047	2.98303	0.58938	0.312297	25.362	8.91444	0	0	5.06229	2.09593	0.483429	0.410744	0.0481421	0.458099	4.9062	3.40295	2.79714	3.37443	4.79972	6.69066	2.65731	3.22517	3.33637	4.00413	0.390527	0.165637	0.149511	0.076022	0	0	11.4522	7.62633	14.2682	21.8932	12.4084	25.5673	3.76294	2.17535	0.458014	0.339642	1.8484	2.94076	4.97124	5.14756	5.04869
gene00789	0	0	0	0.23668	0.807847	0.650843	0	0	0.286924	0	0	0.220368	0.172964	0.140398	0	0	0	0	0	0	0.209411	0	0	0	0	0	0	0	0	0	0	0	0	0	0.257974	0	0.349222	0.314848	0	2.12428	0.217691	0	0	0.216136	0	0	0	0.167986	0
gene00790	0	0	0	0	0.069289	0.111646	0	0.0340909	0	0	0	0	0	0	0	0	0	0	0	0	0	0	0	0	0	0	0	0	0	0	0	0	0	0	0	0	0	0	0	0	0	0	0	0	0	0	0	0	0
gene00791	25.0595	21.0123	29.8994	39.0142	10.5191	9.49913	32.2923	25.4225	26.6041	30.4275	35.9932	36.278	54.1453	53.247	32.0756	37.2795	46.3178	34.6497	40.2557	40.6362	37.171	50.8264	29.1233	30.3209	30.4474	31.1561	29.305	28.8329	28.5904	25.9719	18.2972	19.8117	11.1642	11.9467	46.7877	37.9967	26.3841	22.9762	17.349	15.3363	34.7158	34.9942	77.4647	86.7495	33.2749	36.4942	26.4928	29.7457	21.5771
gene00792	24.1033	29.9356	33.4863	26.9796	92.2877	185.799	22.0035	14.3648	19.4963	19.2284	15.4591	15.5876	17.7576	19.6012	18.3019	15.4072	24.5025	16.2364	16.1455	15.5837	12.13	11.3344	8.66049	7.98565	9.13925	8.07096	9.70266	7.4933	15.687	15.1855	9.82103	8.65816	3.63951	2.21113	36.6868	35.7173	23.2755	13.1811	11.6647	8.46128	8.48719	6.81534	103.646	118.614	16.0289	15.3267	9.6444	9.94872	10.4286
gene00793	17.1617	15.341	16.6917	14.3771	24.0326	25.584	18.0775	13.9956	21.6715	20.7311	23.2307	15.6631	11.9856	12.48	14.1267	18.8111	16.787	13.9635	15.9772	13.9241	15.0335	9.88684	8.27689	10.5406	17.9736	18.3135	11.7149	12.31	10.7134	11.3411	7.99974	9.54861	5.02871	2.94428	10.6156	12.1807	12.2553	10.1236	6.95747	5.57302	13.4563	13.1519	18.9881	23.5247	13.1588	15.011	16.6492	13.496	13.9573
gene00794	19.3407	17.0301	17.9636	22.6437	22.7258	17.5268	33.0834	33.5034	12.8998	25.2347	68.3021	61.3388	38.3374	35.8801	64.2197	73.1361	57.8961	80.1191	40.4859	42.485	57.7107	69.9959	65.7422	58.1954	55.7008	60.3224	40.2301	37.6443	4.49974	2.1026	19.0373	30.9846	12.4133	6.93707	17.813	19.7841	24.4352	19.3729	14.8783	12.7716	29.9294	24.939	27.3067	21.0098	27.9036	40.4313	53.2261	42.647	43.5894
gene00795	41.7791	43.5252	36.1582	43.1694	54.6956	38.5158	36.7883	42.3659	41.1035	45.346	50.9054	52.1453	33.5168	29.7022	45.26	45.7024	36.1446	47.8601	43.5646	42.1016	35.1422	45.2307	40.204	41.8914	44.2679	43.2909	42.0021	33.4782	36.3644	34.8377	27.8438	32.4243	14.4429	11.7517	31.3469	30.463	36.985	38.3785	34.144	30.3822	28.6238	30.586	32.0397	36.8788	37.1314	38.1889	38.6746	41.0822	34.0948
gene00796	16.4356	17.2534	13.5733	13.7069	9.97515	9.20613	19.9597	20.5993	13.7723	15.7852	15.9934	17.2462	12.9497	11.1585	27.0839	25.4337	19.5856	21.2258	19.3498	13.6297	14.7498	13.6742	9.49712	7.97427	11.7963	11.7789	11.8158	11.3091	11.2373	9.459	10.3251	20.4953	5.5004	3.76215	13.8184	14.0586	15.9124	13.9081	10.6908	10.5794	20.4819	28.141	14.5985	15.0731	19.5975	20.941	12.1618	17.266	11.1029
gene00797	7.0437	6.95884	5.6445	6.4267	8.30729	6.90868	2.66602	1.07362	5.42513	4.37573	6.78408	6.45369	6.89733	8.14351	5.50091	11.4823	7.4215	4.62325	17.5606	24.189	30.5747	14.954	17.29	22.0079	22.4643	22.3872	16.9338	15.5911	0.777268	0.479518	0.324624	0.550207	1.22626	0.587428	11.9927	11.7805	13.355	12.3762	9.99447	8.81286	15.1336	9.73797	11.4363	12.8131	18.0266	23.9898	41.7864	39.9301	29.9391
gene00798	84.4702	84.2167	90.5437	86.3627	64.4494	50.7077	129.318	100.625	55.1625	66.112	110.347	103.756	116.289	117.49	135.111	127.095	150.218	115.178	136.69	114.212	143.317	144.582	113.926	116.509	161.026	159.798	134.994	124.427	236.246	226.161	146.121	168.988	62.9982	49.9992	79.8175	95.4919	118.815	130.151	82.6172	70.575	72.4786	80.9256	129.294	147.556	107.335	133.664	125.927	127.583	104.795
gene00799	0.634512	1.08612	1.41209	2.1278	0.698335	0.787661	1.18571	0.549741	0.396846	0.815684	1.40287	1.25727	0.313986	1.40784	0.425494	0.790824	0.889824	0.828798	1.09919	0.534845	0.543071	0.388389	0.160019	0.0377489	0.0649681	0.225802	0.0752957	0.140971	0	0.145787	0.263186	0.133823	0.0903799	0.294155	2.36383	4.20775	9.84133	3.83756	10.6865	2.70439	3.38725	6.80763	1.92924	2.2794	0.488066	1.29417	0.0767626	0.493726	0.0358358
gene00800	7.75485	6.76731	4.39915	2.4711	23.8307	8.8446	7.29899	6.19184	2.99568	3.68605	5.09082	6.68326	4.68664	4.60694	8.56516	9.03173	8.1031	7.98754	11.4019	6.86999	7.70445	10.3805	5.70609	8.03305	6.81926	6.77169	19.271	11.7563	22.4873	18.8658	18.5427	23.4749	9.48657	6.88808	12.3128	10.2276	16.1471	20.6626	11.6508	8.83318	9.84897	17.5375	12.0067	14.1844	8.88904	9.56994	12.4722	8.01775	8.14121
gene00801	6.90279	5.01277	3.82756	4.31666	4.78848	2.96757	6.74275	5.73893	5.10219	5.22436	6.34249	7.63639	4.69243	7.61784	7.16934	8.70011	7.04022	5.02142	6.41897	7.52293	3.72383	2.83189	1.85689	0.796443	1.19938	1.70145	2.6808	2.88131	1.13313	0.768968	5.72634	8.73504	6.07816	5.43044	5.5284	3.30272	4.14	9.69015	4.02621	7.66063	9.82654	7.9483	8.04966	5.71584	6.86495	7.60637	6.68074	4.82545	3.11883
gene00802	21.9797	13.8209	15.085	15.7366	21.5905	13.5761	20.5366	12.4364	18.5162	18.0132	27.9579	22.409	8.2869	18.6697	16.3101	20.9571	18.2127	14.9487	22.2018	26.6186	9.82838	5.42678	1.81	1.28095	0.367431	3.28381	2.55504	4.38497	0.971977	0	17.8616	20.0563	14.3122	9.98167	9.58517	15.8648	17.756	24.936	15.9397	20.7708	22.5624	19.2505	23.1246	21.1333	19.322	24.258	12.1558	14.1257	8.10686
gene00803	13.3696	15.556	7.1305	3.38115	18.9267	8.30599	19.4113	11.8105	6.3943	9.11503	7.39671	13.348	9.14239	10.1086	11.2507	8.28956	6.93246	6.73729	18.4246	28.1664	9.45343	29.072	21.3674	15.2216	25.8752	28.0403	94.445	70.5892	7.66852	10.8417	28.7061	44.5627	52.5753	33.4729	7.81293	2.8146	8.38132	21.4996	16.1078	18.8703	26.6205	23.5553	19.8909	18.1554	48.6634	39.1083	72.5626	27.6456	54.1291
gene00804	32.5179	33.0693	29.2643	30.072	8.18028	8.57805	25.4741	27.343	34.3114	38.4579	29.112	27.2556	21.059	16.0107	24.2618	28.1692	18.17	24.5524	23.4852	17.9999	19.5389	25.7108	18.8339	15.2134	19.9771	18.5783	21.8928	25.9002	3.83465	4.1677	6.23931	11.757	4.60033	3.75045	9.88924	9.91937	9.17735	9.98199	6.38678	6.42523	52.1695	71.6454	14.8974	16.1018	20.0782	23.2038	22.9081	21.2223	16.9911
gene00805	7.1048	6.68611	8.49058	8.87746	24.8394	15.7776	6.78384	9.82647	5.98971	8.04552	5.42668	6.80698	5.09318	6.35025	6.50912	6.83174	5.61549	7.44346	18.0162	17.3615	36.4299	15.3406	43.3247	35.6306	57.3521	57.3954	33.2068	30.601	5.06141	4.36503	4.84432	6.73275	2.329	1.38195	28.4155	25.3003	11.3798	10.6338	10.9806	9.88192	6.52107	6.02157	10.0913	10.5096	20.9816	20.4725	72.5115	61.5686	97.1299
gene00806	2.53222	2.35303	85.4075	100.78	183.077	107.637	48.0968	114.669	2.66973	104.31	0.0914054	0.0347534	0.504633	4.93756	4.91631	2.61757	0.869663	0.960347	0.214856	0.227676	2.34481	1.22957	0.0291935	0.034434	0.0888945	0.0588496	0.377761	4.66144	0.627082	0.531939	0.240075	0.27466	0.741989	0.421653	19.1215	15.4901	32.9896	19.7373	272.41	362.514	1.13293	0.549829	2.83673	2.21559	0.111302	0.0674584	1.26039	1.32462	0.228823
gene00807	6.2681	4.78883	7.77599	5.97431	4.61465	5.62694	10.6709	10.3705	4.38541	5.15077	13.2432	13.1664	10.1138	9.46131	13.9001	15.7682	14.5865	11.9716	11.0951	8.88349	19.1556	15.3011	11.3601	14.4612	14.968	12.8328	20.373	19.0242	12.4311	9.76388	8.46074	12.7717	3.45025	1.85749	15.1146	17.7137	11.403	9.18694	7.94361	6.5741	14.1659	16.5275	20.5576	21.4725	6.80991	9.75715	11.8759	18.5173	10.8003
gene00808	17.6888	14.3665	4.4134	6.9609	0.18708	0	0.24816	0.0920455	11.2957	3.17371	0.223703	0.204131	1.82249	1.65817	2.84969	5.50829	1.1919	0.750103	3.04983	1.48058	1.45486	2.20335	3.21513	3.43833	1.26183	2.33323	1.81542	4.39021	0.46041	0	0.0881327	0.0896259	0.181592	0.168863	0.41819	0.603876	1.21309	0.437473	1.41569	1.34165	9.78005	13.583	0.887101	0.60063	1.41646	2.67455	0.719751	0.700235	1.63204
gene00809	8.27602	8.79932	7.30733	8.08122	10.6636	28.2553	4.60188	5.31655	7.3728	8.65954	5.37244	5.19716	5.37296	4.27482	4.35559	5.65841	3.6018	5.13071	5.83463	4.50097	4.5702	4.16311	3.87701	3.34327	3.30688	3.38232	3.79423	2.83428	3.06173	1.92934	3.95187	4.66592	2.43818	1.75392	5.2214	4.38548	10.5102	8.94925	4.42325	5.03031	4.13787	4.36745	4.63144	3.76595	3.85059	5.00636	4.9231	4.58265	3.17384
gene00810	60.8741	60.5799	68.6998	55.2677	91.9885	91.0975	76.1089	78.8596	60.8369	54.7973	83.6683	83.5248	89.4074	65.2771	94.7403	91.2822	97.3092	88.6988	75.9931	70.7385	68.7793	75.4499	78.3714	74.89	81.2398	97.4799	71.9735	69.2115	93.3328	108.971	51.9497	69.5906	39.121	32.3366	54.5199	64.6459	74.7719	83.5563	63.539	66.639	49.0233	48.1736	67.1658	79.8239	77.4292	77.0619	66.915	75.6596	56.7321
gene00811	35.3871	31.0371	32.5243	36.746	35.7658	32.2493	33.2451	34.8399	35.7594	34.5128	35.7114	32.1202	22.7793	29.0097	30.1174	35.4585	28.1303	31.5594	29.6501	30.4999	30.7175	27.824	21.757	25.5196	20.032	21.9803	24.0248	22.7236	29.9281	25.9857	28.8574	28.5541	13.47	9.58007	30.8698	29.6727	29.1492	25.034	24.2135	21.9914	27.1546	23.3205	25.6215	23.185	26.1473	30.5548	31.6674	33.0227	24.2263
gene00812	16.8081	18.2845	26.0249	25.2042	22.5904	18.9428	32.2531	36.3836	16.4071	18.0782	24.4106	28.5227	26.1182	23.1235	37.4537	29.8485	32.3095	33.2731	20.9924	17.8666	22.372	17.0134	18.0648	18.1675	21.4239	21.1467	19.8338	17.3103	87.478	83.445	37.9211	38.8286	11.3666	10.5698	21.1117	20.1396	13.7515	17.4649	11.8617	9.91884	14.2372	13.4828	19.2188	21.2402	17.1578	20.432	17.7117	18.7516	11.9237
gene00813	0	0	0	0	0	0	0	0	0	0.0506939	0	0	0.0195139	0	0	0	0	0	0	0	0	0	0	0	0.0423958	0	0	0	0	0	0	0	0	0	0	0	0	0	0	0	0	0	0	0	0	0	0	0	0
gene00814	52.6933	61.6049	75.5667	77.378	95.3384	72.9247	35.4725	39.7901	43.0119	19.6557	17.2979	16.6865	16.0173	16.3775	32.0387	22.0656	19.6867	22.074	11.8496	11.607	19.0711	15.3473	9.18679	11.7296	13.3621	12.1234	14.9291	26.6992	96.124	88.2268	21.4183	40.5922	1.06985	0.870495	68.2372	67.3002	27.3367	31.6532	21.5463	16.7967	1.55927	1.36404	22.0699	22.7797	8.18456	5.79946	6.70133	9.36813	7.31739
gene00815	11.6033	11.5924	8.27199	11.3401	0.976659	2.11206	11.3325	12.6202	26.8377	22.7298	15.9319	11.9047	10.1527	6.8877	16.469	23.8249	16.3278	14.1963	6.93505	7.32262	9.55389	5.32252	3.95765	4.12626	8.06992	8.93965	13.5095	16.5377	4.8388	3.70222	4.28619	5.5778	2.59455	1.62392	1.28036	1.05085	0.799952	2.28385	1.16695	1.21651	34.3659	49.2093	3.08389	3.09435	7.23002	8.61433	13.688	10.9668	9.97091
gene00816	0.410273	0.561826	0.12174	0.253998	0.0963286	0.155215	2.07002	3.34133	0.307918	0.522395	0.138223	0.354739	0.18562	0.15067	0.220098	0.187005	0.306857	0.185391	0.162452	0.331995	0.374557	0.0709074	0.0331097	0.0390532	0.0336065	0.033372	0.0389487	0	0.711203	0.452472	0.27228	0.138447	0.0467514	0.130423	5.62929	3.78309	2.9982	1.40786	0.789693	0.587201	0.545112	0.403497	0.178737	0.231951	0.420775	0.229523	0.119123	0.120185	0.111222
gene00817	14.054	12.2924	12.7692	13.7231	17.1225	15.359	9.15184	8.11756	14.7658	12.7076	10.7328	11.1431	6.16135	10.59	8.22141	14.4011	8.85185	10.3294	11.4393	14.8745	9.53291	8.76049	3.92467	5.11046	3.27459	3.60027	4.59239	4.43608	1.80118	1.19712	15.3412	9.88263	11.5228	9.39386	16.7456	16.8428	16.1583	12.1419	13.0243	11.9476	20.458	12.7569	9.15911	10.2266	10.8542	11.7695	9.93185	10.2986	5.9898
gene00818	0	0.270999	0.234887	0.245034	1.11515	0	0.110942	0.411498	0	1.39557	0	0	0	0.145353	0.283106	0	0	0.134136	0.235078	0	0.433605	0.13681	0	0.452099	0.389044	0	0	0	0	0	0	0.40068	0	0.251639	0	0	0.361547	0	0	0	0	0.212321	0.172429	0.223764	0.487109	0.221422	1.37902	0.869572	0
gene00819	250.833	242.598	269.232	346.481	86.5053	106.088	531.554	668.214	208.412	194.632	341.819	337	155.67	187.721	573.955	323.947	338.41	443.708	297.82	146.194	290.475	256.651	184.856	210.938	242.735	213.942	222.23	255.699	440.535	319.902	317.487	583.027	62.4661	37.2703	282.633	303.576	136.904	141.383	102.255	71.501	146.431	130.405	211.538	160.525	250.641	306.705	162.79	248.711	107.612
gene00820	35.2444	34.5523	33.6916	38.7217	65.3544	47.7853	39.8533	41.3736	28.681	34.6967	41.2554	39.1696	22.8162	31.1939	45.2394	43.3221	32.9934	44.5544	29.913	26.9175	28.1176	33.3636	24.1279	21.9019	19.7494	20.8821	27.9837	23.5265	9.15568	3.49678	34.3875	44.1434	12.8243	7.89367	36.1921	37.4107	31.1583	27.6654	29.5311	25.0362	31.5099	30.5623	25.1108	21.6427	24.44	30.808	28.6452	30.7387	20.3938
gene00821	4.40831	4.17011	632.524	560.797	573.627	553.76	0.0812938	0.737069	1.52366	1.81799	0.0488546	0.0557253	0.306166	0.106508	0.138299	0	0.15494	0.0982894	0	0	0	0	0	0	0	0	0	0	0.251373	0.319851	0.0962369	0.244668	0.0660968	0	0.587114	1.68515	4.76868	2.94582	0.0858818	0.0488341	0.110097	0.726042	0	0.163965	0	0	0	0.0424791	0
gene00822	16.3469	14.9538	20.5545	22.7399	21.0552	15.7113	20.6843	19.7631	14.0734	15.7517	19.6213	18.1208	11.1287	11.5043	19.4485	21.4557	13.0467	14.8034	17.4266	16.7804	10.634	8.34987	6.72963	7.93767	6.72217	8.12877	13.0055	13.5274	6.7401	5.59582	9.55301	13.8465	3.99701	3.1558	19.7244	21.9023	15.0131	15.1251	14.1105	12.1467	16.9585	13.7278	14.8487	12.5968	19.0052	18.2038	10.0563	11.5838	11.7217
gene00823	4.90919	5.734	5.56974	4.70787	2.23747	2.15768	4.50593	4.32004	5.09321	3.64866	5.47255	5.46538	3.20095	3.72947	5.38773	5.2815	4.4894	4.926	4.488	3.76483	4.03364	3.89291	3.30926	3.38104	3.59546	3.94621	2.93336	3.59283	2.50295	1.11467	1.1978	3.14268	0.921383	0.795596	3.50756	4.0124	3.95685	3.32955	1.79578	1.89636	3.645	4.05355	4.15161	3.97269	3.64286	4.36192	3.40973	3.21456	3.28798
gene00824	60.4175	58.6163	78.0949	92.6161	76.8926	61.8666	72.5403	76.8459	44.5333	44.2122	62.3823	61.226	45.0218	47.2758	74.6936	64.5983	69.2147	72.2002	41.2336	33.8034	44.044	44.8269	42.0404	43.7602	44.603	44.7997	46.3923	44.538	59.1077	53.4866	38.6694	61.3275	24.1478	17.1813	37.6607	39.0121	35.0086	39.7629	29.0395	26.6886	32.5205	29.5207	43.6042	40.0007	33.2408	41.0696	39.0722	40.9192	33.9579
gene00825	32.8816	25.9669	29.6575	33.6038	31.8471	22.9304	36.1242	31.0304	35.8311	35.7397	35.6604	29.2265	26.5824	36.5965	29.3754	39.3068	29.0148	30.4376	34.0513	35.8066	41.2233	55.538	44.0943	54.9367	42.349	45.8999	50.0022	43.2977	7.01837	4.84822	19.024	26.6444	16.5388	11.1219	76.0977	71.3984	52.9947	45.3492	43.5858	31.0891	33.0218	26.014	69.4321	69.2934	33.3028	45.109	55.9629	44.2981	58.3398
gene00826	66.6645	57.9565	71.7794	92.2646	106.921	77.2838	107.851	129.372	56.6465	70.0887	102.911	92.8426	64.0099	76.4573	111.121	108.082	80.9759	115.124	65.0904	55.1746	63.4831	73.42	50.8939	53.2915	43.556	43.3838	58.2179	67.3862	19.5905	8.47637	46.9134	82.0903	21.3192	13.1808	88.5094	91.0789	78.4916	73.2644	69.6861	66.4616	52.3069	47.2522	74.1634	58.8132	52.8754	73.0771	65.7728	68.5368	62.9277
gene00827	10.7157	10.3167	7.7917	9.88538	7.18381	5.63052	8.36936	10.0038	8.07008	9.46495	10.0632	8.63215	6.58734	7.38079	6.73397	8.59013	6.87857	8.28921	10.5116	9.95834	17.4297	12.7534	15.8766	18.6739	15.0148	16.0699	13.9449	8.39098	0.719983	0.763431	4.57105	7.41657	5.86874	2.74335	6.89771	6.85515	7.96743	8.08586	7.72794	7.78613	6.97686	6.94413	6.53408	5.64859	7.09949	9.11355	13.292	14.8638	9.02013
gene00828	1.14876	1.59184	3.00292	4.31797	7.99527	4.19079	0.115001	0.0947894	6.05573	16.3952	0.0691114	0	0.0618733	0.351564	0.195643	0	0.13151	0.231739	0.162452	0	0	0.141815	0.132439	0.312426	0.537703	0.066744	0.389487	0.145841	0	0.301648	0	0.0692233	0	0	0.830551	0.932816	0.24985	0.281572	0.242983	0.0690824	0	0	0.0595791	0.154634	0	0.0765077	0.15883	0	0.0741481
gene00829	10.8183	9.83625	12.7448	9.66522	17.3983	20.9215	14.1965	12.2941	13.0372	13.2666	12.3344	15.1252	10.4788	11.5475	14.7058	18.4915	13.4622	13.6123	20.1122	16.8442	15.6981	14.6944	10.4341	9.1257	15.922	14.9166	14.7791	14.7338	32.971	32.8185	33.7823	37.2855	17.5895	10.2986	16.6677	18.4423	25.5761	21.9722	14.5853	12.1441	19.6994	17.9687	16.5404	16.2022	17.2292	17.5908	18.8977	17.3592	14.2665
gene00830	4.92082	5.38627	2.68192	1.86518	0.353684	0.94982	2.48654	2.78426	14.0693	8.75416	5.3288	5.49934	2.99116	3.01191	6.52482	8.98324	5.79429	2.89294	3.18115	2.70882	5.68432	2.31419	1.86403	2.19864	2.87912	3.02241	4.0995	7.1397	0.435214	0.922953	1.33295	1.35554	0.91549	0.95773	1.0165	1.14166	0.764465	0.758142	1.78429	1.01458	15.9163	32.5031	0.583341	0.946266	1.85392	2.52818	10.011	6.98686	3.90218
gene00831	172.222	167.921	114.888	134.423	54.9524	49.4954	235.324	280.592	98.4399	140.949	220.919	229.345	244.464	242.555	280.826	289.342	292.883	268.076	101.769	105.387	89.395	66.7946	20.7086	25.3431	25.0229	24.4661	17.4004	17.5626	473.695	441.864	373.541	516.854	136.403	73.6798	113.826	139.387	153.765	153.741	56.5032	54.9594	103.835	92.4006	432.22	452.36	76.205	85.5376	53.3092	70.0932	30.2379
gene00832	17.1261	16.4633	18.2151	16.5261	18.4504	21.9849	13.4375	13.5301	17.8583	15.1878	11.0143	10.2581	8.52638	10.1704	13.6232	13.9787	12.8989	11.8929	9.53061	9.65433	7.00984	8.76049	3.67916	4.73931	3.29213	3.26917	5.95099	5.864	4.61436	2.81165	7.41467	11.0827	4.71654	3.20998	14.3362	14.9648	12.8771	12.433	12.9673	11.9945	9.16566	10.1097	17.8796	14.4416	11.5354	12.0252	9.75353	7.79773	7.77861
gene00833	18.9988	16.4262	14.2628	17.1813	16.0048	12.7601	26.3379	24.9795	18.1021	18.6337	22.9763	23.5063	13.3049	16.2549	23.2875	25.7207	18.9079	22.8396	18.258	16.5023	15.8612	14.8165	11.3353	12.9527	10.4594	10.8901	12.1466	12.4595	5.28221	3.651	10.1648	16.2346	6.6286	4.87922	15.0571	15.6403	14.9239	14.5438	11.6874	11.4345	15.6437	14.7723	20.1163	16.2368	14.379	18.2196	12.8826	14.6883	10.7694
gene00834	1.3313	1.10863	1.17443	1.33655	11.1937	6.56798	1.19347	0.99757	1.62028	1.30395	3.12147	1.86665	2.38758	3.19336	0.815003	1.82455	0.884235	0.914565	5.44953	3.23513	24.5709	20.4385	39.7812	41.7849	36.4581	42.9061	18.0014	16.7554	1.24746	0.727504	0.895466	0.72851	0.574017	0.724415	6.67698	7.27187	10.8464	10.5937	2.87681	1.87816	3.34646	6.43398	1.41078	1.96641	2.69386	8.08527	32.9084	37.0227	22.4348
gene00835	6.43132	9.95514	52.4013	40.0789	69.7449	52.6368	22.2217	5.88472	12.2662	9.04335	5.84591	6.36218	10.0112	9.82162	12.5254	7.87281	22.5202	7.58906	4.53841	3.14889	8.83624	5.09907	7.60541	7.94025	8.13679	7.61387	4.41288	6.16813	5.65709	3.5113	2.95814	2.84711	2.3945	2.83391	28.1444	30.4033	35.094	49.2077	31.961	39.1887	5.49927	5.63623	28.6194	26.1599	3.52654	2.67174	8.5663	9.18674	11.7959
gene00836	19.5833	22.9264	22.3161	22.6916	22.7668	20.3801	28.4383	31.2068	11.6535	17.8463	24.0742	26.1204	17.5267	21.4321	22.2507	22.4059	22.5326	20.0646	32.0584	27.3518	38.1872	32.1481	29.102	27.2075	38.0005	34.1268	39.7695	46.0431	24.5817	22.3665	29.6524	36.544	19.5352	10.1406	25.5884	24.2962	27.1132	27.3587	32.6081	29.9334	19.247	22.6371	20.4316	23.23	28.5345	32.9144	39.2869	40.3102	29.0358
gene00837	1.73819	2.43146	8.54075	9.25683	13.0991	14.1594	18.2839	16.8085	2.52493	3.5697	12.8455	15.4601	6.68026	6.555	30.314	24.6948	26.6001	21.8213	6.54953	4.53727	3.22494	2.9072	1.67425	1.7613	2.02087	1.82434	1.91628	2.043	56.0102	61.5287	22.2339	18.448	4.60033	3.38664	4.35116	4.17867	2.81705	2.80915	2.15849	1.84105	6.17274	5.06328	6.47326	5.86449	7.47576	6.74415	2.82188	2.54591	1.06403
gene00838	34.827	48.8275	37.6812	32.4152	25.8663	20.4359	42.7674	34.8131	38.5852	37.4528	43.1022	51.3489	29.9593	28.5383	51.0937	41.9537	46.0971	50.2633	57.9748	46.9064	48.2767	35.951	22.4848	21.3792	25.6166	23.0098	21.052	23.8759	15.7091	8.88375	23.5848	43.052	11.8248	7.38081	28.2972	25.497	24.4554	22.9263	22.9413	17.5927	30.2192	36.3488	31.9965	32.2803	60.94	67.9938	33.9818	52.8847	18.8827
gene00839	1.586	1.53566	1.28349	2.38033	1.57979	1.18185	1.54923	1.49903	0.901761	1.31804	1.82158	1.43134	0.996602	1.61791	1.83345	2.30017	2.02839	1.84597	1.14181	1.29636	1.36018	1.27363	0.853284	0.640473	0.669249	0.430022	1.04939	1.28132	0.937264	0.795058	1.59478	1.6218	1.20485	0.916684	1.89181	1.15343	1.53658	1.61622	1.99246	1.65896	2.0069	1.11722	1.70992	1.72085	1.28156	1.12029	1.16286	1.51347	0.477726
gene00840	0	0	0	0.0843234	0	0	0	0	0.102224	0	0.0344158	0	0.0154057	0.0250101	0	0.0931242	0.0218296	0.0230801	0	0	0	0	0	0	0	0	0	0	0	0	0	0.0344715	0	0	0	0	0.0622095	0	0.0604997	0	0	0	0	0.0385019	0	0	0	0.0299246	0.036924
gene00841	6.0031	5.05226	5.12123	5.57475	3.03919	1.88075	7.90514	7.32486	2.90977	4.15257	7.36306	6.81257	4.61152	4.50107	7.82752	8.35841	7.15581	7.31142	7.8738	5.49869	5.99431	4.77689	4.45098	5.60712	3.87236	3.93691	3.70433	4.16787	5.20315	5.79299	5.22899	7.75481	2.86452	1.55053	4.34624	4.26529	3.25594	2.98696	2.94424	2.17956	6.62298	6.87677	6.97407	6.01002	7.73443	8.08109	3.37706	6.67696	1.5935
gene00842	29.6814	26.499	22.7113	25.379	29.484	25.7169	29.9993	31.9351	21.7118	28.8428	34.7458	30.0607	22.2737	23.6936	34.2402	38.9373	32.4901	35.0254	24.6817	27.0603	24.113	24.0349	20.8964	25.3143	20.7636	20.9564	23.0791	20.6823	4.10404	2.38449	11.7948	18.2328	7.39128	3.49157	18.6166	17.4022	18.8813	19.5335	19.5916	17.1253	22.6779	23.2899	22.8513	21.9292	18.7862	23.006	25.0353	24.6442	19.4596
gene00843	7.15433	8.26146	8.84543	12.3913	7.29903	7.411	20.1334	22.8263	10.2276	13.0136	12.0516	16.9377	33.6849	20.4874	18.4796	14.9948	12.1034	17.6075	31.1106	44.0325	27.6812	37.0454	18.6269	8.59369	13.3949	19.4673	38.0021	31.1842	9.78129	7.20137	10.4569	20.1904	7.18196	4.33201	7.56724	6.34735	6.48344	10.0539	6.17914	6.02329	21.5817	42.9481	17.0683	15.9703	50.9255	43.2801	39.9789	32.3723	43.0228
gene00844	32.686	29.4659	26.08	29.3564	31.9566	28.5563	40.3212	44.2691	37.9808	33.9212	37.685	30.7785	23.1146	26.9886	33.9787	35.3587	33.0996	35.0921	28.1298	22.9397	22.4818	21.7425	19.4046	22.3353	19.444	18.8083	24.4479	25.557	5.92067	3.51566	9.06678	22.5035	9.41862	6.1164	28.7325	29.2503	32.5515	30.8008	29.28	26.7998	21.8148	17.8641	26.3618	21.3693	21.2626	25.0945	20.2964	21.6613	18.3022
gene00845	9.30285	7.01062	9.89589	13.2212	15.2484	22.2456	13.2021	13.8895	9.88016	9.62744	10.053	8.76874	5.8898	9.13194	7.11458	8.60062	7.78311	8.62554	6.08136	6.94399	4.64711	3.84256	2.54973	2.33912	2.87554	2.71271	4.16582	3.43171	2.28203	0.967897	4.65954	10.2174	3.20023	2.41792	7.69885	7.98166	7.74968	10.8417	6.75703	8.42325	9.49511	8.63133	11.8526	10.0888	3.24033	6.38274	6.28553	4.11346	1.90335
gene00846	0	0	0	0	0	0	0	0	0	0.144311	0	0.14155	0.0555505	0	0	0	0.157428	0	0	0	0	0	0	0	0	0	0	0	0	0	0	0	0	0	0	0	0	0	0	0	0	0	0	0	0	0.137379	0	0	0
gene00847	0	0	0	0	0	0	0	0	0	0	0	0.137535	0	0	0	0	0	0	0	0	0	0	0	0	0	0	0	0	0	0	0	0	0	0	0	0	0	0	0	0	0	0	0	0	0	0	0	0	0
gene00848	0	0.52352	0.635262	1.13607	0.107713	0.173558	27.733	6.4655	18.8222	0.988532	2.00926	0.96962	0.899413	0.505431	24.6656	38.5278	3.03908	5.02706	1.27156	0	0.167529	0	0	0	0	0	0	0	0	0	0	0	0	0	0	0	0.139689	0	0	0.23174	53.2036	37.1611	0.0666202	0.864543	0.846905	1.36879	0	0.0671942	0
gene00849	0	0	0	0	0	0	0.080599	0	0	0	0.145311	0	0	0	0.205675	0	0	0	0	0.15512	0	0	0	0	0	0	0	0.15332	0	0	0	0	0	0	0	0	0	0	0	0	0	0.154251	0	0	0	0	0	0	0
gene00850	44.5641	41.1907	35.1326	42.4617	29.4883	31.3394	76.6122	60.5751	61.1434	58.4663	62.3962	51.147	41.6946	66.6817	66.4579	64.414	86.1827	58.7727	40.2074	37.3331	42.3361	32.1865	28.9305	36.55	40.4436	38.991	42.8918	45.4856	77.4118	66.8756	44.6766	62.4972	38.461	44.129	37.1273	38.8946	40.871	37.2149	31.4086	30.3197	38.7428	32.6028	39.9396	36.2193	32.297	41.1683	46.4728	42.602	43.725
gene00851	0.232462	0.132638	0.0383213	0	0	0.0732875	0.0181	0.0671349	2.52008	2.08711	0	0.111665	0.0146073	0.023714	0	0	0.0413966	0	0	0	0	0	0	0	0	0	0	0	0	0	0	0	0	0	0	0.0489385	0	0.0265899	0.0573644	0	0	0	0.0281314	0	0	0	0	0	0
gene00852	0.0880178	0.0334809	0.0290195	0	0	0.0554982	0.90463	0.237249	1.35788	0.172418	0.395381	0.197306	0.796439	0.951764	0.507163	0.18388	0.0626967	0.215437	0.203301	0.105518	0.7232	0.185926	0.0236773	0.0837828	0.0240325	0.0954595	0.0557057	0.0782202	0	0.0539284	0.0486779	0	0.0668653	0.0621782	0.0329967	0.0741191	0.134004	0.100678	0.564723	0.395216	0.278442	0.209853	0.0639089	0.110581	0.150451	0.109424	0.340746	0.902434	0.0530245
gene00853	14.3855	12.9245	11.654	12.4873	11.4195	9.67527	10.9022	11.4217	11.5964	11.2719	14.5781	9.12584	8.24749	10.9853	11.4059	15.2217	14.3947	11.9691	8.95104	9.81364	9.38087	6.99834	5.45456	7.21619	5.5364	5.23775	4.76901	5.76305	1.58331	1.09126	3.18235	5.81757	2.49792	2.08086	7.13923	8.30671	9.45585	8.83855	8.92549	6.8054	8.1048	6.16549	8.12405	7.48749	6.41672	10.773	10.8288	10.1004	6.02512
gene00854	27.499	32.2155	29.3694	24.601	37.9493	103.204	42.6404	30.8375	36.5932	28.5098	45.7067	40.0495	24.982	29.634	42.7224	49.1702	45.7922	34.2873	45.3206	50.2387	56.0858	36.9931	24.9071	33.416	26.479	25.8183	20.5514	18.1985	25.039	22.0465	20.1428	29.4921	17.8346	20.1493	23.3597	22.7256	37.1896	46.1778	31.4029	29.9247	27.9023	28.1172	41.5266	50.3064	51.1552	53.1895	86.3552	79.0555	56.9683
gene00855	88.6106	82.7694	70.7248	75.2628	55.9888	44.8486	116.613	86.0797	101.083	89.6716	123.793	104.127	75.4592	103.991	90.3829	109.706	106.632	92.8745	102.076	112.893	112.006	80.5345	56.0485	64.8723	64.5121	60.6669	51.7719	49.1941	25.3538	22.639	39.3938	70.1938	32.2803	25.4496	63.1031	65.5143	85.5273	87.863	81.1504	69.8782	76.7571	64.7256	120.58	122.243	89.8261	105.333	126.885	114.504	88.1106
gene00856	8.85835	13.0918	6.46361	8.84061	12.7861	9.06498	16.6214	15.6853	8.71918	9.67196	16.3898	21.3456	12.976	19.0213	24.67	33.5096	20.2488	19.7682	28.0318	23.2413	29.4321	14.3896	2.81266	1.93524	1.66533	1.53559	0.551446	1.41959	21.3975	18.9518	33.7314	42.7561	30.1173	20.1583	8.49273	6.23667	8.40142	6.87683	7.95549	7.45792	12.955	11.166	20.5612	18.0621	9.53191	16.2483	10.26	18.0796	2.09962
gene00857	3.80174	5.09591	2.95452	3.51801	0.531319	0.799042	15.012	12.9487	2.98161	6.50155	34.7398	39.6834	29.7477	31.7277	37.7147	45.9002	45.3275	39.3175	15.9793	14.6223	10.4674	7.23107	1.19314	2.49871	1.13689	1.54619	0.343727	0.160883	49.5578	42.5933	69.5339	73.3338	13.8904	4.41214	0.780478	1.10525	1.33216	1.03538	0.536087	0.40644	26.3442	20.691	39.3687	39.433	5.26063	7.06135	2.48216	3.80064	0.790692
gene00858	0	0.0406977	0	0	0.0418672	0	0	0.0411982	0.13383	0.0349304	0.150189	0.137049	0.20169	0.174629	0	0.0203195	0	0	0	0.0320655	0.0325587	0.0410912	0	0	0	0	0	0	0	0	0.0591704	0.0300864	0	0.0377903	0	0.0450477	0	0	0	0	0.0676919	0.0318857	0.129474	0.0672083	0	0.0665049	0	0	0
gene00859	17.2581	21.3895	1.64217	0.946722	0.153876	0.0826467	0.183703	0.151417	85.6399	54.3478	0.110399	0.293824	0.115309	0.187197	0.182303	0.248936	0.0466832	0.0987149	0.0865005	0	0.0398879	0.0503412	0	0	0	0	0	0	0.189346	0.0803089	0.652411	0.258014	0	0	0	0.110377	0.0665184	0	0	0	0.0414649	0	0.222067	0.0823375	0.0896195	0.0407379	0.0422859	0	0
gene00860	3.91575	4.84614	10.6918	10.6416	4.2732	3.07757	31.8458	40.4883	2.27658	10.3715	21.8324	29.4065	18.1319	17.7223	50.3964	35.728	45.9638	51.5251	13.8124	6.3968	3.92732	8.9599	3.96122	6.50973	7.27332	4.88982	8.32481	3.87197	9.44093	3.24395	13.8171	22.333	2.13677	0.233763	7.81535	7.17538	6.12951	7.11592	0.571606	0.742919	10.2588	8.62918	17.9401	11.9005	16.0074	17.9981	3.04251	2.22145	1.59479
gene00861	0.493833	0.528323	7.23516	7.38848	4.05817	5.42966	3.24429	5.25907	0.733542	2.11612	3.09353	2.75764	8.42499	12.1283	3.7715	3.74568	4.69937	2.03973	1.28322	1.16554	2.6487	1.0313	0.797063	1.23394	0.455075	0.527217	0.527415	1.70059	4.34715	3.0068	3.63581	4.53063	1.47717	1.04657	5.06797	5.14618	7.80035	6.82075	4.20427	4.31353	3.04634	2.09724	3.15988	2.9955	0.664747	0.834566	0.388332	0.339053	0.641483
gene00862	0	0	0	0	0	0	0	0	0	0	0	0	0	0	0	0	0	0	0	0	0	0	0	0	0	0	0	0	0	0	0	0	0	0	0	0	0	0	0	0	0	0	0	0	0	0	0	0	0
gene00863	0.201854	0.115174	0	0	0	0	0	0	0.126247	0.0988532	0	0	0.019026	0	0	0	0	0	0	0	0.0460705	0	0	0	0	0	0	0	0	0	0	0	0	0	0	0	0	0	0	0	2.01146	1.84985	0	0	0	0.0470522	0.0976805	0.0369568	0
gene00864	20.6887	15.2502	16.4811	13.616	10.4371	8.88464	15.5427	6.26555	14.3382	10.7342	10.9732	8.16522	14.7149	22.3827	13.8318	15.0371	19.7156	9.98032	10.8487	11.3117	9.7501	5.95936	1.89523	3.29995	3.98474	3.91146	3.34419	3.22992	3.63482	2.26111	7.4217	8.39653	7.45484	5.51026	7.79782	6.56847	7.83185	8.2506	10.5142	12.0984	7.11083	5.84913	14.0475	13.6986	9.86361	10.8963	12.0139	11.4249	8.18546
gene00865	15.3151	13.9281	29.1355	26.5495	16.4982	12.4039	17.7088	21.3185	34.0939	38.1332	8.67368	12.3176	25.6852	41.8417	15.04	12.3868	10.7682	10.0924	31.018	34.3461	26.3298	33.8554	26.3528	31.7537	29.6561	30.9766	48.6589	57.7787	5.72167	5.01534	6.1821	9.33125	3.10924	8.58059	12.8687	13.1561	14.3831	15.1621	37.5323	39.8427	40.6525	35.3339	27.0761	27.5623	30.9629	38.4898	36.3462	28.6845	35.659
gene00866	78.1327	78.82	80.6765	88.6247	124.529	97.6648	80.9576	81.1775	82.1032	90.2455	73.0945	69.2586	67.7431	70.2637	86.6796	100.182	91.9926	73.8775	59.3332	58.8301	48.5778	33.7394	15.5143	9.80316	16.0282	17.2567	13.2966	10.1285	66.0548	65.6239	58.7791	79.5841	64.5455	52.0909	68.1052	67.2114	83.205	73.0362	68.6178	70.7517	43.9173	40.7599	64.2092	66.3758	71.0491	78.0363	65.1203	69.338	47.7726
gene00867	20.5157	17.6648	15.2701	17.9955	10.6854	9.13576	22.0132	17.3694	16.5747	14.6359	20.9302	20.2847	11.8514	13.4288	23.8549	30.2808	24.7433	21.684	8.64236	10.2993	12.1913	12.7941	8.24492	7.52458	9.14632	9.3847	7.56322	5.35587	4.06978	2.35212	5.61598	12.5192	4.20992	3.2587	8.84392	8.68149	9.89818	10.8787	6.26463	6.34244	8.50107	6.10804	12.6333	13.0884	7.53574	7.65922	13.4635	10.6714	8.18768
gene00868	10.8651	11.7525	12.5802	15.5146	21.7624	25.6175	3.34383	2.88503	12.4314	9.28009	2.77574	2.96823	4.25174	5.29499	2.0258	2.90455	2.806	2.44319	6.62656	5.69473	7.8978	6.97135	6.81519	7.69548	7.25488	7.03673	7.67488	7.45912	1.22737	0.567899	0.427174	0.304088	0.352066	0.491081	5.96499	5.98398	5.72296	3.64003	4.04082	3.77169	0.78191	0.966821	4.44928	5.09463	7.02393	7.48995	8.2231	8.40956	4.60664
gene00869	20.1854	16.1977	14.6037	11.0395	9.37825	7.35322	15.0948	9.02241	21.7697	16.1379	12.1954	11.7862	8.76677	10.6524	13.3925	16.7026	13.7941	12.8922	12.7798	12.3773	5.20939	3.36948	1.38148	1.01842	0.701104	0.696214	1.5574	1.14096	2.16377	0.917735	7.45547	10.3497	2.27578	1.73835	4.8933	4.86515	7.27566	8.95816	5.59718	4.44373	14.5537	12.8818	9.68465	10.0812	8.19306	10.5743	4.90128	5.27582	3.93168
gene00870	39.5266	34.8589	29.0751	25.6587	18.2006	15.4618	34.0989	19.0181	44.6423	38.8647	28.3788	26.3235	19.1563	27.6225	24.796	39.5314	32.3925	27.3551	26.5155	26.016	9.38928	7.29564	1.85817	2.70314	1.50884	1.06131	2.04014	1.29594	3.99139	1.26968	15.7902	23.5038	6.3845	2.84648	13.0341	12.797	15.541	16.487	11.2502	11.5018	30.3012	32.5264	17.1642	17.9352	17.5535	19.1071	9.87947	9.78021	7.21295
gene00871	28.2314	20.7797	14.6599	19.0801	12.4284	8.41089	21.4979	12.2298	27.7213	27.2365	19.3792	23.1895	13.0388	18.4893	19.0998	25.897	21.5676	20.3315	15.6499	14.4685	5.02587	5.28582	1.25307	1.20929	0.4625	0.918547	0.938037	1.88166	4.89387	2.33514	11.2415	18.2198	4.18212	3.73939	4.12759	6.59712	8.81113	10.2689	5.64297	8.55656	20.2285	26.8817	10.7617	9.9755	15.2009	14.346	6.42095	6.4093	4.84711
gene00872	1.98139	2.82637	2.08228	2.17223	0.872276	1.05413	4.22329	2.64654	1.70394	3.51747	3.96352	3.45018	1.44738	2.34972	3.83843	5.64458	3.10945	3.00778	1.96139	4.00838	0.565282	0.428054	0	0.353636	0	0	0.117563	0.110052	0.536675	0.455248	2.26009	2.08944	0.705573	0.656113	0.974921	1.56423	0.942684	2.03975	1.46684	1.04259	3.29074	2.10368	1.97817	1.28356	1.9051	1.50105	0.599267	0.997608	0.447618
gene00873	3.45516	2.49026	1.07921	2.25166	2.56182	1.03197	4.67256	2.836	2.50218	1.42491	3.98231	3.49413	1.097	2.44873	2.70991	6.21667	3.0117	2.67064	3.24026	2.94309	1.32816	0.838113	0.146757	0.173101	0.595833	0.147919	0.69055	0.161608	0.78809	0.334259	1.50858	2.30121	0.414445	0.963482	1.84068	1.60792	0.27686	2.7457	0.538502	0.459305	1.89842	3.41436	1.84856	2.22756	1.11903	2.54336	0.880004	1.46496	0.657313
gene00874	3.81958	3.39015	3.12205	3.8043	1.2767	1.75611	3.61837	4.91796	2.02393	2.90974	2.99368	3.59307	1.59009	1.99693	4.00013	4.06534	3.57099	4.85428	2.65196	2.40875	2.20364	1.89484	0.663586	0.934199	1.0429	0.949327	1.15833	1.08432	1.14951	0.633818	2.77253	3.84885	1.4206	1.03995	2.14786	2.47934	2.09992	1.51094	1.53165	0.89326	2.31593	1.66007	1.82965	1.54959	2.04029	2.59684	1.82268	2.35047	1.17448
gene00875	3.51051	3.22711	3.37579	3.72286	0.801342	0.922289	4.28226	4.28063	2.43955	2.29225	3.12103	2.43576	1.61767	1.85026	5.17319	4.00029	3.95928	3.69036	3.08895	2.80565	2.58173	1.46062	0.629564	0.8354	0.718886	1.18979	1.11088	1.03991	4.43729	5.55645	3.55937	3.29061	1.44455	0.72331	3.83846	3.20252	2.07846	1.20464	1.15505	0.41049	2.40617	2.61555	2.76136	2.48086	1.80018	2.63674	0.943773	2.57091	1.05742
gene00876	15.1391	13.9004	11.7038	14.4838	8.92036	7.02212	25.174	18.6278	18.2114	16.021	33.8074	27.0825	15.9425	19.2425	28.1093	32.123	30.0893	29.5851	15.0436	14.3941	13.0798	14.4024	10.2046	12.6438	10.5003	12.6445	11.8941	11.6497	19.1044	16.3124	17.5151	29.5559	10.906	6.94538	11.6118	13.994	19.7812	19.4663	8.9317	8.74131	17.3952	13.0169	20.6791	17.5443	11.6003	13.4126	11.5645	13.3809	10.4306
gene00877	20.0068	23.0349	18.1985	15.8513	8.80767	12.3334	33.965	23.7309	20.3335	20.9954	32.4983	32.7783	16.029	19.3525	33.4341	39.1843	35.119	34.2047	20.1585	22.9674	17.939	15.6423	10.5236	12.0726	12.73	13.8036	10.6837	10.1599	34.8364	25.6107	29.9339	34.8113	12.8239	13.25	15.6702	17.5997	24.4764	28.6874	14.2822	12.7833	21.5302	14.5337	27.1079	26.7626	12.6411	21.3192	15.3868	15.0444	13.8821
gene00878	23.024	31.2411	57.7748	68.2764	36.7301	29.2337	39.6653	59.935	19.0948	40.0355	39.2626	61.5709	106.26	66.2922	37.224	28.1411	31.4079	53.8368	54.7621	36.8086	65.6505	64.2492	49.7353	52.4788	64.7941	56.5944	56.2307	49.5551	50.7099	48.2335	44.4795	55.1311	22.3548	11.4967	42.5657	46.6913	43.3122	52.7292	21.9482	20.34	25.263	31.5828	61.6029	57.4165	46.6444	52.6985	41.9415	56.8673	38.9319
gene00879	2.59366	2.10188	2.45385	2.55985	2.41234	1.49318	0.433163	1.02768	2.14721	0.957237	0.37992	0.33705	0.930635	0.950973	0.261403	0.613949	0.274449	0.467103	3.00158	3.41351	2.81399	2.91623	1.24374	1.25232	1.75505	1.31475	0.773172	0.57902	0.271502	0.25334	0.14552	0.116274	0.114223	0.0531081	3.19882	2.76969	3.79613	3.85245	5.47276	5.54872	1.93827	1.03064	1.45564	1.52301	3.52103	3.59828	5.09321	5.09275	3.29483
gene00880	3.54401	3.69261	2.59093	4.13378	6.87389	2.91472	0	0.178001	1.73468	0	0	0	0	0.188626	0	0	0	0	0	0.138542	0.140673	0	0	0.586693	0	0	0.146281	0.136935	0	1.41613	0	0	0	0	1.38636	1.1678	0	0.423002	0.228144	0.389182	0	0	0.559406	0.290381	0	0	0	0	0
gene00881	0.0956655	0.21834	0.189245	0.0987103	0.336922	0.271442	0.0893846	0.0552564	0.23933	0.0936997	0.0805754	0.0919071	0.0360683	0	0.342143	0.218025	0.204433	0.0540359	0.0946996	0.0860145	0	0.110226	0	0	0.235086	0.155631	0	0	0.414587	0	0	0.161412	0	0	0.215182	0.241678	0.145647	0.0656556	0.424932	0.0805416	0	0	0.138924	0.45071	0.6868	0.267596	0.370352	0.490422	0
gene00882	1.79064	1.11459	0.805056	1.17577	0.382207	0.769814	0.152098	0.658175	1.22174	0	0.68554	0.781952	0.306872	0.498185	0.485162	0.370995	0.173933	0.459741	0.966853	0.585454	0.445844	0.750246	0.394112	0.309906	0.133342	0.397235	0.154538	0	0	0.299216	0	0	0	0	0.549235	1.0281	0.247835	0.11172	0	0	0	0.145543	1.30017	0.92032	0.834763	1.82138	0.945295	1.78823	1.1768
gene00883	2.24905	2.03406	2.02146	2.67691	2.88131	1.81823	0.388015	0.646829	1.68095	1.45332	0.699549	0.78	0.816282	1.80498	0.511764	1.04746	0.488588	0.558746	3.58431	5.08476	3.64645	4.52142	2.22923	2.08753	2.58373	2.1558	1.5681	0.945441	0.363986	0.308761	2.70958	0.598335	0.903903	0.573546	7.86112	7.46167	7.35965	7.46145	8.35948	8.37536	1.97502	1.29327	2.7917	2.56765	5.61819	5.90818	8.32745	8.18073	6.60299
gene00884	12.7636	13.0549	14.1207	16.5355	7.54747	7.82434	16.464	22.3216	8.24889	9.97792	10.7304	11.7172	6.70145	9.05646	15.6811	11.9722	13.0189	15.2199	14.179	6.69433	13.8967	13.2901	9.76635	10.1921	10.4356	9.07469	10.3443	10.9858	2.91935	1.17304	6.31377	12.0439	2.26246	1.27735	7.5761	8.68808	6.54934	6.37513	5.59941	3.42273	7.64926	7.37531	8.83849	6.39195	14.666	18.5564	8.00659	13.4499	4.67758
gene00885	0.262148	0.448731	0.324113	0.540984	0.384689	0.185955	0.0612343	0.0378542	0.819783	0	1.32478	1.13332	0.172964	0.722044	0.54691	0.709467	0.420149	0.851416	2.14089	1.17851	1.1368	1.54799	0.158669	0.374303	0.483147	0.266543	0.0622168	0.116484	0.852058	0.843244	0.652411	1.82453	1.19489	0.625012	0.663362	0.413912	1.09755	0.674675	0.582211	0.937996	1.18175	0.703142	0.57103	0.494025	1.8148	2.44427	1.26858	1.53587	1.066
gene00886	51.2634	45.6351	44.4512	51.716	49.0033	56.986	51.6341	40.7408	51.9278	42.6001	27.9721	32.0524	33.0551	43.8252	22.2933	26.734	34.9966	31.15	21.0373	17.6697	21.0707	21.8095	21.5765	21.0994	22.3994	24.2258	29.2142	30.1908	16.0101	17.6413	4.42326	5.52637	2.08317	5.97286	48.2305	48.0113	45.1115	47.2581	37.6687	41.4917	26.5304	25.5387	37.4984	37.3222	19.0616	22.514	21.4528	23.2061	23.6782
gene00887	2.95591	2.41593	1.33015	1.4563	3.47012	3.91651	0.323459	0.246102	2.68149	0.821603	0.257937	0.434922	0.115461	0.0814972	0.222227	0.151726	0.0924734	0.142896	0.0659024	0.0957734	0	0.0230122	0.0214907	0	0.0109066	0	0	0.0118328	0	0	0	0	0	0	0.374369	0.403646	0.101357	0.109657	0.118286	0.0672597	0	0	0.290035	0.3262	0.0819345	0.0248297	0	0.0390046	0.012032
gene00888	1.03221	1.70144	1.24784	1.65676	1.21177	1.51863	1.98246	2.51731	1.57808	1.011	0.86939	0.771289	0.908061	1.12318	1.64073	1.4376	1.53179	1.29563	1.47592	0.412479	1.25647	1.18931	0.925567	0.545858	1.31523	1.30606	2.17759	0.509616	0.248517	0	1.14172	1.54808	0.130691	0	0.515948	1.30382	0	0.472272	0.679247	0.193117	1.41499	0.922874	0.749478	0.648407	0.588128	1.17631	0.555003	1.42788	0.414555
gene00889	1.07254	0.701361	1.1562	1.14398	1.30156	0.455914	0.236456	0.118331	0.708488	0.601972	2.18227	1.92187	0.454353	1.12854	0.696779	1.10545	0.843392	1.56559	2.49323	2.22123	1.7163	2.70066	0.67105	0.860337	0.927899	0.784193	0.549142	0.47122	1.2273	0.863884	2.03942	2.3993	2.14225	1.03435	1.38243	1.15688	1.08248	1.20751	2.17683	2.26252	2.39031	1.55153	0.428756	0.215749	3.15166	3.91025	2.08774	2.56822	1.51368
gene00890	9.05223	9.79576	10.5487	10.4676	13.1921	13.4329	6.1976	3.75615	7.74399	4.63693	6.26598	6.94728	4.88401	5.54064	6.04702	8.18101	6.42027	5.70079	7.10687	6.4083	4.1321	3.3268	1.04961	1.48563	1.10797	1.4811	0.839606	0.832198	1.69094	1.43438	1.72631	3.77445	1.54135	0.606398	3.51058	2.89141	3.40581	5.35567	1.30948	2.18998	7.99846	9.76788	6.23277	6.27462	5.49566	5.67537	3.02105	3.08609	3.76092
gene00891	3.26529	4.91185	3.81691	1.53146	3.31059	2.10567	3.18959	2.91477	4.45576	2.32596	3.87532	2.70923	2.07048	1.90775	3.09647	3.72086	5.07474	2.93423	4.55463	5.07106	2.30353	1.28259	0.479117	0.282562	0.364729	0.241456	0.422708	0	3.2161	4.36503	2.70878	2.25383	0.67652	0.471823	2.17002	1.49982	3.84144	4.99127	0.879025	1.37454	3.38061	3.31752	4.20295	5.87381	6.08886	3.45972	2.15472	2.06523	1.20709
gene00892	7.40392	7.20396	10.2525	8.84582	8.14293	7.59233	0	0	7.21409	3.89306	0	0.0748741	0.117535	0.143108	0	0.0444048	0.166546	0.220108	0	0	0	0	0	0	0	0	0	0	0	0	0	0	0	0	0	0.0984439	0	0	0	0	0.0739645	0	0	0	0	0	0.0754289	0	0.0704264
gene00893	5.17147	2.77942	2.44205	1.79016	0.430852	0.252448	0.794932	1.25263	7.92953	6.27432	2.55724	0.8975	1.6353	1.18444	2.16775	3.11758	2.13894	1.46995	0.891742	0.869955	1.06609	0.768847	1.02317	1.49267	1.99506	1.68261	1.90044	2.90574	0.0722958	0.0613268	0.0553561	0.112588	0	0	0.112571	0.168575	0.0507959	0.11449	0.148199	0.0280897	6.14284	8.82976	0.0726766	0.15719	0.923896	0.964376	3.00307	1.05067	2.05017
gene00894	0.0617291	0	0.183169	0.191081	0	0.233534	0	0.0356547	0	0	0.0519921	0	0.232735	0.566742	0	0	0.0329781	0.104602	0.122212	0.222007	0	0.0355621	0.249082	0.058759	0.101128	0	0	0.0548578	0	0	0	0	0	0	0.138848	0	0	0	0.182794	0	0.117167	0.331144	0.0448209	0	0.253237	0.115112	0.0597434	0	0.167343
gene00895	10.6239	10.103	16.1124	15.3469	8.31468	7.36861	12.2426	19.0227	5.75861	8.32448	16.1066	11.9076	8.67855	6.50262	16.887	11.5008	10.7838	14.602	12.62	12.4178	10.0224	7.1405	4.28683	7.41601	9.57253	9.50576	8.06853	4.40595	32.9961	31.2444	11.751	15.5352	1.21061	1.12575	3.58448	6.26242	4.85234	4.86082	4.19465	1.78887	6.3856	5.06591	9.77097	7.67472	10.8958	11.8869	6.85477	10.6332	5.12012
gene00896	56.9902	55.015	53.1079	75.0151	122.947	91.2887	24.1724	34.0251	69.2252	42.6716	127.652	129.121	148.137	104.379	136.603	68.8133	227.539	189.133	76.13	83.0925	90.1754	59.9271	82.1829	83.4537	71.7867	60.6957	26.4766	14.3508	6.99824	8.40995	11.5542	14.7016	10.6191	8.12793	213.661	154.682	122.004	180.07	185.249	279.839	33.6202	35.6735	21.545	23.7749	120.866	93.0379	146.325	108.012	137.776
gene00897	363.338	371.15	399.058	579.275	663.215	502.82	289.503	389.997	512.876	360.073	1944.32	1882.52	1762.57	1008.78	1211.47	585.105	2045.83	1813.85	1045.04	1056.28	729.296	629.119	584.403	622.06	472.676	351.367	149.949	72.8751	78.7302	76.0606	571.012	629.431	142.61	56.949	849.896	531.931	423.711	879.513	654.148	1144.56	318.482	268.905	244.579	270.083	1146.9	869.996	1070.58	696.451	723.689
gene00898	0	0.0580224	0.201163	0.0524632	0.417828	0.192357	0	0.029368	0.0636003	0.0498001	0	0.0976947	0.0191698	0.0622417	0	0.0289694	0.0814899	0	0	0.0457155	0.0464187	0.0292917	0	0	0.0416483	0	0	0	0	0	0.168718	0.042894	0	0	0.114366	0.192672	0.0774093	0.174475	0.45169	0.299647	0.0482539	0.0909185	0.036918	0.0479092	0.104293	0.189631	0.0984186	0.148944	0.0918914
gene00899	7.1359	6.80996	4.26687	4.11735	7.6598	7.08915	0.00839722	0.0415284	12.8158	6.91884	0.166532	0.138147	0.0609918	0.165026	0.0321425	0.0307235	0.0288081	0.142139	0.0355861	0	0.0328196	0.0103551	0	0.0171097	0	0.0146207	0	0.0319475	0.194742	0	0.0298223	0.0454913	0.0204823	0	0.141507	0.181635	0.24629	0.197376	0.958083	0.559918	0.0852929	0.0964238	0.0652558	0.10162	0.0368693	0.033519	0.0173963	0.0263272	0
gene00900	65.655	55.6344	47.4264	52.6102	58.7091	52.3197	75.4243	69.7327	71.2921	62.322	79.2713	65.7933	46.2813	52.8614	74.1697	86.5149	76.2331	71.4472	40.4472	43.6457	42.4359	44.9862	40.0203	47.4371	49.4601	50.1945	49.2662	50.1843	28.7557	23.4941	26.5374	48.1111	28.1751	21.0192	50.2737	49.45	54.6042	56.9952	39.9698	43.8088	39.3079	30.1934	67.3233	66.175	36.8555	42.6563	49.043	40.5374	43.4236
gene00901	19.7362	19.3224	19.2299	22.0427	19.1321	20.6005	26.7704	24.3204	19.2422	23.8674	28.7184	23.5596	13.7899	17.6364	28.1455	30.9808	28.4037	26.242	19.6289	18.8594	22.6428	17.4655	13.8021	13.7581	19.0723	17.2003	15.4714	13.6982	13.1586	10.3648	10.9236	19.0677	6.65513	5.30218	16.3599	19.3722	19.505	18.2443	14.198	14.1249	15.2902	13.8921	19.8756	20.9614	16.2376	22.3453	20.7056	23.2576	16.8686
gene00902	0.360454	0	0	0	1.26947	2.04551	0.168394	0.416396	0	1.05914	0	0	0	0.220625	0	0.205372	0.192568	0	0	0.648181	0	0.207657	0	0	0	0	0	0	0	0.662549	0.598043	0	0	0.381952	0	0.455303	0.548777	0	0	0.606938	0	0.322274	0	0.339642	0.369681	0.336087	0.348859	0.263977	0
gene00903	7.91652	8.44743	6.40655	5.76391	0.201162	0.518612	16.9549	13.8167	9.98826	12.4531	42.7489	52.4484	45.2878	77.3602	15.4026	15.6404	35.1893	45.8192	7.1581	4.59119	15.3621	7.42349	3.01461	3.29479	0.954446	1.03142	0.650688	0.639573	6.31208	5.29139	36.8452	56.6667	20.4242	12.6012	22.8174	21.5577	20.9225	16.6287	14.5629	9.37715	85.0184	86.4678	52.7533	51.3442	2.53065	3.1954	1.69158	3.68941	1.42455
gene00904	14.4657	16.3696	8.89014	11.6786	5.75545	3.66372	16.7253	29.4536	8.6688	18.9703	8.99774	9.24555	9.51588	10.5953	7.16148	5.7418	9.16706	10.0853	1.52783	2.12238	4.72447	2.71978	0.634991	0.777786	0.272681	0.467709	0.430947	0.510992	4.65587	2.61443	19.1302	24.6115	24.6915	17.477	15.4521	22.5153	34.74	34.7683	30.559	33.6573	15.9401	17.2085	9.31684	8.61173	0.496602	0.902951	1.113	0.620564	0.683675
gene00905	1.28843	2.45052	0.849591	0.295431	0	0	0	0	1.61166	0.981521	0	0	0	0	0	0	0	0	0	0	0	0	0	0	0	0	0	0	0	0	0	0	0	0	0.161005	0.18083	0	0	0	0	0	0	0	0	0	0	0	0	0
gene00906	0.633268	0.63233	0.156591	0.571746	0	0	0	0	0.0990169	0.852851	0	0	0.0298448	0	0	0	0	0	0	0	0	0	0	0	0	0	0	0	0	0	0	0	0	0	0	0.0999881	0	0	0	0	0	0.0707738	0	0	0	0	0	0	0
gene00907	11.0199	11.9104	9.90409	12.0539	6.65502	4.03375	13.1303	14.1072	10.2058	12.4799	17.6484	17.2547	8.24961	9.27434	15.7427	19.9378	14.2511	16.4889	13.3473	11.2181	9.6736	7.96619	5.21621	6.3543	5.25107	4.91278	5.05474	5.41451	3.04221	2.04503	9.4494	12.3806	4.79956	3.56488	5.89887	8.36515	7.86436	6.85394	6.19701	5.99929	15.788	15.8684	11.1751	10.6582	10.9759	13.1647	7.97339	9.02096	4.97902
gene00908	1.1944	1.70376	1.29952	1.10918	5.60872	2.0334	0.0836989	0	2.46517	0.994381	0.1509	0	0.0450321	0.10966	0	0.0680523	0.0638096	0.0674649	0.0591172	0	0.0545213	0.0688095	0.337366	0.17054	0.195673	0	0.283473	0.106145	0.647026	0.439086	0.495421	0.151144	0.136105	0.126564	0.738814	0.603479	0.454608	0.737751	0.530536	0.402231	0.0566769	0	0.216811	0.056272	0.0612489	0.0556831	0	0.0437359	0.161897
gene00909	0	0.0708766	0.061432	0	0.43748	0.117485	0	0	0.0776902	0.182498	0	0	0.0234167	0	0	0	0	0	0	0	0	0	0	0	0	0	0	0	0	0	0	0	0	0	0	0	0	0	0	0	0	0	0	0	0	0	0	0	0
gene00910	0	0	0	0	0	0	0	0	0	0	0.0395381	0	0.0176986	0	0	0	0	0	0	0	0	0	0	0	0	0	0	0	0	0	0	0	0	0	0	0	0	0	0	0	0	0	0	0	0	0	0	0	0
gene00911	0	0	0	0	0	0	0.0215791	0	0.115557	0	0.0389048	0.0443762	0.0522454	0.0282723	0	0	0	0	0	0	0	0	0	0	0	0	0	0	0	0	0	0	0	0	0	0	0	0	0	0	0	0	0	0	0	0	0	0	0
gene00912	2.69478	2.43694	0.704069	1.57389	0.0596898	0.432802	0.118767	0.117472	6.29643	3.58561	0.0428247	0	0.134189	0.0311209	0.090922	0.0869081	0.217306	0.143597	0.100663	0.0457155	0.0928373	0.0292917	0.0410327	0	0.0832966	0.0827155	0.0965378	0	0.440695	0.373831	0.0843588	0.257364	0	0	0.17155	0.0642241	0	0.13958	0.225845	0	0.0482539	0	0.036918	0	0.260732	0	0.0492093	0.0372361	0.0459457
gene00913	4.46127	6.09256	7.59553	9.96116	6.86865	5.87959	6.32089	4.9002	6.76974	5.15756	11.3959	10.5393	17.6749	12.0416	9.50355	7.87557	13.1281	7.8076	10.8596	10.85	9.48118	8.84801	10.1517	10.7906	11.4423	12.1358	14.2332	17.0936	9.19152	10.7544	5.09637	7.71237	3.75027	2.16993	12.8314	12.379	12.4708	12.197	11.4783	10.0365	12.7018	13.797	12.7447	13.0245	12.8263	12.4109	9.34335	13.7115	10.9707
gene00914	1.23467	1.14683	1.50521	1.45173	0.404498	0.597455	1.20726	1.21069	0.933829	1.01244	2.15238	1.18616	0.682015	0.632687	1.4548	1.68504	1.24252	1.29748	1.56328	0.800314	0.681555	0.512793	0.370753	0.519303	0.188158	0.210201	0.327103	0.306205	0.435523	0.0527777	0.857507	0.75092	0.294474	0.0304257	0.419804	0.61657	0.699437	0.335002	0.51016	0.241739	0.981002	0.8215	0.875634	0.730496	0.706758	1.4457	0.305686	1.11449	0.181626
gene00915	0	0	0	0	0	0	0	0	0	0	0.111851	0	0.0500685	0	0	0	0	0	0	0	0	0	0	0	0	0	0	0	0	0	0	0	0	0	0	0	0	0	0	0	0	0	0	0	0	0	0	0	0
gene00916	12.4675	9.93662	12.3316	9.18877	8.59591	12.5404	11.5565	12.2306	14.1099	11.2421	13.8345	12.7381	7.08813	7.26764	10.0267	16.011	10.4667	9.05419	10.5785	17.2594	6.50407	5.58639	5.90911	4.70936	8.42929	9.01437	6.01185	5.9795	9.00508	9.09381	5.58174	11.6865	1.80405	1.88729	8.68007	6.49923	6.92965	9.23555	7.32521	6.66442	10.5175	12.0315	11.2079	11.1882	10.1481	10.5176	9.95958	9.5653	7.15311
gene00917	0	0	0	0	0	0.155215	0	0.0947894	0	0	0	0	0	0	0	0	0	0	0	0	0	0	0	0	0	0	0	0	0	0	0	0	0	0	0	0	0	0.0563143	0	0	0	0	0	0	0	0	0	0	0
gene00918	0	0	0	0	0	0	0	0.073559	0	0	0	0	0	0	0	0.0725605	0	0	0	0	0	0	0	0	0	0	0	0	0	0	0	0	0	0	0	0	0	0	0	0	0	0	0	0	0	0	0	0	0
gene00919	0	0	0	0	0	0	0	0	0	0	0	0	0	0	0	0	0	0	0	0	0	0	0	0	0	0	0	0	0	0	0.147535	0	0.101329	0	0	0	0	0	0	0	0	0.0795036	0	0	0	0	0	0	0
gene00920	0	0	0	0	0	0	0	0	0	0	0.0351996	0	0.0157566	0	0	0	0	0	0	0	0	0	0	0	0	0	0	0	0.633898	0.307269	0.0693384	0	0	0	3.57211	3.748	1.78154	1.29068	1.79445	1.6185	0	0	0	0	0	0	0	0	0
gene00921	0	0	0	0	0	0	0	0	0.0276856	0	0	0.0212636	0	0	0	0	0	0	0	0	0	0	0	0	0	0	0	0	0	0	0	0	0	0	0	0	0	0	0	0	0	0	0	0	0	0	0	0	0
gene00922	0	0	0	0	0	0	0	0	0	0	0	0	0	0	0.0516395	0	0	0	0	0	0	0	0	0	0	0	0	0	0	0	0	0	0	0	0	0	0	0	0	0	0	0	0	0	0	0	0	0	0
gene00923	30.4774	29.3622	29.3925	34.3641	30.1209	20.3253	29.4415	34.747	24.252	27.9344	31.9272	26.3904	22.6126	17.7229	30.7173	29.2786	19.5735	27.1836	23.0668	21.6681	25.6738	23.3203	28.1053	29.7354	33.1875	33.575	40.3553	36.2313	7.45997	6.19489	13.4082	21.9205	8.25913	4.76171	22.9463	24.9934	26.9245	25.518	20.1213	18.0316	28.3053	34.183	23.2872	21.6151	22.3375	24.0921	27.568	32.6972	30.8483
gene00924	25.2594	19.1328	6.76423	7.28407	0.647455	0.834596	8.91477	12.8696	28.9746	33.9234	28.2428	18.5446	16.8427	7.35898	13.084	19.4823	18.3266	13.7691	24.5676	13.7854	13.3932	13.0268	14.9547	16.0643	16.2633	14.176	32.0427	32.8382	1.91209	0.202747	0.183008	0	0.377077	0.467526	1.61269	2.78655	1.17552	1.43832	1.63316	0.650054	93.481	181.657	7.128	9.14621	10.1814	18.3067	31.2791	19.1448	17.9414
gene00925	63.3229	54.9857	50.1543	57.3908	42.5608	34.8334	81.4172	65.9532	54.2915	73.4245	82.6022	69.4257	59.4397	86.0784	85.6489	97.1013	97.5156	84.4116	55.3877	56.7755	61.9729	47.9816	39.7068	40.0506	39.1966	39.7153	36.1823	39.5552	21.3419	12.4896	49.1707	72.6903	42.5733	28.0265	58.9697	64.4414	66.7534	56.112	56.2345	50.9269	52.009	42.7239	64.7809	60.1464	42.3803	57.5564	57.9442	61.5461	50.1812
gene00926	15.5272	6.79234	13.3103	12.2831	12.1522	6.11904	18.8602	14.9476	12.3009	17.7429	27.0279	22.6245	14.8306	22.0172	19.5906	23.444	22.6737	16.81	10.247	10.4706	10.6317	13.5669	10.2334	10.5924	7.41927	10.525	11.5468	11.959	2.24302	0.475676	13.3103	20.3037	13.5651	4.93599	14.5524	13.7291	14.5778	13.3205	12.2613	14.5976	15.964	10.4119	13.9048	10.7292	10.3511	14.4776	14.0259	14.4037	11.2249
gene00927	0	0	0	0	0	0	0	0	0	0	0	0	0	0	0	0	0	0	0	0	0	0	0	0	0	0	0	0	0	0	0	0	0	0	0	0	0	0	0	0	0	0	0	0	0	0	0	0	0
gene00928	0	0	0	0	0	0	0	0	0	0	0	0	0	0	0	0	0	0	0	0	0	0	0	0	0	0	0	0	0	0	0	0	0	0	0	0	0	0	0	0	0	0	0	0	0	0	0	0	0
gene00929	0	0	0	0	0	0	0	0	0	0	0	0	0	0	0	0	0	0	0	0	0	0	0	0	0	0	0	0	0	0	0	0	0	0	0	0	0	0	0	0	0	0	0	0	0	0	0	0	0
gene00930	0	0	0	0	0	0.0184815	0	0	0	0	0	0.0187729	0.0073673	0	0	0	0.0104393	0	0	0	0	0	0	0	0	0	0	0	0	0	0	0	0	0.020706	0	0	0	0	0	0	0	0	0	0	0	0	0	0	0
gene00931	25.9527	23.5833	105.056	107.611	0.56421	2.04551	0.112263	0.138799	5.41056	1.64755	1.41678	0.692586	3.08041	6.32457	0.716191	0.684574	0.128379	0.678665	0.237876	0.432121	0	0.415315	0.581785	0.22874	0.984189	0.586394	0.912513	5.33884	388.964	467.318	54.6213	50.4786	8.48871	8.91221	213.504	285.93	1448.4	1604.18	1332.81	1690.93	0	0	1.9193	0.452856	0	0	0.232573	0	3.04007
gene00932	0.131074	0	0.388936	0	0.153876	0.24794	0.0612343	0.151417	0	0.256761	0	0	0.0494183	0	0.07813	0	0	0.0740362	0	0	0	0	0	0	0	0	0	0	0	0	0	0.221155	0	0	0.147414	0	0	0.359827	0.970352	1.21388	0	0	0	0.247012	0	0	0	0	0
gene00933	918.602	898.927	235.657	340.246	105.47	154.218	277.183	473.866	670.348	726.004	49.1926	44.3482	68.0259	34.3813	37.2302	21.3991	46.1406	55.7462	76.4051	102.2	21.4492	11.3429	2.80401	5.74851	3.99807	4.77767	3.76972	4.55814	68.4766	48.5073	209.315	254.317	100.02	92.1318	80.9447	75.1325	69.9016	86.4697	103.869	131.984	22.8468	32.6183	36.9415	41.08	26.8109	24.7603	10.1684	6.66435	1.64463
gene00934	165.129	146.226	205.987	186.992	0.104391	4.54156	0.0830844	0	110.341	140.572	0.0748961	0.0854291	0.0335261	0	0.371031	0	0	3.26477	0	0.0799518	0	0	0	0	0	0	0	0	0.770731	0.163448	0.147535	0.300069	0.101329	0	105.108	99.1799	46.7065	27.4625	28.1753	13.4008	0	0	0.581093	0.754095	0	0	0	0	0
gene00935	69.6119	62.7542	83.7145	83.2071	0.0593906	1.57899	0.283611	0.0584416	45.3728	57.1317	0.04261	0	0	0	0.211088	0	0	1.77167	0	0	0	0	0	0	0	0	0	0	0.328864	0.0929893	0	0.170716	0.0576483	0	49.9552	52.5276	21.0268	13.9575	12.4341	8.1351	0	0	0.330597	0.429021	0	0	0	0	0
gene00936	1.40595	1.14601	1.25818	1.17437	0.510877	0.791517	0.719376	1.14077	2.84735	2.52461	1.6071	1.57583	0.605804	0.696632	1.03759	1.10622	0.697461	0.813047	1.39175	1.38451	0.36673	0.250704	0.0810446	0.22305	0.0548404	0.0272289	0.031779	0.0297488	0.507749	0.430712	1.94389	1.01665	0.419599	0.354715	0.489424	0.169134	0.35675	0.68922	0.495636	0.310012	1.58846	1.16724	0.631953	0.662386	1.5106	1.09242	0.421176	0.563852	0.302495
gene00937	2.24282	2.80553	4.26611	3.87185	2.076	1.9173	1.97467	3.21373	2.64362	2.28123	1.45311	2.61052	2.50428	1.53117	2.4424	2.26085	1.49775	2.04644	4.0561	3.21874	2.99261	2.13692	0.939806	1.10851	0.989236	0.701668	0.818922	0.306641	2.42994	2.6955	0.429364	0.764118	0.147447	0.0457036	0.727619	1.30754	0.919318	0.710427	0.447026	0.363126	0.777733	1.04119	2.34879	2.96679	3.84847	3.82048	1.08534	2.84283	0.857457
gene00938	3.42771	3.76671	1.1929	2.16138	0.670665	0.540322	3.70679	1.97985	3.09661	3.85465	5.07904	3.04912	1.84277	2.29228	5.44846	6.54607	5.39191	3.94394	4.14713	4.28044	1.79646	1.53588	0.665942	0.664642	0.935908	0.671218	2.16937	4.23078	2.2007	1.05008	2.94884	4.98016	3.18262	2.825	1.35639	1.20269	1.83616	1.35048	1.03382	1.54979	6.80729	10.8397	1.10615	2.39245	2.60404	4.3797	3.19458	2.18487	2.0076
gene00939	16.8792	18.269	14.5438	18.8528	19.3048	14.5654	21.5632	18.6194	12.7879	16.0636	18.3938	19.2252	18.7308	16.349	18.9815	18.9367	19.5457	19.363	17.9576	19.7136	15.1318	14.6112	7.40772	8.65467	10.7972	10.6158	9.62268	9.16255	7.824	8.23617	10.7545	14.1663	7.28717	4.51757	16.7817	16.1554	14.7034	15.6447	11.9805	11.0609	15.6062	14.3912	18.3521	19.5528	15.8389	19.5916	17.2625	17.4271	11.6755
gene00940	3.9709	6.79718	3.92762	6.82881	3.49625	13.6144	5.64259	4.49162	5.79492	5.50985	11.0091	5.8813	3.11902	5.36733	3.8463	9.23838	6.01066	4.85969	6.22378	7.14062	3.62522	2.00168	0.534097	1.25995	1.35528	2.82623	0.628287	1.17629	0.717032	3.95357	3.29414	3.62911	1.50831	2.98048	2.97728	3.34387	4.03036	3.52011	4.16456	2.78595	6.75198	7.84023	6.36715	5.30064	5.93913	6.78786	3.68303	3.02925	1.94365
gene00941	1.05315	1.40212	0.86806	0.90556	1.64848	2.82221	0.492004	0.405534	1.97603	2.23494	0	0.16863	0.0661775	1.39665	0.732384	1.80013	0.37509	0.694009	0.173753	1.10473	0	0	0	0	0	0.142774	0	0	0	0	1.45611	0	0.400029	0.557982	0.394813	0.221713	0.534461	0.843246	0.259886	0.443329	0.666323	0.4708	0.892132	1.65391	1.08011	0.65464	0	0.128545	0.158613
gene00942	28.2596	26.6912	25.0148	30.2831	21.766	22.0006	36.4929	36.9266	25.6234	26.047	33.7689	28.4422	17.6449	22.3436	33.8679	35.9994	27.9124	34.3254	17.2751	16.4782	16.6731	17.7693	13.9801	14.4564	14.2423	13.9866	15.5533	15.7175	5.83186	3.06245	12.9709	28.6879	10.2473	4.68527	20.5397	21.6657	24.7153	27.3695	21.4743	22.1735	16.7647	15.0681	19.0611	15.6185	14.0205	18.8408	13.851	16.7225	13.4921
gene00943	0	0	0	0	0	0	0	0	0	0	0	0	0	0	0	0	0	0	0	0	0	0	0	0	0	0	0	0	0	0	0	0	0	0	0	0	0	0	0	0	0	0	0	0	0	0	0	0	0
gene00944	0	0.0683528	0	0.123608	0	0	0	0	0	0	0	0	0	0	0	0	0	0	0	0	0	0	0	0	0	0	0	0	0	0.110097	0	0	0	0	0	0.0756587	0	0	0	0	0	0	0.0869819	0	0	0	0	0	0
gene00945	184.228	187.596	78.7992	97.0012	309.616	248.517	69.5966	88.0727	73.14	65.9949	75.0297	89.2233	68.7677	65.2938	51.9128	53.0766	73.2254	85.4315	32.9275	33.1455	24.4844	63.3124	74.8727	64.7991	84.4573	79.2687	56.2588	36.0174	31.9657	18.1739	46.6455	87.8362	23.8656	7.93312	99.9729	87.783	70.6969	68.0092	42.2812	34.9194	2.39835	1.55337	43.8547	37.0577	32.6893	44.8579	48.7027	23.8051	69.2509
gene00946	19.3342	22.1098	12.749	15.3909	13.0856	17.2896	27.3434	24.1376	15.5653	40.772	90.879	96.8841	79.6649	66.5879	54.289	62.5387	71.6107	85.7178	42.0096	41.9469	20.5375	27.9745	11.3179	10.9961	13.347	13.4517	13.968	9.61763	16.5119	16.0927	22.596	29.7151	10.2538	6.52846	15.7727	15.0012	13.0208	13.6308	10.2023	9.17964	41.1986	31.2385	29.5189	27.6515	34.462	41.4211	25.1459	21.521	17.3248
gene00947	40.462	42.118	33.6662	41.7028	38.4071	29.7791	39.8064	41.2148	39.8403	29.8122	38.7233	45.2198	39.9933	39.2403	43.1577	35.515	39.8977	42.6208	37.1667	29.2106	40.8499	58.3541	56.4817	59.898	62.4051	57.7817	68.9081	61.7522	38.4074	33.5013	33.566	58.006	28.5574	17.4301	36.0768	35.7418	36.2118	33.5857	24.5571	22.0197	28.4541	26.8877	29.346	30.1829	36.918	46.4362	47.848	47.7519	37.2632
gene00948	2.30185	2.8962	1.05081	1.3398	0.069289	0.111646	0	0	4.87267	1.79207	0	0.0567029	0	0	0	0	0	0	0	0	0	0	0	0	0	0	0	0	0	0	0.0979252	0	0	0.0625418	0	0	0	0	0	0	0	0	0	0	0	0	0	0	0
gene00949	0.125375	0	0	0	0	0	0.117144	0	0	0.245598	0	0	0.378157	0.076739	1.94306	0.142868	0.200941	0.0708172	0.124109	0	0	0.144457	0	0	0.51349	0.101982	2.61851	2.78548	46.999	54.8475	3894.25	4045.16	22612.5	28168.5	0.705023	1.4253	36.4579	32.0089	1921.67	831.875	0	0	9.28545	6.61564	0.257169	0	0	0	0.453179
gene00950	0.563839	1.02949	0	0	0	0	0	0	2.25692	2.54036	0	0	0	0.0690222	0.201654	0	0	0.0636959	0.111629	0	0	0	0	0	0	0	0	0	0.488704	0.207278	11.7871	12.3674	9.50907	4.89922	0	0	0.171684	0.154786	1.83662	0	0	0	0.0818796	0.106257	0	0	0	0	0
gene00951	12.9643	17.9267	0.208843	0.130719	0	0	0	0	65.4475	29.1596	0	0.0405699	0	0	0	0.0240603	0	0.0238527	0	0.0759375	0	0	0	0	0	0	0	0	0	0	0	0	0	0	0	0	0	0	0	0	0	0	0	0	0	0	0	0	0
gene00952	7.1715	6.41438	8.92828	8.31401	8.15899	8.06605	12.3277	10.5076	5.99195	8.16318	10.9378	10.1617	6.45163	8.15191	12.7747	12.479	11.9672	11.9333	7.26355	5.82563	5.13159	5.91809	4.67024	5.58767	5.4661	5.31535	7.38647	6.07793	4.97988	5.19133	4.77778	8.24583	2.99747	2.14186	8.59489	7.65959	9.14779	8.96951	6.68252	8.83516	7.17394	6.75846	10.2535	9.88829	6.10556	6.91907	5.62768	5.57648	5.47964
gene00953	26.5375	28.995	30.3669	30.3679	22.0397	20.2929	44.2159	24.8265	24.9844	21.1532	22.4109	22.9861	21.7136	29.1163	34.6657	24.8515	45.3222	26.1519	23.4749	18.6567	20.7478	22.851	21.0744	22.8421	23.6453	24.1119	25.729	29.793	13.764	8.6919	13.1151	23.4594	8.20339	7.25441	31.2744	31.5592	37.3936	48.2445	36.1568	43.5553	20.5634	20.319	52.6812	50.6755	22.2946	26.5203	23.498	25.0169	20.5364
gene00954	17.2338	17.4935	28.1587	37.0383	54.3239	27.2863	10.0083	15.5638	8.33703	9.97857	32.8801	31.1925	21.5748	12.7629	29.0017	33.092	24.1619	30.1174	15.5517	22.5151	7.64944	13.1647	12.6785	9.0633	9.67105	13.476	4.79069	4.40001	7.63369	13.476	37.7557	54.7014	17.5768	5.85179	17.4546	19.3633	26.0928	22.8057	29.041	34.3092	16.717	13.7057	15.1404	14.0855	14.1595	14.0269	8.20147	5.3692	4.81823
gene00955	1.55272	4.60698	29.7331	37.2979	427.71	217.466	1.18964	0.538112	10.0997	3.22413	0	0.0596689	0.960084	0.494199	0.148086	0	0.099543	0.0701635	0.553337	0.16753	0.0567022	0	0.150369	0.177362	0.050875	0.10104	0.471699	0.220782	0.134581	0.114162	0	0	0	0.0658132	2.93376	1.72595	1.98573	2.51491	1.93115	3.34657	0.117888	0.166591	0.405871	0.292615	0.254795	0.173731	0.180333	0.0909707	0.224498
gene00956	16.443	15.0386	51.1539	22.8408	18.3686	5.91193	6.45412	6.16299	16.5839	14.6622	13.3127	11.5895	14.8005	12.5012	9.75376	11.0018	15.1867	7.28621	11.6658	15.7865	13.9211	14.3353	10.3459	27.2106	7.98998	9.55348	18.2557	13.7635	0.862702	1.46362	0.924785	0.873278	0.272209	0.464068	7.38814	6.28624	6.66758	6.72173	6.66117	8.91613	19.5346	23.3512	13.3556	15.8687	9.88148	11.6563	27.5124	15.7449	16.9812
gene00957	0	0	0	0	0	0	0	0	0	0	0	0	0	0	0	0	0	0	0	0	0	0	0	0	0	0	0	0	0	0	0	0	0	0	0	0	0	0	0	0	0	0	0	0	0	0	0	0	0
gene00958	0	0	2.28328	0.0553933	0	0	0.10032	0.0310082	0.0671524	0	0	0	0.263126	0	0	0	0	0.0606467	0.318856	0.144806	0.0980224	0.0309277	0	0.255508	0.0439744	0	0	0.0477088	0	0	0	0	0	0	0	0.0678111	0	0.0736879	0	0	0.917081	1.34395	0.467759	0.70819	0.0550588	0.500556	0.103915	0.0786315	0.0485118
gene00959	14.0482	13.2785	11.3687	15.3738	7.78789	7.78419	13.1093	12.1714	14.3775	15.0799	18.6448	18.8812	8.73392	7.882	20.9344	23.9314	17.9667	18.9158	13.4498	9.8241	13.2139	11.0566	6.98551	7.93556	7.55525	7.38712	7.71225	6.05306	7.61012	5.73821	10.9477	16.6399	3.9212	2.63137	6.34372	7.25924	7.77739	6.96318	4.35959	4.5099	22.3552	27.4357	12.4412	14.407	7.31305	11.8747	7.82817	10.7818	4.61621
gene00960	6.85967	6.22391	10.1217	10.0948	11.8154	11.6463	6.4093	7.01494	7.94755	8.70128	11.7447	11.2357	10.1543	12.1829	10.1216	10.764	7.35943	10.163	6.67909	7.43151	13.8597	14.9976	19.4209	18.8395	33.6214	36.4512	35.0695	43.2723	16.4478	12.7121	21.0831	35.6706	4.67722	1.54909	15.5561	15.7669	9.92996	9.26128	7.32603	9.1362	21.4513	21.7674	6.28717	5.50996	6.22793	6.76294	21.8217	16.8416	26.8272
gene00961	0	0	0	0	0	0	0	0	0	0	0	0	0	0	0	0	0	0	0	0	0	0	0	0	0	0	0	0	0	0	0	0	0	0	0	0	0	0	0	0	0	0	0	0	0	0	0	0	0
gene00962	2.18925	1.97782	6.54772	6.37341	5.01779	2.77312	5.32687	9.89029	4.79231	8.84509	5.41103	4.19397	2.884	3.49353	4.30325	6.78616	3.28597	5.09354	2.25745	2.24959	0.844676	1.7492	2.00864	1.82343	1.7826	2.44855	3.03091	1.15807	0.338843	0.143716	3.26472	3.375	1.98982	0.814699	12.516	13.0695	15.3757	11.8053	16.6703	12.5071	1.32329	1.39811	4.89179	5.5746	3.3813	4.89659	2.38368	1.65101	3.17942
gene00963	0	0	0	0	0	0.24794	0	0	0	0	0	0	0	0	0	0	0	0	0	0	0	0	0	0	0	0	0	0	0	0	0	0	0	0	0	0	0	0	0	0	0	0	0	0	0	0	0	0	0
gene00964	0	0	0	0	0	0	0	0	0	0	0	0	0	0	0	0	0	0	0	0	0	0	0	0	0	0	0	0	0	0	0	0	0	0	0	0	0	0	0	0	0	0	0	0	0	0	0	0	0
gene00965	0	0	0	0	0	0	0	0	0	0	0	0	0	0	0	0	0	0	0	0	0	0	0	0	0	0	0	0	0	0	0	0	0	0	0	0	0	0	0	0	0	0	0	0	0	0	0	0	0
gene00966	0	0	0	0	0.100198	0.0403623	0	0	0.0533812	0	0	0	0	0	0	0	0	0	0.0422444	0	0	0	0	0	0	0	0	0	0	0	0	0.0360019	0	0	0.0959904	0.10781	0.324857	0.0878646	0.0631857	0	0	0	0.0309862	0.0402113	0	0	0	0	0
gene00967	0.288776	0.263632	0.114251	0	0.0678021	0.0273124	0.202362	0.183477	0.0722441	0.0848525	0.29187	0.416146	0.152426	0.583282	0.80902	0.213892	0.169703	0.244669	0.228688	0.18175	0.342728	0.432545	0.74575	0.632227	0.922519	1.05702	1.64487	2.61763	0.0625736	0.0530797	0	0	0	0	0.0974323	0.182382	0.17586	0.0792751	0.0855132	0.0486245	0.328872	0.232369	0.398387	0.761886	0.118467	0.350031	0.307435	0.507562	1.25256
gene00968	0.153385	0.105022	0	0.0949599	0	0.0290143	0.0429943	0.248066	0	0.0901397	0.155028	0.0884152	0.0693959	0.0375531	0.0548572	0.0349569	0.0655552	0.242587	0.0911016	0.110329	0.0280064	0.0353459	0.0742704	0	0	0	0.0291227	0	0	0	0	0	0	0	0.0690022	0.154997	0.0467044	0.0210537	0.181683	0.206617	0.174682	0.164565	0.0668227	0.20234	0.0629244	0.0286032	0	0	0
gene00969	0.124601	0.284381	0.369729	0.514269	1.31649	0.235696	0	0.0719697	0	0	0	0	0.0469779	0.0762653	0.0742717	0.141986	0.1997	0.28152	0.123343	0.112031	0	0	0	0	0	0	0	0	0	0	0	0	0	0	0	0	0	0	0	0	0	0	0.180944	0.117407	0.511163	0	0.120593	0.273754	0
gene00970	3.32601	3.14112	1.81504	2.60348	0	0.325421	1.66098	1.3249	1.1477	3.36999	3.67076	6.83141	0.648615	0.982783	2.46109	3.26728	3.55376	4.79384	0.113532	0	0	0	0.0925567	0	0.563672	0.65303	8.38371	16.7154	2.73369	3.16216	0.380573	0.290266	0	0	1.0319	0.869215	0.174611	0	0.339623	0.0965584	0.653073	0.205083	0.0832753	0.108068	0	0	0	0	0.829111
gene00971	14.8103	12.6594	9.16259	10.2074	0	0.378583	22.0926	15.2922	9.51319	14.2819	38.9154	47.5196	4.29029	6.22999	49.287	42.3869	49.2146	59.9148	0.396236	0.462724	0.522046	0.263542	0.184589	0.163293	4.44976	2.74426	40.7141	88.7778	25.8964	24.7001	3.79495	4.63109	0.781927	0.0605929	3.92296	7.00625	1.74116	1.0596	0.169331	0.144427	1.8994	1.02251	1.03799	0.862094	0.0586462	0	0.055343	0.0837549	4.59886
gene00972	32.9722	31.4779	23.863	29.6237	20.6285	19.0153	62.3287	47.0544	30.9329	33.2793	62.2143	58.5249	29.623	36.6465	62.0775	69.6694	59.6333	57.0533	34.2713	40.9619	36.2691	34.8633	29.27	34.8305	42.357	36.7302	42.181	44.4532	29.2755	25.425	33.2236	58.2783	53.976	44.5255	36.7207	33.014	58.2797	64.934	53.2843	62.7976	20.149	19.5932	46.7722	43.0791	29.6098	40.7536	45.1821	42.0513	41.8949
gene00973	55.8068	57.5256	34.5924	48.1157	7.98343	10.3114	67.3217	69.6428	65.6212	71.4703	63.5507	65.8512	49.2846	44.2665	98.2507	100.494	79.1198	82.5547	50.5417	43.6742	39.5172	43.9034	39.8103	43.6686	61.7165	57.9495	84.3367	70.7947	92.3898	87.6974	48.5343	65.9302	24.2317	21.1605	23.5515	26.4514	32.0462	31.633	19.1787	15.1767	94.5547	168.506	36.2101	39.5656	37.8616	43.1773	36.3559	41.8185	39.6998
gene00974	0	0	0	0	0	0	0	0.160446	0	0	0	0	0	0	0	0.0527561	0	0.0523008	0	0	0	0.0533432	0	0	0	0.0753167	0	0	0	0	0	0	0	0	0	0	0	0	0	0	0	0	0	0	0	0	0.0896151	0	0
gene00975	33.2939	132.795	70.3959	60.3262	75.9998	65.8691	388.211	111.435	48.7885	54.192	82.9072	66.5214	480.396	506.653	307.799	200.279	569.137	271.957	128.806	80.55	126.281	52.7235	31.7362	55.8819	30.0385	30.9411	47.3343	34.0188	10.107	5.76497	16.5451	19.8784	92.19	123.393	53.5435	52.5177	44.0771	106.632	98.71	185.786	53.8069	45.37	548.77	521.647	178.731	93.1297	88.9632	106.777	72.5257
gene00976	0	0.168138	0	0	0	0	0.0688327	0	0	0.144311	0	0	0	0	0	0	0	0	0	0	0	0	0	0	0	0	0	0	0	0	0	0	0	0	0	0	0	0	0	0	0	0	0	0	0	0	0	0	0
gene00977	0.106239	0.242472	0.630486	0.219241	8.48097	57.6761	0.943008	0.245455	0.265782	0.208112	0.357924	0.102065	1.20164	0.52021	0.69659	0.544776	1.02163	0.300041	0.525832	0.286564	0.484953	0.122409	0.77163	0.404509	0.174046	0.259248	1.00857	0.472066	0.46041	0.195278	0	0	0.242123	0.337726	0.477931	0.939362	0.808724	0.947859	0.629197	0.983879	0.20165	0.47493	1.00281	2.20231	0.435834	0.198115	0.308465	0.233412	0.480012
gene00978	0	0	0	0	0	0	0	0	0	0	0	0	0	0	0	0	0	0	0	0	0	0	0	0	0	0	0	0	0	0	0	0	0	0	0.141886	0	0	0	0	0	0	0	0	0	0	0	0	0	0
gene00979	22.1282	24.9889	22.6687	28.6766	27.4466	27.5315	25.2289	22.9568	34.3934	33.5101	24.6285	21.1323	17.2569	25.1937	25.7324	24.8215	24.8573	28.104	17.0805	15.4252	15.5723	11.7237	11.0283	10.6571	12.0569	11.6781	11.0663	12.0565	1.56975	1.27106	6.71994	11.0563	6.86673	4.22203	19.702	19.6739	20.8052	21.1755	20.8184	19.323	20.0943	18.0473	21.0642	17.7168	12.2592	16.2418	16.0942	15.4821	10.4741
gene00980	3.47347	2.24366	1.81504	1.35246	0.615502	0.433895	4.92936	5.14817	2.13143	3.46628	5.96153	6.17031	3.06393	2.80795	7.61767	7.13201	7.24757	7.40362	5.31978	3.83016	2.09411	1.92555	1.16357	0.623838	0.375781	0.959554	0.808818	0.873628	3.55024	2.89112	2.50091	4.14665	2.09106	0.763904	1.62155	1.4073	1.29711	1.0345	0.388141	0.386234	4.04283	5.39076	3.3786	3.76694	3.49516	4.39969	1.07829	1.34388	0.888333
gene00981	1.85918	2.12163	2.45189	1.82701	21.826	35.1684	4.7564	3.57955	2.10411	3.81539	3.95208	3.31712	2.80384	3.03456	3.85236	5.75042	4.72975	3.95054	4.90777	5.65168	4.7687	4.74333	6.07302	3.708	7.90459	5.76107	4.87474	5.42876	1.72654	2.76643	3.23153	4.18254	1.81592	0.844314	5.97414	6.26242	6.87415	8.62795	3.0149	3.50321	3.02476	2.05803	6.81396	6.4234	3.17796	4.29248	4.19855	2.91764	5.04012
gene00982	9.95253	7.51833	4.15946	7.37654	5.75965	4.37511	8.12035	9.06819	8.41643	8.92424	7.20198	6.32947	5.49641	6.94968	11.1129	11.3411	9.58562	9.58049	6.7993	7.18401	8.06234	5.24912	3.39374	4.13639	5.62628	3.30661	3.99224	4.36005	5.77111	5.66847	6.97717	8.04143	3.03494	2.37659	6.14838	7.25956	4.26826	6.92666	3.73586	5.78277	4.52313	2.38124	7.73535	8.32123	6.18188	6.01223	5.29102	8.31529	3.29341
gene00983	36.6831	37.727	5.43929	7.7437	1.97474	2.56999	2.38774	2.42898	53.8975	28.1985	2.94255	2.11327	1.39036	1.66317	2.46811	2.17484	2.62683	2.37533	1.08874	1.39608	2.1854	1.75178	1.98404	1.9091	2.43776	2.84176	2.39535	1.83985	0.420567	0.475676	1.39543	2.29235	1.40074	0.616999	1.38248	1.87958	1.77297	1.55406	1.43687	1.90641	1.4736	1.9667	2.11391	2.01173	2.05694	1.99067	1.62801	1.7057	2.28005
gene00984	95.8808	104.51	18.6713	31.2418	0	0.176772	0	0	111.985	48.6943	0	0	0.281867	0.457592	0.111408	0	0	0	0	0	0	0	0	0	0	0	0	0	0	0	0	0	0	0	0	0	0	0	0	0	0	0	0	0	0	0	0	0	0
gene00985	1.41157	1.77191	1.5358	1.1652	1.3257	1.06805	1.97834	2.36443	2.29539	2.2121	2.14004	1.08489	0.691856	1.12318	1.6828	2.01064	1.65905	1.43516	0.279463	0.38075	1.15982	0.975844	1.02524	0.940555	0.809375	1.60746	1.60806	1.63077	0.305867	0	0.468398	0.595417	0.482553	0	0.793767	1.2481	0.859622	1.25939	1.04499	1.54493	0.669818	1.38826	0.717449	0.931047	0.28954	0.394844	0.819696	1.24051	0
gene00986	31.2067	32.2766	147.075	118.37	40.8887	36.5702	35.6153	34.8014	25.2493	34.1737	43.1831	36.7958	22.5558	28.9028	35.3157	44.6676	30.481	36.5951	37.2207	34.0535	28.5734	32.7641	20.0983	24.7495	17.8312	18.6231	19.9142	18.4796	3.16662	1.73482	12.1232	22.2429	8.53456	4.38755	32.7001	34.9189	40.5582	36.9422	29.0754	23.3767	31.5235	27.629	35.9669	31.9007	25.8854	35.6263	26.9026	28.7628	17.9378
gene00987	0	0	0	0	0	0.136367	0	0	0	0	0	0	0.0543601	0	0	0	0	0	0	0	0	0	0	0	0	0	0	0	0	0	0	0	0	0	0	0	0	0	0	0	0	0	0	0	0	0	0	0	0
gene00988	0	0	0	0	0	0	0	0	0	0	0	0	0	0	0	0	0	0	0	0	0	0	0	0	0	0	0	0	0	0	0	0	0	0	0	0	0	0	0	0	0	0	0	0	0	0	0	0	0
gene00989	57.2803	48.6536	17.1064	18.939	3.73268	3.87296	45.5074	41.099	58.9351	60.5859	29.9046	29.3894	10.0261	15.2742	82.9893	104.413	78.1377	51.7016	37.0065	24.3431	59.5508	42.4632	51.6303	43.2893	65.5061	65.2843	68.0987	56.0846	25.3665	25.5026	13.5081	19.4268	25.6367	16.6928	8.77728	7.97161	6.16097	5.32312	6.20562	2.59578	18.0595	18.8657	22.6668	22.6968	37.995	53.4082	58.3751	65.7637	65.4305
gene00990	0.325571	1.02171	0.161011	0.419917	0.0955518	0.0769814	1.02666	1.1283	0.509059	2.47133	0.754095	1.09473	0.644431	0.996369	0.582194	1.29848	1.65236	1.79299	5.96226	5.85454	3.56675	3.14166	3.28427	2.78916	2.86685	2.44961	2.16354	1.22966	0.352734	0.897647	0.67521	0.617985	1.02024	0.60373	0.0915392	0.205621	0	0	0	0	3.01256	3.12917	6.20535	5.13845	10.2676	12.0666	4.72647	4.64941	5.95756
gene00991	0	0	0	0	0	0	0	0	0	0	0	0	0	0	0	0	0	0	0	0	0	0	0	0	0	0	0	0	0	0	0	0	0	0	0.202694	0.227652	0	0	0	0	0	0	0	0	0	0	0	0	0
gene00992	0	0	0	0	0	0	0	0	0	0	0	0	0	0	0	0	0	0	0	0	0	0	0	0	0	0	0	0	0	0	0	0	0	0	0	0	0	0	0	0	0	0	0	0	0	0	0	0	0
gene00993	0	0	0	0	0	0	0	0	0	0	0	0	0	0	0	0	0	0	0	0	0	0	0	0	0	0	0	0	0	0	0	0	0	0	0	0	0	0	0	0	0	0	0	0	0	0	0	0	0
gene00994	98.2711	117.523	90.698	57.6877	56.5918	53.5689	157.364	56.6463	113.207	74.7902	45.0761	49.3741	93.7283	139.197	88.8153	60.682	185.028	68.6345	68.161	37.1936	54.3753	33.3563	22.9346	39.1236	44.5449	37.4829	42.4859	51.2191	38.8471	39.4216	29.4143	55.456	60.3794	48.8295	39.728	35.8971	39.3242	44.2942	47.4847	46.5106	102.905	82.9939	180.699	164.61	39.2932	46.0617	50.3826	50.0376	57.6014
gene00995	27.842	16.4157	10.3269	19.1521	22.3349	18.8719	40.7553	18.4937	40.3408	22.4976	71.5231	57.2856	42.076	55.2424	36.7875	47.854	36.4419	46.1305	32.384	41.722	60.3683	47.3172	46.0613	56.5383	64.6171	71.5266	78.4131	111.961	37.706	27.7204	19.6323	21.3351	21.9441	32.2069	96.5476	98.4711	97.493	119.425	147.03	156.465	15.4135	11.6167	38.7469	40.6633	44.2597	33.0988	103.968	58.1114	70.8652
gene00996	37.911	29.9701	20.8957	26.5014	35.3329	29.1503	39.6469	22.8585	55.2951	30.3291	66.5431	61.6526	47.3537	61.7306	44.1174	46.498	40.9321	49.4477	44.5468	61.1474	71.2029	58.8109	49.9209	61.2926	73.2491	73.9739	71.9119	110.91	56.2806	63.8326	30.0093	28.8698	29.8445	43.5452	123.68	108.933	144.625	181.037	189.926	215.078	15.9297	13.3253	58.4682	61.5592	67.8198	49.7168	142.845	98.8694	86.2335
gene00997	0.85788	1.90038	1.44749	1.1976	2.9621	1.86141	0.612955	0.437216	0.757479	0.345986	1.61513	1.16354	1.46501	1.26639	1.38368	1.40885	1.34798	1.14016	0.799265	0.68059	0.783199	1.19195	1.38465	1.15285	1.40542	1.47771	0.766511	1.07631	0.218695	0.556541	0.41863	0.468295	1.15008	1.28336	3.46201	3.31461	19.0535	13.126	6.57511	3.39886	9.81786	9.65532	1.13587	1.37895	0.569308	1.12925	1.17217	0.960878	2.28005
gene00998	36.0171	33.9313	30.9757	41.6558	20.0668	20.8461	60.2208	65.1109	34.2536	32.7815	46.0038	40.3771	21.8426	30.9783	53.51	50.4853	45.4744	48.2191	30.805	20.5511	34.169	27.1909	18.9451	21.9221	22.289	22.214	20.8771	20.3567	5.68178	2.04611	18.4279	39.8802	8.90751	5.13763	29.3509	31.9962	22.2201	23.5303	16.1155	17.2234	26.9275	23.2005	26.7983	20.908	24.5838	32.9366	25.4256	30.9966	18.2181
gene00999	13.6927	13.8649	13.4162	13.0672	26.4891	14.5921	25.7075	21.2389	13.1875	12.5928	23.8778	25.6918	17.8627	19.3588	34.0268	33.1107	26.2727	27.4872	21.6362	21.6748	15.1416	14.3694	12.2434	13.2786	11.4793	11.9221	15.8062	12.5684	14.9047	12.1706	15.4653	24.8926	8.13116	5.7901	16.9178	18.1889	24.7614	26.9125	18.5603	18.2932	25.1357	23.565	26.3723	24.7744	15.5595	17.5622	14.061	17.4662	11.1534
gene01000	17.0176	17.3182	15.0105	18.4714	11.1565	9.33667	22.7836	16.0419	13.5462	12.7715	19.2972	21.2326	20.5815	25.0707	22.8345	18.9302	25.6608	21.7212	16.0436	18.0828	20.3114	19.5653	18.5492	21.0374	25.0429	26.0667	33.5698	35.8115	18.198	17.7389	10.2671	14.6051	9.1503	11.5533	33.1412	31.0803	30.5072	34.0266	26.7236	28.4065	23.7712	21.2748	27.1198	33.4585	16.7732	19.8512	23.5289	24.494	22.1016
gene01001	1.07496	0.954108	0.70883	0.616209	3.9261	2.3723	0.725391	0.620899	0.597617	0.467944	1.006	0.57374	0.180128	0.292426	0.498367	0.272209	0.191429	0.26986	0.827641	0.536955	0.109043	0	0.289171	0	0	0.291462	0.226778	0	0	0.219543	0.198168	0.201526	0.408314	0	0.268659	0.452609	2.72765	3.44284	2.47583	1.00558	0.90683	0.427156	0.607072	0.787809	0.612489	0.222732	0.346795	0.699774	0.431726
gene01002	0	0	0.127983	0	0	0	0	0	0	0	0	0	0	0	0	0	0	0	0	0	0	0	0	0	0	0	0	0	0	0	0	0	0	0	0	0	0	0	0	0	0	0	0	0	0	0	0	0	0
gene01003	2.28183	2.60394	4.86114	3.80335	0.824238	1.66012	0	0.101383	5.26942	0.343837	0.295677	0.337259	0.198533	0.322304	0	0.100007	0	0	0	0	0.160245	0	0	0	0	0.142774	0	0.155987	0	0.645265	0	0.296155	0	0	8.09366	10.1988	5.61184	2.52974	6.23726	3.84218	0	0	0.637237	1.48852	0	0	0.169879	0	0
gene01004	3.83523	5.06767	6.58858	5.20697	1.30333	2.95917	6.0824	6.35421	2.65118	2.37248	5.18543	4.75114	2.81585	2.84165	6.85825	5.11787	8.57314	4.73165	4.29605	3.17609	2.0271	1.74432	1.1403	1.44106	1.81878	1.31352	2.1079	1.70416	8.7478	7.60606	3.34904	4.68295	0.920067	0.427786	2.6107	5.99179	1.69023	2.2858	1.19547	1.27457	3.63979	2.43639	5.42289	4.08929	3.20883	3.19955	0.586083	2.21741	1.73284
gene01005	0.0409441	0	0	0	0	0	0	0.33109	0	0	0	0	0	0	0	0	0	0	0	0	0.0373797	0	0	0	0	0	0	0	0	0	0	0	0	0	0.0460481	0.051718	0	0	0	0	0	0	0	0	0	0	0	0	0
gene01006	0.469428	0.535695	0	0.968738	0.551089	0	0	0	0.293597	0.229891	0.197691	0	0.0884932	0.143663	0	0	0	0.132576	0	0	0	0	0	0.223421	0	0	0.222823	0	0	0.862854	0	0	0	0	0.527947	0.592953	0	0.644341	0	0.395216	0	0.419705	0	0.221162	0	0	0	0	0
gene01007	4.15161	1.79705	3.39836	3.39746	7.05863	8.9364	1.80576	0.992264	3.04424	2.66413	1.68808	3.30083	2.05103	4.64407	0.768001	2.28385	1.45314	0.970346	2.26742	7.20814	0.653483	0.577317	0	0.136271	0.117265	0	0.815437	1.14501	0	0	0.950083	0	0.489397	0	0.483015	0.542489	1.08977	3.04577	0.847854	1.56685	3.26073	3.32787	2.59866	1.34893	3.67059	5.20578	4.71083	3.14526	2.1992
gene01008	0.788856	1.69452	1.10154	0.478802	0.544755	0.921653	0.498602	0.348433	9.92559	5.27217	1.75877	2.63023	1.29465	1.95976	3.45748	2.27373	2.35509	2.56863	1.01056	0.83444	1.18618	0.427726	0.187241	0.79507	0.494131	0.415194	0.440523	0.865996	0	0.341174	0.461937	0.0782939	0	0.147512	7.46287	7.20949	10.5264	6.52858	24.5278	26.5658	17.2631	12.156	2.32482	2.1862	1.6181	1.47106	0.449106	0.815599	0.503185
gene01009	0	0	0	0	0	0	0	0	0	0	0	0	0	0	0	0.0991451	0	0	0	0	0	0	0	0	0	0	0	0	0	0	0	0	0	0	0	0	0	0	0	0	0.165145	0	0	0	0	0	0	0	0
gene01010	0.277781	0.211329	0	0	0	0	0	0	0.810757	0.634837	0	0	0.0698204	0	0	0	0	0	0.0916588	0	0	0.0533432	0	0	0	0	0.0879026	0	0	0	0	0	0	0	1.87445	1.05263	0.28194	0.127095	0	0.0779554	0	0	0.0672314	0.0872475	0.0949638	0.0863344	0	0	0
gene01011	22.1774	23.1864	8.01243	3.42564	0.467701	0.125601	43.9243	24.3921	33.555	33.2979	94.1788	97.8551	60.633	45.9248	78.9205	138.767	89.1084	63.8338	60.9965	99.5811	13.4574	14.383	2.46493	1.01127	0.108779	0.21604	0	0	13.5246	8.29929	152.91	189.335	24.9689	12.1018	2.2403	3.52261	2.42617	3.82789	1.57299	1.11804	59.1088	76.3449	23.7203	26.653	6.12892	8.41987	0.899688	0.0972548	0.480012
gene01012	0	0	0	0.130993	0.149037	0.480287	0	0.146655	0	0	0	0	0.0957285	0.0777043	0.151346	0.144665	0.135646	0.215124	0	0	0.347702	0	0.102453	0	0.10399	0.413057	0	0	0	0	0	0	0	0	0	0	0	0	0	0	0	0	0	0	0	0	0	0	0
gene01013	0.667287	0.824941	0.825016	1.95082	1.76257	1.42002	0.389673	0.25695	0.347787	0.544646	0.0936716	0.106845	5.05265	5.99029	0.0994381	0.158414	0.11883	0.0942279	0.110092	0.0999949	0.152299	0	0	0.0529317	0.182197	0	0	0	0.120493	0	0	0	0.0633655	0.0589237	11.3821	9.41211	3.13241	2.44246	3.62265	6.27337	0.633282	0.646323	11.1841	12.7324	0	0.0518482	0	0.0814476	0
gene01014	0.319137	0.546282	0.631317	0.987883	0	0.45276	0.521823	0.368667	0.199599	0.625158	0.403195	0.306599	0.511372	1.02551	1.18893	1.09099	0.8951	0.180262	0.552851	0.286942	0.655549	0.321746	0.386323	0.379727	0.261413	0.324487	0.984648	0.638128	0.172881	0	0.794239	0.403848	0	0.0845427	0.26919	0.403114	0.242937	0.219025	0.23626	0.335855	0	0.0713333	0.637237	0.451066	0.654612	0.223173	0.540524	0.642727	0.937256
gene01015	16.3356	18.6021	15.9517	15.0304	11.1155	9.80812	21.7443	8.15336	15.9218	18.5137	15.4532	13.6946	22.1513	43.5184	22.3275	16.777	34.7602	12.4986	17.6813	17.7125	21.8795	14.7059	13.9388	17.3324	13.7218	13.9364	13.3349	13.8083	5.71162	4.01627	11.5663	18.5504	14.6231	7.71779	22.5847	20.3713	29.0418	24.5885	25.7273	20.7318	18.4985	13.52	37.5477	33.4647	16.6826	16.8483	32.2245	25.8571	20.6537
gene01016	22.8367	21.2195	18.4619	22.4693	19.2148	15.1126	28.7361	28.9946	24.0554	23.5793	30.4894	26.6603	16.1272	18.2836	27.6884	31.2597	23.7395	25.5986	25.6857	23.8067	24.4311	18.2069	13.6938	15.6473	18.9088	17.4542	15.2027	17.373	5.51525	3.37888	11.3785	21.234	10.7556	6.63031	19.9187	23.175	25.2418	27.2457	23.3965	21.0122	19.7942	19.8805	25.2573	24.9158	21.9711	24.8198	22.5811	22.8084	18.2724
gene01017	55.8981	58.1188	51.7052	68.1979	47.7582	42.0011	126.218	130.253	55.2895	72.5937	99.8723	92.5863	54.0535	65.0379	111.651	100.441	108.419	104.573	61.8918	54.7264	60.2461	55.8779	49.2876	54.5388	63.5514	59.2348	55.2772	58.9671	33.4211	25.5914	28.2522	49.2965	20.1117	12.9981	73.9261	71.3262	81.6355	80.8821	76.8629	79.8731	36.2505	34.2899	65.3151	57.9377	51.2775	66.3557	50.1426	57.3494	37.276
gene01018	1.6714	2.20078	0.127168	0.464316	0	0	0.0900963	0	3.85977	2.64448	0	0	0.024237	0.0786941	0.076637	0.0366269	0	0	0	0.0577996	0	0	0	0	0	0	0	0	0	0	0	0.108464	0	0.0681188	0	0	0	0	0	0	0.122018	0	0.14003	0.121146	0.0659303	0	0	0	0
gene01019	5.47738	4.14688	5.68003	5.47382	2.5067	2.63416	2.29246	1.60868	4.42941	2.29921	5.20542	4.85447	2.13512	4.0588	3.23331	6.19624	2.14685	2.77174	3.42655	2.39682	2.73638	0.756408	0.149842	0.366105	0.0651815	0.129454	0.163677	0.176792	0.603494	0.390042	4.44485	5.63901	3.4306	2.20639	4.4598	4.60688	4.66424	4.61474	3.61313	2.32248	6.40658	4.75491	5.58524	5.77347	1.72744	1.85488	1.93821	2.73898	0.551288
gene01020	57.2896	44.9207	37.024	53.1207	52.6719	38.9247	37.0147	42.741	46.5442	49.977	39.8409	36.3101	33.7392	42.4111	37.8059	49.092	38.5753	43.8339	30.9112	35.3823	37.6474	26.2188	9.89304	10.1532	11.4225	12.3619	13.7274	15.3476	5.83525	3.37884	12.1218	25.9681	7.69836	6.87336	35.7644	36.0123	36.7744	36.2083	28.396	24.9098	45.6918	36.9112	35.3574	33.8255	20.9783	27.2925	41.2252	40.4124	22.7371
gene01021	8.74554	8.31675	8.78128	8.29469	9.54096	22.6423	9.61579	7.09241	7.90077	7.09493	8.22169	9.59012	9.85857	11.3817	13.4011	13.036	15.2201	10.5783	8.83214	9.29296	8.22616	7.53201	7.12909	6.89525	6.98279	7.65264	6.54134	8.00756	7.561	9.1742	6.30236	9.94906	6.39215	4.63357	8.04744	8.53619	7.53157	8.48781	6.67059	4.46239	6.58122	6.63446	27.2283	27.0524	6.7044	7.86606	6.66878	6.6312	5.74753
gene01022	7.77513	10.4084	11.8313	7.40547	3.86171	2.82835	17.7425	6.04546	12.5311	7.61536	14.7346	11.7791	9.69624	14.0023	18.36	19.5088	20.9286	10.9793	5.92048	4.97419	0.546021	0.775254	0.361999	0.711637	0.122477	0.243245	0.851678	0.531511	0.647985	0.274835	4.71347	5.55017	1.53344	0.316878	8.23989	6.61033	3.18697	7.38844	1.3283	1.88825	13.1969	10.8284	38.8667	33.6724	1.99354	3.34594	0.434135	0.438007	0.675572
gene01023	2.40124	1.79826	1.85552	1.54854	0.704739	0.42583	6.69571	3.72744	2.81591	3.08686	4.99298	3.46035	7.04459	7.34869	9.84031	9.0211	9.98205	6.52729	2.89696	2.69875	0.137013	0.389068	0.121115	0.214285	0.0614661	0.0610373	0.284948	0.266743	2.43898	4.27578	0.746998	1.26609	0.0855081	0.238542	2.02543	1.61133	0.913948	1.28748	0.666621	0.568582	3.98803	3.35452	17.98	17.8887	1.00047	1.53926	0.2905	0.329726	0.0678083
gene01024	0.0456684	0.0521151	0.180682	0.0471219	2.68064	1.85731	0.04267	0.026378	0.2285	0.26838	0.0769294	0.0877484	0.396017	0.11181	0.0272218	0.05204	0.0243978	0.0515908	0.0904146	0.0821225	0.0416928	0.0263095	0	0	0	0	0	0	0.098957	0.0839428	0	0.0770539	0	0.24196	0.205445	0.288427	0.278113	0.188054	0.0676173	0.230692	0.0866823	0.0816621	0.198956	0.516379	0.0936747	0.0425812	0.132598	0.0668902	0.0825359
gene01025	1.14159	1.24353	3.07949	3.58732	27.4737	18.2571	0.436353	1.37871	4.93303	7.62364	1.00522	0.648075	0.880383	0.508174	0.680474	0.798258	0.360385	0.996538	1.6951	2.33278	0.473733	1.22566	0.376889	0.148181	0.170019	0.379875	0.0985232	0.322801	0.224879	0	0.602655	0.919299	0.236521	0.0549853	1.69242	0.983174	0.948016	0.676641	1.30611	0.524245	2.0191	0.974277	1.73315	1.85799	2.23519	3.04811	1.30575	1.14006	0.422015
gene01026	0.675098	0.385199	3.00482	3.27395	25.1234	13.5364	0.441542	0.506917	0.506675	0.79347	0.909774	0.908006	0.381794	0.785099	0.48289	0.769287	0.180332	0.762647	1.40339	1.94237	0.862859	1.0112	0.0544815	0.321308	0.276495	0.109826	0.512716	0.299975	0	0	0.896065	0.569529	0.384643	0	1.06296	0.682193	1.13059	0.648651	0.899604	0.56837	0.256278	0.422513	0.931346	1.33585	1.52323	2.14017	0.914733	1.08769	0.366029
gene01027	1.75525	1.14459	1.98414	2.58731	0.956705	0.5929	2.78217	2.82425	1.72511	1.47359	3.00957	2.40899	0.874489	1.15109	2.54092	3.21452	1.77498	2.19533	3.04068	1.74727	1.88861	0.975087	0.45531	0.537043	0.256745	0.356936	0.71414	0.557096	0.815012	1.03703	2.7042	2.22116	0.142868	0.332132	0.987032	1.26693	1.24071	0.946501	0.371265	0.316664	1.54682	1.51328	1.00137	1.06323	2.95744	2.74715	0.849395	1.79046	0.339884
gene01028	0	0	0	0	0	0	0	0	0	0	0	0	0	0	0	0	0	0	0	0	0	0	0	0	0	0	0	0	0	0	0	0	0	0	0	0	0	0	0	0	0	0	0	0	0	0	0	0	0
gene01029	0	0	0	0	0	0	0	0	0	0	0	0	0	0	0	0	0	0	0	0	0	0	0	0	0	0	0	0	0	0	0	0	0	0	0	0	0	0	0	0	0	0	0	0	0	0	0	0	0
gene01030	0.109703	0	0	0.113195	0.257574	0.622545	0	0	0	0	0	0	0	0	0	0.0625045	0	0	0	0	0	0.0632001	0	0	0	0	0	0	0	0	0	0	0	0	0	0	0	0	0	0	0	0	0	0.103369	0	0	0	0	0
gene01031	0.244178	0.37153	0	0.5039	2.00659	2.69435	0.228147	0.18805	0.407247	0.478322	0.411324	0.860147	0.184123	0.199274	0.0970324	1.15936	0.130449	0.22987	0.241713	0.43909	0.148615	0	0.0656854	0.0774766	0	0.0662058	0	0	0	0	0.405126	0.205995	0.185497	0.172494	0.0915392	0.205621	0.371752	0.11172	0.361535	0.342627	0.0772451	0	0.354592	0.0766934	0.166953	0.0758907	0	0	0
gene01032	4.45114	3.66196	3.89069	3.73834	9.8433	8.02817	3.96547	3.40804	3.49606	3.64996	4.27215	5.17131	2.06847	2.1542	3.20854	5.48501	3.98172	3.04042	6.25066	4.65361	2.83511	1.96795	1.42015	1.37948	1.95021	1.1788	1.96541	1.56387	0.672907	0.570811	3.77841	2.27052	2.24119	1.86471	5.4717	5.0994	6.4615	4.68882	3.67838	4.79326	4.12608	4.07222	2.78097	4.09661	5.0959	4.63283	3.10574	2.88074	1.40311
gene01033	9.90886	10.5788	10.0114	8.12746	5.04381	4.33812	14.2401	13.6153	7.35934	13.7617	23.1304	16.0085	11.9811	19.794	18.3537	22.9576	16.4704	16.3973	23.2959	26.2057	26.9267	25.0304	27.5977	20.688	34.2736	30.0675	20.2468	11.3685	13.042	11.2411	11.2705	12.8656	15.8564	13.5759	63.4908	63.9013	60.6675	55.1211	49.9738	39.284	9.73452	8.4613	18.5068	18.8558	26.9743	25.3893	32.5352	24.9166	25.708
gene01034	12.5831	9.57294	8.2973	7.30328	6.77052	5.78527	24.8203	3.78542	16.505	12.239	7.35992	6.96783	10.6085	39.7392	10.9903	18.5706	10.4104	4.88639	53.6303	13.5136	9.8922	10.622	5.50051	4.49163	2.64836	2.77204	13.7706	8.85277	1.32542	3.05174	5.50925	6.41349	10.8536	9.815	17.8862	16.2253	19.9555	25.008	25.6173	17.73	22.7228	23.5943	49.9334	50.9669	43.4655	52.8777	10.1486	21.1822	7.81733
gene01035	97.6376	66.4883	70.3472	56.4667	66.7022	44.9237	158.076	31.4364	128.491	90.8961	48.1497	48.1219	70.185	264.885	67.9437	142.042	58.0463	32.2622	374.914	77.436	64.294	66.959	34.4302	28.9399	20.4128	23.7569	97.8011	65.1101	10.1518	12.9172	38.6174	40.3228	79.228	77.424	130.381	121.189	140.454	149.753	180.871	127.982	152.214	163.139	304.963	285.299	313.905	362.988	52.241	133.118	57.6038
gene01036	10.1888	10.3547	23.6162	32.5708	63.3721	38.4737	12.2322	7.88377	7.69503	10.0924	10.3304	10.5273	8.55266	13.414	9.83188	13.8667	10.1471	9.01267	14.1965	12.5834	12.2504	9.0594	5.05765	6.55113	5.35399	5.9734	5.73058	7.14123	2.16612	1.27209	7.27221	8.30363	6.08997	3.78896	22.1828	20.9804	27.4535	24.3027	29.8869	20.9758	9.88855	8.80022	15.6056	14.9624	10.0947	11.651	9.63781	11.1222	8.54695
gene01037	6.04871	5.91649	4.44435	5.59927	5.43729	3.56329	6.97568	4.55184	5.01527	6.19525	8.12225	8.23513	5.09533	9.20277	4.75924	8.21207	5.20726	5.99363	6.26136	6.21543	6.62658	5.41616	3.51462	4.07973	2.97279	3.0364	3.83912	5.65186	1.34812	0.508257	4.64508	6.03594	4.33251	2.41728	12.5559	11.919	14.5764	12.1928	17.2464	13.5023	7.51183	5.12989	7.05216	7.55587	4.75014	6.80001	5.38581	6.35354	4.37271
gene01038	2.83597	2.47482	2.47505	2.92623	1.56673	2.3667	4.59814	3.17975	1.66938	4.08484	4.63675	4.32723	4.59141	6.73908	3.28146	4.75241	4.09964	3.86334	2.80734	3.59981	2.43679	4.13255	1.61553	2.54072	2.04972	2.71389	2.53392	2.37203	0	0.306634	2.7678	3.94058	3.42174	0.883855	7.12947	5.47869	5.84153	8.81575	8.89196	7.58422	6.01618	4.17624	3.5127	3.61536	1.71092	3.73307	1.77601	3.66514	2.11046
gene01039	3.14981	2.37943	3.02772	4.76066	4.89561	2.55951	0.0207254	0	0.665916	0.173808	0.0747314	0.127862	0.150536	0.814614	0	0.0252766	0.118504	0.0751752	0.483072	0.159552	0.648025	0.920082	0.823449	1.3091	3.8883	1.44343	1.68464	5.83494	2.21098	2.2017	16.6348	16.9166	51.4631	20.4961	53.0871	63.8265	101.448	93.959	190.422	136.402	0.715748	0.753624	1.41733	1.12866	1.41047	0.910021	1.50278	2.89157	5.37191
gene01040	13.4141	13.2047	14.2993	17.2681	24.4599	32.7648	12.9972	13.1196	10.4982	14.2858	11.0635	9.70306	7.10952	12.0533	11.1039	12.7543	11.1654	12.5554	8.1383	9.31858	9.44234	8.71132	6.05254	6.39793	5.4354	5.31614	5.18737	5.75098	2.86331	1.50984	12.9529	15.7515	8.22884	4.44286	10.3226	9.59069	10.5048	9.06888	13.4205	13.2839	8.29721	6.29038	7.92983	7.45722	7.06187	9.23063	8.68962	9.44714	5.18942
gene01041	50.0022	49.0972	46.9472	48.7967	51.456	51.6013	64.2054	60.4274	44.4388	55.2448	55.2303	57.1245	56.0344	54.962	56.413	50.4065	60.7283	55.6722	56.2911	47.7061	51.0198	66.1846	56.4564	67.9085	61.3662	61.1257	62.7991	63.7073	21.3696	15.9012	22.3907	44.3238	22.4759	17.7226	47.025	48.6628	48.6436	51.9698	45.6842	41.1261	42.9112	42.3854	63.9859	61.2986	49.6259	56.14	50.2915	51.5284	43.2559
gene01042	61.2612	68.6659	71.1148	82.6503	68.0062	77.5777	92.7441	97.1221	57.6325	60.1278	48.8453	49.6815	46.3148	48.557	90.3738	68.4208	61.4164	73.2958	45.926	39.7551	54.3486	53.1234	49.2836	50.3839	61.1509	56.6587	56.7583	55.8087	34.2969	24.6174	27.3239	66.2776	22.0524	11.9508	60.6821	65.7255	60.8776	62.1421	49.8114	48.1774	25.664	28.2455	44.202	36.4096	38.9725	53.057	48.9333	54.0156	42.5031
gene01043	11.6161	9.01837	11.772	14.18	19.7101	12.6075	7.02808	8.57934	8.09883	11.4396	13.4461	11.3122	5.60012	9.73246	6.84841	10.1808	4.9002	8.35398	8.45135	9.7594	8.46075	8.11823	4.25179	5.19629	4.54955	4.38874	6.17668	6.91027	1.10035	0.700051	8.84653	6.26536	3.00179	2.79137	11.2081	10.7841	9.61567	6.8831	11.607	10.5546	10.964	7.80348	4.88548	6.33998	8.17017	9.79515	7.49498	8.60002	4.90427
gene01044	19.9362	17.4184	20.4214	23.3349	25.2766	20.4349	15.9089	17.6758	13.3416	18.1109	19.0269	17.9799	10.3257	14.5057	15.4337	19.8567	12.0952	16.0326	17.2311	18.7764	13.8098	13.4449	6.91821	8.1008	7.30779	6.83113	8.61141	9.32359	2.21395	1.39708	9.96444	10.6378	5.12568	3.82895	19.843	19.1227	17.7939	16.3418	20.9761	20.2882	16.0704	13.5244	14.3941	14.6524	14.9387	17.7404	14.1576	16.0146	9.60438
gene01045	10.8691	10.6315	7.39103	7.00938	1.59498	2.66178	11.2889	16.5357	7.76902	17.9647	20.1892	19.5789	11.1595	7.30607	20.1883	19.9606	12.7539	16.5542	12.2964	11.2559	12.1378	9.05706	4.77735	4.80355	6.83633	7.73589	9.305	10.3491	15.9815	10.8811	11.2708	13.9179	2.10111	1.43966	2.292	1.71614	2.21621	1.66506	1.43687	2.12428	19.2489	36.2682	7.11683	8.0469	10.2515	12.7584	13.0554	11.4424	8.50636
gene01046	85.286	90.8129	102.858	112.318	158.434	114.548	101.559	76.8524	74.9547	113.034	102.097	81.6309	101.685	113.782	77.6096	78.0973	103.547	75.0952	81.2865	93.596	102.368	95.0397	133.646	140.032	146.299	161.096	133.236	146.513	51.296	47.7868	35.9452	32.2747	33.7197	34.0437	100.197	105.325	127.592	108.868	117.357	105.703	63.3879	51.5908	100.6	119.497	83.8923	88.2907	122.126	117.333	121.38
gene01047	0.0567006	0.0647047	0.392578	0.585053	10.9831	141.362	0.026489	0	0	0.166606	0	0.054473	0.0855103	0.034705	0	0.0969171	0	0	0	0	0	0	0	0	0	0	0	0	0.122862	0	0	0	0	0	0.127538	0	0.0863244	0.0389138	0	0.190947	0	0	0.0411698	0	0	0	0	0	0.0512372
gene01048	27.4361	23.8041	21.515	24.7002	24.5951	18.1609	34.4436	28.2428	31.9718	29.2812	26.346	24.0655	23.1403	26.4829	24.9436	30.7762	30.6969	26.9501	17.5651	17.9197	18.029	17.3173	11.1295	13.5609	11.0577	11.1288	12.1756	12.5958	10.0268	7.29999	18.0449	23.0536	15.5905	14.903	19.8128	20.5034	19.2488	22.1928	20.4461	23.1141	21.6638	17.2655	32.1833	25.1482	13.3032	16.7655	17.914	17.4778	12.9724
gene01049	63.2258	64.4549	51.6506	51.224	44.2598	36.3224	39.7114	32.7591	67.6049	51.1926	43.5094	33.6555	31.3422	37.9249	35.9844	42.9614	47.0135	35.7126	33.2872	28.8448	21.977	18.2931	12.3592	16.8514	18.184	18.5905	13.2939	17.4807	13.3957	14.7206	19.0375	34.0183	26.4706	26.6498	40.1889	41.0555	42.0686	37.6708	42.1606	32.8845	26.535	25.8776	54.4771	54.9858	27.4747	34.323	31.3212	30.8002	21.9647
gene01050	12.8941	16.7288	14.8032	14.2152	41.8524	52.2654	28.7922	28.1946	9.40849	16.8013	25.696	30.6002	24.8279	24.4986	37.4228	38.5475	37.1693	33.4894	25.2239	26.43	24.0688	25.181	16.1351	15.5978	12.5422	13.0166	9.87283	7.50279	35.8394	35.0571	31.644	38.396	16.005	8.21414	9.06343	9.01604	11.685	9.32334	9.26152	7.2048	17.1537	15.1652	39.9291	41.9813	18.1439	22.3632	13.8164	16.1036	7.80247
gene01051	2.53878	4.13203	3.21093	1.4601	13.1921	7.24292	15.1659	16.3468	2.86332	5.014	21.7338	22.2313	13.9341	8.86502	34.682	35.0953	23.302	36.8377	5.2735	6.02474	2.43176	2.87723	0.604576	0.871572	0.204549	0.507805	0.197554	0	13.8883	10.5571	19.1966	33.6014	1.51764	0.661525	5.52331	5.73025	4.24538	3.48475	0.801091	0.105119	23.7781	20.6149	31.3678	29.6084	2.60377	4.42388	0.443087	0.426718	0.338482
gene01052	8.30207	10.5886	6.92348	5.87884	1.71993	2.92529	15.2098	8.55627	13.2355	10.6825	16.1788	13.9187	11.5998	16.1412	14.846	19.4772	17.3933	16.3668	15.6308	8.34272	6.83627	7.12734	3.94112	4.33869	5.33367	4.50199	7.26331	5.35262	6.34921	4.48823	6.48202	14.6943	5.75042	4.31236	7.32314	5.963	9.41772	10.6134	10.846	10.2788	19.3113	32.4561	14.1837	21.3208	9.01544	8.9551	7.71991	5.96078	4.11881
gene01053	5.56839	6.00143	5.12521	6.30422	5.68966	4.75456	7.90055	7.40047	2.83772	4.82272	7.12192	7.57864	3.84895	4.87572	8.31331	8.57789	8.23592	7.76122	5.71633	4.14902	4.21283	3.26735	2.62137	1.79136	2.25949	2.01306	1.95788	2.35973	5.92124	4.2173	6.58688	8.69932	5.84589	3.38732	2.75436	3.15863	3.88559	2.91928	3.24442	2.56108	4.37939	4.17186	5.07267	4.83393	4.73267	5.19197	3.06889	3.37945	1.32785
gene01054	25.8412	25.65	14.323	15.2436	2.40403	2.21349	62.9355	62.4916	17.9917	32.8555	76.917	74.0565	29.8902	32.4094	65.7692	70.9218	68.3496	73.1188	48.1683	51.3785	50.0321	57.3014	35.6491	38.5212	35.2653	33.6709	27.4944	22.2281	32.0119	29.7539	43.2787	50.1407	17.668	10.333	4.66098	5.60441	7.79422	9.93826	4.69238	3.24287	33.8714	29.2942	42.4471	43.7367	42.2043	51.371	74.2749	61.3448	42.7373
gene01055	0	0	0	0	0	0	0	0	0	0	0	0	0	0	0	0	0	0	0	0	0	0	0	0	0	0	0	0	0	0	0	0	0	0	0	0	0	0	0	0	0	0	0	0	0	0	0	0	0
gene01056	0	0	0	0	0	0	0	0.0658706	0	0	0	0	0.107492	0	0	0	0	0	0	0	0	0	0	1.03127	0.233536	0.0463815	0.162396	0.0506737	0	0	0	0	0	0	0	0	0.0868122	0	0.0844261	0.240032	0	0	0	0	0	0	0.0551867	0	0.0515267
gene01057	0	0	0	0	0	0	0	0	0	0	0	0	0	0	0	0	0	0	0	0	0	0	0	0	0.0772634	0	0.268637	0	0	0	0	0	0	0	0	0	0	0	0	0	0	0	0	0	0	0	0	0	0
gene01058	0	0	0	0	0	0	0	0	0	0	0	0.0567029	0	0	0	0	0	0	0	0	0	0	0	0.0561819	0	0	0	0	1.91838	0.976388	0	0	0	0	15.0017	14.3886	0.179716	0.364561	0	0.0496909	0	0	0	0	0	0	0	0	0
gene01059	0.177065	0.0673535	0	0	0	0.279114	0	0.136364	0.44297	0.173427	0	0	0	0	0	0	0	0	0	0	0	0	0	0.0561819	0.0483461	0.144027	0.168094	0.157355	30.3103	16.1646	95.2812	66.7713	7.06192	4.81572	188.65	250.869	3195.09	3414.36	3156.21	3264.89	0	0	4.28551	0.278069	0	0	0	0	1.92005
gene01060	0.0598974	0	1.00716	0.370823	0.281268	0.113302	0.0839473	0	0	0	0	0.115088	1.55822	2.05305	0.178517	0	0.0319995	0.202995	0.118585	0.0538548	0.109366	0	0.241691	0.114031	0.0981269	0.194885	0.0568628	0.10646	8.4363	5.83515	5.4658	4.59831	1.84286	1.52327	131.697	155.1	431.882	406.351	454.954	511.291	0	0	6.00175	4.51512	0	0	0.115941	0.131597	0.433007
gene01061	14.2166	14.4897	12.0758	12.4295	8.59966	7.23625	19.1644	19.1811	12.0817	17.007	24.0853	19.2881	10.9246	11.9232	24.2904	31.4418	21.5966	25.4696	14.5565	15.2706	15.2578	13.6295	11.9985	15.9085	13.1119	11.8729	12.054	10.6088	4.35038	2.39372	8.37261	20.1875	7.41989	2.81741	13.3647	13.7766	19.2485	17.4656	14.2204	16.5374	11.7928	13.0989	14.4595	13.0379	11.1302	11.8895	16.1225	15.657	11.8661
gene01062	3.63701	2.9053	11.4516	39.4666	5.7641	7.73975	4.75752	2.03071	4.32195	3.32479	2.96121	3.26119	29.0247	29.0138	5.09464	2.34852	15.5443	6.36845	0.720058	0.32701	0.885439	0.314292	0.0978377	0.115401	0.0496528	0	0.0575458	0.754171	6.43607	7.91079	3.9223	4.8581	2.21037	1.54157	1357.81	1050.05	586.667	594.32	1036.17	1226.96	1.0355	0.487765	113.907	123.487	0	0.113038	0.234668	0.17757	0.164328
gene01063	1.5292	1.32625	3.93258	3.21885	0.143617	0.983496	0	0	1.30072	0.299555	0	0	0.0230619	0	0	0	0	0	0	0	0	0	0	0	0	0	0	0	0	0	0	0	0	0	1.58224	1.31348	2.32814	1.63721	3.07925	6.74621	0	0	0.0444135	0	0	0	0	0	0
gene01064	0.250751	0.0715369	0.0620043	0.45278	0	0	0.029286	0.0362084	0	0	0	0	0.0236348	0	0	0	0	0	0	0	0	0	0	0	0	0	0	0	0	0	0	0	0	0	0	0	0	0	0	0	0	0	0	0	0	0	0	0	0
gene01066	0	0	0	0	0	0	0	0	0	0	0	0	0	0	0	0	0	0	0	0	0	0	0	0	0	0	0	0	0	0	0	0	0	0	0	0	0	0	0	0	0	0	0	0	0	0	0	0	0
gene01068	13.4924	13.336	7.67091	6.68684	9.8529	3.11491	31.6652	20.0659	9.70105	7.70014	24.5178	25.006	22.0302	20.1581	34.5762	36.3184	29.5136	31.3843	30.8138	24.4535	12.7058	18.1165	16.6329	27.3044	26.9771	25.6655	39.9392	31.8172	14.7331	15.0364	7.22688	12.9061	0.968492	1.23833	25.6888	25.497	17.6302	18.0093	13.2131	6.9766	15.5271	15.5777	40.0352	36.7385	18.8498	20.5049	8.63701	10.4257	12.8643
gene01069	117.873	122.568	94.5275	107.096	94.056	58.924	96.8038	99.2463	103.491	106.664	125.726	126.529	128.625	109.288	107.1	122.818	120.952	116.268	78.5697	86.7122	85.202	67.5476	57.7188	67.9613	97.6753	90.2033	73.8121	65.6638	122.037	143.372	71.1155	85.5651	52.3927	36.177	111.687	121.347	167.695	158.8	84.8639	79.936	77.3367	77.648	111.1	142.063	72.074	69.1261	89.6007	79.6625	101.223
gene01070	0.443261	0.311282	0.134901	0.246276	0.0800569	0.161245	0.223009	0.374194	2.64435	0.901701	4.1642	4.48777	1.42695	4.02789	1.07719	0.621667	4.69971	5.06522	3.27402	4.69055	15.9379	10.4895	14.4739	19.6037	24.8295	24.1016	12.4623	8.48442	0.295534	0.188021	0.226287	0.258886	0	0.0361306	0.230085	0.258415	0.207645	0.25741	0.353392	0.459305	1.06786	1.73766	0.321848	0.321283	4.19637	3.211	27.3901	20.8257	25.0498
gene01071	0.399711	0.798238	0.197677	0.412433	0.234622	0.189024	1.21377	0.750338	0.624983	0.391498	0.757488	0.96002	0.941883	0.550469	1.0126	0.512413	1.22786	0.903095	1.18703	1.07816	0.821059	0.748389	0.645147	1.33168	1.47336	1.13795	0.853786	0.532827	0.21653	0.183677	0.165794	0.252905	0	0	0.22477	1.136	0.912817	0.411485	0.739774	0.757171	0.474178	0.804089	0.362783	0.659107	1.53729	1.39759	1.64413	0.878182	1.62539
gene01072	0	0	0	0	0.185132	0	0	0	0	0	0	0	0	0	0	0	0	0	0	0	0	0	0	0	0	0	0	0	0	0	0	0	0	0	0	0.199195	0	0.108229	0	0	0.299325	0.140995	0	0	0	0	0	0	0
gene01073	0	0	0	0	0	0	0	0	0	0	0	0	0	0	0	0	0	0	0	0	0	0	0	0	0	0	0	0	0	0	0	0	0	0	0	0	0	0	0	0	0	0	0	0	0	0	0	0	0
gene01074	0	0	0	0	0	0	0	0	0	0	0	0	0	0	0	0	0	0	0	0	0	0	0	0	0	0	0	0	0	0	0	0	0	0	0	0	0	0	0	0	0	0	0	0	0	0	0	0	0
gene01075	0	0	0	0	0	0	0	0	0	0	0	0	0	0	0	0	0	0	0	0	0	0	0	0	0	0	0	0	0	0	0	0	0	0	0	0.115371	0	0	0	0	0	0	0	0	0	0	0	0	0
gene01076	110.482	116.674	121.683	119.175	118.624	100.54	70.1397	58.0195	151.197	93.3548	119.412	139.534	148.336	174.505	155.989	163.462	153.462	148.76	176.997	185.572	150.37	164.455	164.346	170.313	189.803	193.919	182.443	170.575	287.538	284.966	174.586	168.778	109.836	100.365	167.778	171.237	214.757	187.471	212.922	176.278	117.435	124.195	117.859	147.32	158.145	175.29	181.952	164.447	189.096
gene01077	3.77048	3.67254	4.80299	5.22662	2.66031	1.65699	7.08146	8.10637	2.40583	5.07322	8.26012	8.45216	10.9561	10.0588	10.4769	12.8896	9.797	10.1001	13.7232	16.2657	12.639	12.3968	4.64111	5.70988	4.0244	5.59177	4.48336	4.9077	7.30358	5.53041	11.2477	13.5589	5.46832	3.39	10.7298	8.73151	3.42105	3.14967	1.94546	1.82769	6.05427	6.606	18.3206	21.7473	7.46057	8.82451	12.2008	11.2544	9.41275
gene01078	0	0	0	0	0	0	0	0	0	0	0.112592	0	0.0504001	0	2.78888	1.59945	0	0	0	0	0	0	0	0.508985	0.218998	0	0.634529	0.475192	13462.3	13685.3	7772.44	8530.36	3238.36	3512.52	23.3031	64.5023	298.157	259.085	298.671	216.199	0	0	7.37676	0.37788	0	0	0	0	0.241595
gene01079	0	0	0	0	0	0	0	0	0	0	0	0	0	0	0	0.0705573	0	0	0	0	0	0	0	0	0	0	0	0	8.31846	5.00773	144.646	184.915	66.0416	28.7378	0	0.156423	1.31976	1.44483	2.93368	1.35537	0	0	0.0899169	0	0	0	0	0	0
gene01080	0	0	0	0	0	0	0	0	0	0	0	0	0	0	0	0	0	0	0	0	0	0	0	0	0	0	0	0	0	0	0	0	0	0	0.194032	0	0	0	0	0	0	0	0	0	0	0	0	0	0
gene01081	2.79377	2.53363	2.94631	3.81813	2.93224	5.38969	8.90282	10.0134	2.84662	4.621	7.55791	6.43451	3.23669	3.80502	10.6535	10.6997	12.0293	10.2311	3.35164	2.22912	1.45264	2.08914	0.97053	1.39131	1.33366	1.09862	1.0363	1.06875	2.04463	1.73441	4.51246	5.71273	0.822241	0.352894	2.62183	2.66421	2.56331	1.89198	1.47928	0.809993	2.93234	2.23317	3.84211	3.3298	3.24479	3.96774	1.02068	1.36852	0.551727
gene01082	0	0	0	0	0	0	0.0849557	0	0	0	0	0	2.67393	1.33567	0	0	0	0	0.360029	0.163505	0	0	0	0	0	0	0	0	0	0.668518	0	0	0	0	2.45424	1.37822	1.93802	0.249609	0	0.153102	0	0	29.1809	45.2366	0	0	0	0	0
gene01083	0.282314	0	0	0.291299	0.165712	0	0.659446	0	0	0.138256	0.237782	0.406834	0.425758	0.518391	0.33656	0.965105	0.377057	0.478388	0.139732	0	0.128869	0	0	0.134365	0.809375	1.60746	0.134005	0	0.917601	0.518919	0.234199	0.476333	0	0	4.92135	7.13202	6.23226	2.61566	0.835996	0.713047	0.133964	0.126205	0.204985	0.133007	0.14477	0	0.546464	0.310127	0.127556
gene01084	0.149522	0.511886	0	0.154281	220.468	89.2346	0.419115	0.0863637	1.12219	1.46449	0.125936	0	2.19857	1.92189	0.089126	0	0.0798802	0.168912	0.296024	0.53775	0.136505	0.602975	1.086	0.284655	0.489907	0.364867	0	0	0	0	0	0	0.340766	0	0	0	0	0	0	0	2.55424	4.54525	0	0.140889	1.07344	0.69707	1.30241	1.09502	0.270229
gene01085	1.9154	4.20345	1.16586	0	0	0	22.1641	59.1465	19.3517	807.132	0.124098	0	0.166651	0.450912	2.63475	0.335791	0.157428	45.7727	0.145851	0	0.53805	0.0848818	0.356715	0.280499	0	0.239694	0	0	0	0	0	0	0	0	0.165706	0	0	0	0	0	0	0	0.213963	0.138832	0	0.137379	0.142599	0	0.133142
gene01086	0	0	0	0	0	0	0.0380245	0	0	0	0	0	0	0	0	0	0	0	0	0	0.0743073	0	0	0	0	0	0	0	0	0	0	0	0	0	0	0	0	0	0.120512	0	0	0	0	0	0	0	0	0	0
gene01087	0	0	0	0	0	0	0	0	0.126881	0	0	0.0974493	0.0382433	0.124171	0	0	0	0	0.10041	0	0	0	0	0	0	0	0	0	0	0	0	0	0	0	0.114079	0	0	0	0	0	0	0.0906901	0.0736505	0	0	0	0	0	0
gene01088	1.01289	0.743061	0.894507	0.709193	0.254805	0.478995	0.861889	0.417889	1.04074	0.708625	1.91951	2.05045	1.3366	1.32849	1.18595	1.54581	0.966292	1.40987	1.11009	1.52868	1.61825	0.750246	0.204354	0.413209	0.325946	0.588496	0.206051	0.257183	0.783853	0.731416	0.660206	0.488284	0.288551	0.574981	0.976418	0.868177	0.440595	0.645495	0.642728	0.700481	2.05987	1.48777	1.05064	1.19301	1.40982	1.72019	1.01532	1.51006	0.817224
gene01089	8.36513	9.83652	4.20892	4.42827	1.53709	2.06393	5.5561	3.6973	5.64129	5.23655	9.12868	10.7969	4.42913	7.19038	7.91295	15.5831	10.4146	11.3399	20.8817	26.4878	8.69944	7.37539	2.61227	3.66974	2.94938	2.33712	2.79673	2.29483	0.394045	0.0668518	1.14652	1.25799	0.580222	0.462471	2.12701	1.97544	1.55042	2.07176	2.74636	2.29652	16.568	12.8445	8.37134	8.67036	18.7625	20.8556	10.9473	10.814	6.4088
gene01090	0.39195	0.11182	0.0969194	0.202212	0.3451	0.55606	0.686656	0	0.490278	0.671818	0.247593	0.376552	0.628044	2.2191	0.525671	1.61905	1.72751	0.332085	3.78293	4.49322	5.09907	5.5886	2.92587	6.71564	3.77241	3.66639	6.79069	5.31189	0.212325	0	0.487725	0.0826647	0.334976	0.207663	1.32243	0.618859	2.08855	0.739741	2.17623	2.06241	3.44078	0.788475	4.05543	2.30825	4.92429	4.7509	6.63848	5.45382	5.75548
gene01091	0.11469	0.13088	0	0	0	0	0.05358	0.198735	0	0.112333	0	0.110184	0	0	0	0.0653457	0	0	0	0	0	0	0	0	0	0	0	0	0	0	0.57086	0	0	0	0.128987	0	0	0.0787121	0	0	0	0	0	0.108068	0.117626	0	0	0	0
gene01092	0.117699	0	0.0582081	0.0607227	0.276348	0	0	0	0	0	0.0495668	0.0565376	0.0221878	0	0	0.0335301	0	0	0	0	0	0	0	0	0	0	0	0	0	0	0	0.049647	0	0	0	0.0743352	0	0	0	0	0	0	0.0427302	0.110904	0	0	0	0	0
gene01093	0	0	0	0	0	0	0	0	0	0	0	0	0	0	0	0	0	0	0	0	0	0	0	0	0	0	0	0	0	0	0	0	0	0	0	0	0	0	0	0	0	0	0	0	0	0	0	0	0
gene01094	0	0	0	0	0	0	0	0	0	0	0	0	0	0	0	0	0	0	0	0	0	0	0	0	0	0	0	0	0	0	0	0	0	0	0	0	0	0	0	0	0	0	0	0	0	0	0	0	0
gene01095	0	0	0	0	0	0	0	0	0	0	0	0	0	0	0	0	0	0	0	0	0	0	0	0	0	0	0	0	0	0	0	0	0	0	0	0	0	0	0	0	0	0	0	0	0	0	0	0	0
gene01096	0	0	0	0	0	0	0	0	0	0	0	0	0	0	0	0	0	0	0	0	0	0	0	0	0	0	0	0	0	0	0	0	0	0	0	0	0	0	0	0	0	0	0	0	0	0	0	0	0
gene01097	0	0	0	0	0	0	0	0	0	0	0	0	0	0	0	0	0	0	0	0	0	0	0	0	0	0	0	0	0	0	0	0	0	0	0	0	0	0	0	0	0	0	0	0	0	0	0	0	0
gene01098	17.7087	20.1379	90.3954	78.5837	64.8392	68.811	5.61177	7.54623	64.0527	120.201	1.51239	1.42766	10.0383	20.5411	0.848884	0.705573	0.264634	2.48316	3.73889	4.45376	6.38769	2.92504	5.64652	5.36347	12.1725	10.3752	11.8739	21.075	5.76925	4.55248	1.43824	1.35813	0.282229	0.656113	49.3728	49.7426	102.47	101.095	164.194	160.716	3.64332	4.09663	2.74246	3.67563	5.84231	4.73409	24.8696	13.1049	20.6464
gene01099	47.4769	50.5357	36.0599	36.7676	9.43037	10.5197	57.8795	66.8614	56.2956	57.3954	74.1643	72.6226	38.6345	35.6151	95.6422	105.444	74.3864	85.2209	43.3275	44.2615	51.6178	38.4463	42.8858	50.1922	65.8001	63.4143	70.5894	58.0256	28.3411	22.1481	23.58	48.7409	15.4909	8.83946	18.1845	20.6838	37.944	34.2799	16.4683	14.7399	96.4681	193.64	29.612	35.1287	24.7158	38.6981	70.5691	53.0217	54.8144
gene01100	27.1021	31.4112	40.6987	49.0111	18.0626	18.5574	42.1056	60.0892	19.5991	23.9183	29.5444	39.1916	23.9489	23.63	49.3902	34.5427	38.6106	44.1313	35.4918	23.9872	38.5317	33.504	27.112	30.0306	36.4219	34.6178	36.3824	35.3752	104.148	90.9406	49.533	68.1752	13.431	8.82496	28.7344	32.4507	20.0937	18.9393	13.1669	9.98265	18.0851	21.0131	27.468	24.4732	36.6268	38.7605	26.9817	36.0781	17.4113
gene01101	0	0	0	0	0	0	0	0	0	0	0	0.129283	0	0	0	0	0	0	0	0	0	0	0	0	0	0	0	0	0	0	0.22327	0.113526	0.920067	0.285191	0	0	0	0	0	0	0.127712	0.120315	0	0	0.138014	0	0	0	0
gene01102	0	0	0.141598	0.147715	0	0.0451333	0.06688	0.0275629	0.059691	0.140217	0.0401924	0.0916899	0.82761	0.525744	0	0.108755	0	0	0.0472379	0	0	0	0.0770211	0.181695	0.23453	0.0776314	0.407718	0.720933	0.103402	0.0877133	0	0.281802	0.0543775	0	1.1807	0.723319	0.726513	0.884255	0.565236	0.482107	0.271728	0.25599	1.14341	0.764395	0	0.0444938	0	0.0349474	0.129365
gene01103	0	0	0	0	0	0	0	0	0	0	0	0.0443762	0.0522454	0	0	0.0263177	0.0246769	0	0	0	0	0	0	0	0	0	0	0	0	0.0849033	0	0	0	0	0	0	0	0	0	0	0	0	0.0335388	0	0	0	0	0	0
gene01104	19.0923	17.3777	16.3696	18.9917	13.1019	11.7338	13.7057	14.0673	12.6883	14.8404	22.3117	20.5647	17.4541	15.576	18.3814	19.5109	18.6748	19.8163	17.5405	15.9776	16.7107	19.6255	18.6494	21.1017	21.6779	22.1057	32.7505	30.4096	7.43673	8.78503	7.46575	12.2462	4.49025	3.17876	17.155	15.6065	19.5459	21.5302	20.7025	20.2904	21.3765	25.2981	15.2287	16.2891	16.7651	19.3898	20.9878	19.3628	23.3864
gene01105	13.606	16.7659	20.1549	26.628	12.3733	11.1769	24.1422	28.4836	12.0653	12.951	24.2109	27.2476	15.1486	16.6167	35.5249	31.2997	31.6348	33.8439	23.7756	23.433	17.9034	15.5664	10.4132	8.51262	9.36599	7.63797	8.55047	9.53692	37.2335	33.4629	21.7264	31.2556	7.86133	4.67045	14.8711	17.0249	13.7125	11.0476	8.32292	6.82998	11.8821	9.82323	19.8511	22.9925	20.5056	22.871	13.6629	16.0458	7.50398
gene01106	48.6754	52.4338	46.5859	42.9692	38.7119	36.0042	132.219	134.832	42.9921	57.5308	150.868	150.48	143.821	113.718	173.471	162.151	176.848	178.83	99.3681	116.143	67.3487	72.7761	70.2474	75.0104	74.2309	71.8394	77.4567	63.5658	149.08	153.091	77.2392	92.3039	17.4067	10.5341	64.492	66.6903	56.6641	65.6057	37.8746	33.7844	86.7521	87.6352	149.777	143.421	89.0253	91.5046	47.4029	50.5188	51.9825
gene01107	50.418	48.4211	42.7984	51.0631	38.3602	41.77	57.7731	60.6863	45.0245	48.2032	51.2192	47.9993	30.5242	38.6163	51.3453	57.5977	42.1027	51.0547	38.9524	37.1998	31.9456	35.0335	24.3246	24.6122	18.7449	22.159	26.7275	24.7606	6.75643	3.08351	23.3556	32.658	14.6072	9.545	38.677	38.994	36.4225	31.098	25.7561	24.1481	40.494	35.9316	44.1282	38.6069	30.3706	38.4749	28.9071	29.1114	20.3825
gene01108	0	0	0	0	0	0	0	0	0	0	0	0	0	0	0	0	0	0	0	0	0	0	0	0	0	0	0	0	0	0	0	0	0	0	0	0	0	0	0	0	0	0	0	0	0	0	0	0	0
gene01109	0	0	0	0	0	0	0	0	0.382565	0	0.257597	0	0.115309	0.187197	0	0	0	0.172751	0	0.274986	0	0	0	0	0	0	0	0	0	0	0	0	0	0	0	0	0	0	0	0	0	0	0	0	0.313668	0	0	0	0
gene01110	0	0	0	0	0	0.171995	0	0.315111	0	0	0	0	0	0	0	0	0	0	0	0	0	0	0	0	0	0	0	0	0	0	0	0	0	0	0	0	0	0	0	0	0	0	0	0	0	0	0	0	0
gene01111	0	0	0	0	0	0	0	0	0	0	0	0	0	0	0	0	0	0	0	0	0	0	0	0	0	0	0	0	0	0	0	0	0	0	0	0	0	0	0	0	0	0	0	0	0	0	0	0	0
gene01112	0	0	0	0	0	0	0	0	0	0	0	0	0	0	0	0	0	0	0	0	0	0	0	0	0	0	0	0	0	0	0	0	0	0	0	0	0	0	0	0	0	0	0	0	0	0	0	0	0
gene01113	6.09919	5.96587	6.31998	6.29332	5.96683	2.60961	9.70145	12.6656	7.26599	7.11174	7.9503	9.90547	6.35114	7.11078	10.9067	10.0943	7.21508	9.92511	9.63143	8.74811	8.0872	9.78828	7.38322	7.04981	7.13714	7.3236	6.61736	6.71081	17.9361	17.0833	15.9019	20.3367	13.2384	5.07803	5.71626	7.70412	8.18033	10.5644	7.95549	5.99079	8.95821	8.17972	8.11904	8.48372	7.29787	8.66573	5.20025	6.16833	5.24905
gene01114	0.593689	0.338748	0.293609	0.153146	0.522724	0.421134	0.0693388	0.171457	0.55697	0.872234	0.250021	0.855547	0.111918	0.181691	0.176941	0.422825	0.158586	0.0838351	0.293847	1.20104	0	0	0	0	0	0	0	0	0.32161	0.272814	2.95504	0.626063	1.01478	1.25819	0.667698	0.187478	0.225967	0.203725	0.439513	0.249916	2.95803	1.32701	0.107768	0.419558	1.21777	0.138389	0	0.32609	0.134121
gene01115	0.947672	0.324435	0.65614	0.684484	1.00127	0.448155	0.841181	0.328425	1.06687	1.20666	0.478913	1.36566	0.250108	0.522041	0.282442	0.323967	0.151885	0.214114	0.281431	1.36331	0.173035	0.163786	0.0764787	0.0902075	0.388131	0.0770847	0	0	0.410695	0.348382	2.98741	0.719532	0.863913	1.40587	0.319743	0.359112	0.432838	0.455274	0.140314	0.159571	2.78808	1.52513	0.688096	1.16084	0.874737	0.441805	0.183437	0.138805	0.342543
gene01116	2.82596	4.83733	2.69533	4.16558	1.54029	0.95457	1.93317	1.10761	3.15616	3.65757	0.425035	0.193924	4.03352	2.9652	0.24064	0.805058	0.269596	0.456063	42.6608	41.8336	22.3903	22.0947	21.177	24.8824	62.8306	51.8021	16.8632	11.9291	0	0.742055	0.167452	0.170289	0.460033	0.106946	13.394	14.9157	5.22436	4.22526	0.597737	1.27457	9.5784	15.4305	8.6473	7.98838	52.3763	46.5817	60.3665	57.1353	82.9028
gene01117	0	0	0	0	0	0	0	0	0.205279	0.160737	0	0	0	0	0	0	0	0	0	0	0	0	0	0	0	0	0	0	0	0	0	0	0	0	0	0	0	0	0	0.138165	0	0	0	0	0	0	0	0	0
gene01118	15.7158	15.2195	30.6611	33.1758	22.7095	26.637	17.5242	16.3783	11.0315	14.3808	19.0254	15.9295	17.6308	22.2978	14.8108	15.8547	16.2142	18.7854	18.9825	18.7972	16.4757	18.883	10.7436	9.28686	11.9481	11.2783	10.9958	11.959	3.33249	2.03182	7.8543	11.3932	7.63984	7.02791	34.3499	35.3315	40.6461	33.0996	38.2481	35.8296	25.9073	21.6783	23.0316	25.7675	18.2129	24.9601	13.3962	18.0736	9.98881
gene01119	0.553868	0.561826	1.70436	2.60348	11.2704	10.477	0.373753	0.106638	0.153959	0.421934	0.622003	0.354739	0.394442	0.489679	0.513562	0.210381	0.52604	0.173804	0.121839	0.829988	0	0	0	0.11716	0.100819	0	0.116846	0.164072	0.133351	0	4.79893	6.64543	13.3241	27.5192	0.415275	0.777347	4.59099	4.7304	15.3079	21.6573	3.97153	3.35636	0.759633	0.98579	0.315581	0.172142	0.119123	0.180277	0
gene01120	0	0	0	0	0	0	0	0	0	0	0	0	0	0.0556531	0	0	0	0	0	0	0	0	0	0	0	0	0	0	0	0	0	0	0	0	0	0	0	0	0	0	0	0	0	0	0	0	0	0	0
gene01121	16.6472	14.4299	13.0808	14.0648	21.1093	15.2512	20.0254	17.0531	13.7855	15.6233	16.9037	20.5626	8.72574	16.1893	15.8352	23.0347	10.319	14.6124	23.599	27.015	6.51342	4.27726	2.01284	1.76682	1.85299	1.55698	4.35017	2.73201	0.125687	0.106617	0.384947	0.685072	0.594871	0.491708	12.3946	11.4297	13.6879	24.1637	10.0482	12.1597	25.5974	24.6854	18.5311	17.5443	20.2262	23.4179	12.8556	12.4889	6.55188
gene01122	1.37628	1.22155	2.5713	1.89344	0.538564	3.03727	16.2169	5.91788	12.0508	1.64755	64.5281	50.5378	35.8612	26.9563	12.4878	11.4137	36.3546	25.0489	0.454128	0.412479	0.418823	0.440485	0	0	0.12526	0	0.145172	0.135898	30.1534	25.5784	7.86518	12.9007	7.66722	9.23629	0.343966	0	0.931258	0.104949	5.43397	19.1829	19.8824	7.65644	52.741	11.6713	0	0.285165	0	0.223981	0
gene01123	32.1866	23.7469	16.0812	19.4267	16.0708	11.8367	32.028	26.9855	29.7483	25.9175	44.7601	42.6985	21.5582	25.2042	38.8525	47.488	40.508	37.2106	25.5038	27.5536	20.2375	18.6061	14.5129	19.8081	16.6546	16.5683	16.7587	15.4923	10.895	7.75784	14.4313	22.2305	11.2499	9.83908	22.8668	22.3446	24.5293	26.3213	20.4861	15.8819	23.2668	19.8192	40.3452	37.7633	19.3094	25.0489	21.9159	21.1259	18.0083
gene01124	11.228	10.2504	4.76307	4.01625	3.60286	2.64306	12.1227	10.0738	8.67652	10.5329	53.0217	35.5487	22.8877	21.8999	13.787	24.9777	27.2595	26.4251	30.2071	44.3968	32.5512	32.4716	34.0499	19.523	20.2132	28.576	7.95882	5.01125	3.1358	3.39382	2.11126	3.22055	2.38831	1.3484	8.75518	7.50096	2.77305	2.32887	1.40383	0.819254	17.1677	17.1327	62.6839	61.95	24.5662	30.0809	53.5613	34.7001	34.9026
gene01125	549.016	523.965	568.193	577.189	508.346	440.671	820.546	818.373	474.549	509.162	673.302	639.285	678.891	763.047	867.212	695.722	766.169	867.769	736.446	589.223	768.81	887.374	773.774	811.076	930.795	890.452	1079.55	835.123	955.667	943.832	566.355	625.288	273.342	286.558	696.756	722.123	822.383	703.294	887.803	761.716	357.287	392.22	780.506	790.37	610.429	656.411	740.498	740.655	666.026
gene01126	5.48962	5.75872	0.809408	1.82948	15.8913	26.5409	0.0318584	0.0590833	7.97571	3.74039	0	0.0327574	0.0642772	0.187829	0.0203243	0	0.0182159	0	0	0.0306572	0.0933862	0.0392865	0.0275168	0.0324564	0.0279297	0.0832046	0.0323695	0.0303015	0	0	0	0	0	0.0361306	0.076695	0.0430692	0.155734	0.163806	0.302907	0.660251	0.0647189	0.0609707	0.0247575	0.0963849	0	0	0.0660003	0.0499417	0.0616231
gene01127	0.562126	1.10801	0.353817	1.58186	711.445	2330.89	0.0477472	0	3.00435	0.650679	0	0	0.0578006	0.187671	0.152304	0	0.136504	0	0	0	0	0	0	0	0	0	0	0	0	0	0	0	0	0	0	0	0	0	0	0	0	0	0	0	0	0	0	0	0
gene01128	29.9823	30.0879	31.5414	37.653	32.1876	27.2379	37.9046	29.9643	29.4438	28.9798	34.5012	34.8053	27.0455	30.6661	29.9821	33.004	22.5161	28.1882	31.0464	26.5437	21.1894	19.8864	17.4573	18.2128	24.4515	22.9973	26.4658	25.5346	7.83597	4.47166	9.38168	14.9211	9.06581	6.27048	37.8609	40.0311	43.0441	42.3271	36.7014	30.5565	23.9616	28.6876	34.5167	40.0844	26.7711	27.4037	18.0088	26.8208	22.5777
gene01129	21.9877	18.2817	28.3239	26.3241	28.3516	32.2735	25.7269	18.414	29.7581	28.8714	26.2442	22.3936	23.3598	39.0015	23.0852	30.9427	26.2963	22.215	18.9112	19.8055	19.7445	14.7206	12.0559	15.8975	20.8976	24.8566	18.3643	23.74	8.15767	9.27568	7.57522	14.1908	21.45	37.4737	29.233	28.8359	44.207	33.8637	41.4502	35.2699	22.1595	22.1653	26.4049	29.2847	17.3339	20.8748	26.3195	19.2703	29.4959
gene01130	16.5553	17.0722	18.9318	21.9062	6.06949	4.94191	18.6546	31.0697	12.3151	14.6529	18.2522	16.8032	8.87537	8.9885	22.4904	18.2384	20.0103	20.8149	16.7149	8.60473	10.2937	9.94945	8.25595	10.5757	9.23582	8.90296	10.1296	10.6067	8.34258	7.98669	8.66918	14.7089	2.19362	1.04907	9.15492	9.1011	6.11281	5.54888	4.15321	3.1025	18.0084	25.0794	12.7395	11.8162	13.5946	16.6157	8.83649	12.6076	4.97015
gene01131	18.0861	18.7965	16.731	18.0369	7.63038	7.86565	25.2349	23.1783	16.7655	18.9403	25.5021	24.2017	10.9286	10.8477	26.2298	28.154	13.9327	21.2525	19.7418	15.9712	9.58267	7.69827	4.00733	3.99655	4.39814	4.26895	5.78715	5.02278	14.084	14.9153	21.2999	25.918	10.7648	5.17621	12.2589	15.1962	16.1648	16.7902	9.26492	8.0213	17.7009	19.2023	22.1019	22.2533	15.568	18.708	10.0806	14.1323	4.41419
gene01132	121.929	116.275	108.048	123.053	86.0753	94.7551	114.548	91.6011	137.757	106.631	89.3824	91.3297	91.6608	91.981	81.2161	87.9476	97.5302	79.2661	64.4995	68.3926	67.2088	89.7385	64.022	81.1659	56.1075	59.6397	59.1087	49.3309	74.2919	62.8837	54.6682	60.3525	32.6421	27.9948	106.498	106.675	102.024	101.965	61.9713	57.793	48.0328	42.9287	116.551	122.161	59.9752	70.1632	83.0284	75.5985	57.8061
gene01133	4.66508	7.01284	3.63814	3.47131	0.684575	1.27276	3.49961	3.54955	12.6247	14.0152	1.20899	1.20664	2.50298	2.33372	0.989299	0.562263	0.958562	1.21617	0.932476	0.403313	0.655225	0.413469	0.181	0.341586	0.183715	0.145947	0.0425839	0.0797267	0.388791	0.164901	0.0744232	0.113526	0	0.190127	2.926	3.1163	2.18535	2.33967	2.72302	1.32178	0.212853	0.401052	3.25699	3.80399	0.69007	0.50189	0.434135	0.689861	0.689083
gene01134	0.250233	0.428335	0.53626	0.30123	0	0.118335	0	0.024089	0.104336	0	0	0.0400669	0.015724	0	0	0	0.0222806	0.023557	0	0	0	0.0240265	0	0	0	0	0	0	2.34961	1.53317	0.0691951	0.0351837	0.0475241	0	32.4109	39.7732	18.731	17.9177	13.3997	10.4283	0	0	0.0605638	0.0392974	0	0	0	0.0305428	0
gene01135	30.0995	20.0791	19.4353	24.1763	26.8774	18.2185	16.2175	15.3907	28.8244	28.1105	20.3616	17.4474	22.7751	22.6144	13.2565	19.5921	14.8874	15.6393	19.1859	19.5143	21.4724	25.0071	26.8136	48.8007	38.6046	35.5504	40.3322	31.1146	0.838653	0.820857	2.51919	6.20375	7.6333	5.61548	28.2934	24.7072	45.6893	39.1489	50.2963	53.9405	26.9269	22.3595	18.7421	16.4952	14.7785	22.6795	30.8025	20.8441	45.4128
gene01136	0.269139	0.102377	0.443675	0.277705	0.210639	23.2491	0.586761	0.0518182	1.12219	0.966564	0.528933	0.258565	0.270593	1.37278	2.29945	0.868952	1.10235	0.101347	0	0.0806625	0	0	0.0723999	0	0	0.0729735	0	0	0	0.659604	0	0	0	0	0.100897	0.11332	0.273169	0.246281	0	0.22659	2.21367	1.68442	0.13028	0	0	0.0836484	0	0.065701	0.162137
gene01137	1.5177	0.173195	0.600463	3.13201	663.511	199.814	0	0	0	0	0	0.145808	0.0572212	0.278684	0	0	0.729732	0	0	0.136459	0	0	0	0	0	0.123451	0	0	0	0	0	0	0	0	0	0	0	0	0	0	0	0.135694	0	0	0	0	0	0	0
gene01138	5.7192	6.35592	4.73254	4.66699	2.3258	2.19197	5.44849	4.46932	5.09662	4.97927	10.2008	8.25973	3.59381	2.92859	7.28605	9.79701	6.65002	6.75649	5.95748	6.01608	4.23166	2.88567	1.448	1.53002	0.673623	0.851357	0.851678	1.46166	1.86296	2.12997	3.8452	3.37425	1.23528	0.831806	3.27914	3.30516	4.09753	3.48899	2.26919	1.07001	4.86015	5.21367	4.55978	5.49465	3.98707	5.12346	2.56863	2.9018	1.01336
gene01139	19.4327	31.7022	30.591	28.1	5.38199	3.1064	3.19664	3.7151	7.27522	17.3579	13.4282	21.1016	261.128	68.6853	9.21775	14.0349	4.4232	5.41092	6.02835	3.13764	8.30831	4.09965	0.883524	2.93098	2.4101	2.56026	1.16925	1.4594	51.7454	47.5418	41.6644	56.7438	15.4384	6.30803	18.854	14.4339	1.77097	0.939209	0.70918	1.61302	30.9106	52.1843	8.39641	6.51192	0.280707	0.446597	0.264896	0.55122	0.185496
gene01140	0	0.0656264	0.113763	0.118677	0.135025	13.1083	0.107465	0	0.359677	0	0.774993	0.386743	1.2142	1.09118	0.239955	0.327659	0.952418	0.552213	0.0569277	0.103413	0.630024	0.364436	0.928204	0.875861	1.4603	1.63723	0.600542	0.15332	0	0.105706	0.0954143	0.194062	0	0	0	0.072641	0.0875541	0	0	0	1.91022	4.83319	0.125269	0.0541879	0	0	0	0.0842321	0.0519671
gene01141	29.9971	76.3942	51.7078	24.7298	53.9328	14.4515	31.7042	19.2449	13.2319	32.6341	95.1648	93.1326	992.302	298.615	17.9719	12.6655	53.0728	52.6204	4.95747	4.13523	4.4321	2.5024	0.90729	1.8971	3.85104	4.53082	1.11581	1.6349	0.110732	0	0	0.0431112	0	0	0.287364	0.129099	0	0	0.0756629	0.086047	47.8677	115.229	5.75126	6.40419	0.471694	0.714717	0.148375	0.112274	0
gene01142	23.4486	21.3542	24.564	24.2843	23.3578	15.9231	30.4488	30.0901	24.9242	26.7851	31.5706	24.4139	15.8305	18.7357	21.2411	25.7658	21.0123	20.7479	18.9811	20.0445	19.8518	21.6938	16.6395	20.6711	17.6461	16.6304	18.8338	17.9642	4.63045	2.91938	11.4509	14.6415	8.5557	5.93637	20.883	22.36	22.8178	23.5249	19.7963	18.6718	20.3901	19.2092	23.9452	23.4824	17.5627	20.8942	22.4986	20.9581	18.1361
gene01143	0.111934	0.0851567	0.147618	0.461986	0.131406	0.105867	0.0348617	0.021551	0.140015	0	0.0942777	0.071691	0	0.0913492	0.0444806	0.0425169	0.0199331	0.021075	0.0369346	0	0	0	0	0.0355161	0.183376	0.151747	0.566736	0.265264	0.970181	0.205745	0.185714	0.0629535	0	0	8.56035	9.89716	18.064	17.4895	6.85022	6.34537	0.03541	0	0.108366	0.105471	0	0	0.0361111	0	0
gene01144	6.63465	9.13136	5.24986	6.26496	2.59627	2.81427	4.33934	2.55478	16.1958	20.2432	1.5579	1.50658	3.75973	4.01168	2.1811	1.39751	2.90003	2.18038	1.9504	1.66306	1.28484	1.22774	1.46026	0.956882	0.494055	0.719559	0.916148	0.500277	0.435647	0.665188	0.200142	0.440988	0.412381	0.170433	3.84392	3.3014	5.3872	3.61511	4.94145	4.53632	0.648736	0.647115	5.43048	7.46401	1.77329	1.49967	1.79016	1.61962	1.48976
gene01145	5.19625	7.98238	3.55819	7.01136	3.98858	2.64633	6.5357	2.1933	14.9996	24.0771	2.52496	2.68806	4.44569	5.994	2.38258	1.59418	4.27082	2.37062	1.97838	2.15632	3.28423	1.49678	1.29029	2.28287	1.63707	0.975388	1.51784	1.06565	0.433059	0.367354	0.331588	0.337206	0.455479	0.42355	4.72016	6.31113	6.38972	3.42904	5.62228	7.73997	0.379342	0.357373	4.93385	7.53265	1.63977	1.49076	1.16056	2.34182	3.07017
gene01146	95.6956	102.864	115.03	124.728	147.779	68.3962	166.995	275.647	81.3074	127.239	161.63	164.924	245.331	187.422	176.175	151.753	150.232	192.336	134.051	104.898	116.444	112.527	83.318	80.9552	110.394	127.436	102.187	80.3941	68.3171	65.9509	70.0534	142.871	85.4122	43.4654	223.789	213.742	195.032	192.135	110.636	107.773	98.7717	98.7222	288.019	258.863	122.361	135.415	124.879	130.671	134.377
gene01147	0.183504	0	0.544511	3.59754	3.44681	2.60337	0	0	0	0	0	0.176295	0	0	0	0	0	0	0	0	0	0	0	0	0	0	0	0	0	0	0	0	0	0	0	0	0	0	0	0	0	0	0.13324	0	0	0	0	0	0
gene01148	20.7063	6.68755	35.2937	41.7901	2.14036	4.68047	0.243357	0.15044	1.14029	0.637762	0	0.125112	0	0.0797096	0	0	0	0	0	0	0	0	0	0	0	0	0	0	0	0.239372	0	0.109864	0	0	0.585851	0.49349	0.198268	1.16189	0.192818	0.10964	0.247184	0.349303	0	0	0	0.121425	0	0	0
gene01149	0.56315	0.341406	0.15666	0.272379	0.0206598	0.0832232	0.016443	0.0406595	0.0440267	0.0172368	0.0148225	0.0169071	0.099526	0.0430862	0.01049	0.0100269	0.00940176	0.0497017	0.121945	0.126585	0.128532	0.273738	0.0852135	0.167517	0.201815	0.0572591	0.0501206	0.0469185	0	0	0	0.0148465	0	0	0.0197923	0.0666878	0.133965	0.157012	0.286622	0.162979	0	0.0786718	0.638904	1.31001	0.126342	0.623534	0.698326	0.618632	0.254444
gene01150	0.197412	0.16896	0.0488151	0.203696	0	0.0933564	0.714749	0.228051	0.246937	0.338373	1.08077	0.711213	1.24669	0.483324	3.03007	5.31457	1.31832	1.75623	4.0061	5.10304	4.01005	1.87653	2.94733	1.03353	0.929806	0.762742	0	0.0877188	0	0	0.0818837	0.249813	0.281194	0.0522966	1.72067	1.93253	1.05193	0.84678	1.02302	0.747914	0.234191	0.176502	0.860036	0.883567	1.06294	1.65661	1.3852	2.20476	2.18528
gene01151	41.3988	43.0838	53.0562	66.8228	81.1836	71.5043	41.4312	36.6506	36.5881	39.9989	42.2674	35.6425	38.334	35.1202	41.9449	42.7554	31.9521	39.3776	34.5978	37.3904	32.164	28.9644	27.3008	26.3306	42.3311	42.0358	37.6158	42.1056	14.5797	17.5207	19.226	27.1201	15.015	12.5761	61.4838	60.7914	82.5198	81.7731	83.8492	70.8882	30.2429	31.165	53.5368	57.5001	38.6248	42.0856	35.5448	35.9987	40.6188
gene01152	94.1101	93.9581	139.933	127.89	83.7704	102.909	109.811	61.0569	137.321	114.462	115.654	83.0131	154.945	161.265	136.152	149.814	189.805	114.266	80.1894	74.6659	83.4119	89.8173	50.156	52.3334	61.4963	65.2441	57.1521	59.2443	150.593	149.062	71.6813	90.7462	37.2264	33.2097	89.2138	95.7255	86.6682	135.434	91.889	111.283	78.6437	70.2104	131.072	128.218	73.3654	84.8591	73.6888	82.3424	49.2812
gene01153	28.3311	34.3256	57.3022	52.8487	106.123	98.1252	26.5453	34.4265	30.1202	57.2492	39.0564	44.8545	51.0108	37.1136	35.2908	25.2883	26.4289	37.7958	38.3899	33.5472	45.744	70.6427	81.0009	77.1594	83.5832	88.0099	99.5483	71.4362	24.1942	23.8831	24.5904	23.8338	16.3004	9.85255	87.5893	88.5869	82.9993	91.2192	60.5385	55.7332	20.0618	22.2039	40.2475	35.6811	46.05	46.2001	49.5709	45.1048	56.4089
gene01154	0	0	0	0	0	0	0	0	0	0	0	0	0	0	0	0	0	0	0	0	0	0	0	0	0	0	0	0	0	0	0	0	0	0	0	0	0	0	0	0	0	0	0	0	0	0	0	0	0
gene01155	0	0	0	0	0	0	0	0	0.2837	0.222142	0	0	0	0	0	0	0	0	0	0	0	0	0	0	0	0	0	0	0	0	0	0	0	0	0	0	0	0	0	0	0	0	0	0	0	0	0.219507	0	0
gene01156	32.604	38.4863	18.5276	23.2278	3.90071	4.24253	14.0287	10.5316	38.3415	23.0657	14.7276	16.3199	8.91014	13.4735	19.1373	19.0024	23.2762	18.0642	10.9364	10.5309	9.6312	7.17828	4.7261	3.914	3.70833	5.0676	3.27265	3.69105	17.9996	14.2762	20.4664	20.8482	15.7604	7.74592	9.94952	12.696	17.0731	15.4781	7.25648	7.44811	7.60753	7.12981	10.9471	12.8365	9.32873	10.185	8.32093	8.39513	6.3804
gene01157	19.2576	18.5619	19.4972	23.192	3.49006	2.75804	99.4847	67.9531	9.28492	46.9413	9.28219	9.00492	31.1199	31.4206	19.2219	13.6046	12.6857	19.8725	5.67958	7.69548	2.26463	1.83268	1.51286	1.08147	0.806555	0.924148	0.305598	0.117795	2.74907	1.53144	5.12096	7.28442	1.57516	0.60195	51.6006	46.9278	36.0072	36.2318	21.9806	12.4667	1.20404	1.03273	99.9141	91.7811	5.63191	4.92592	2.30914	1.69183	1.72822
gene01158	6.35467	2.986	4.25189	4.43557	4.60772	3.71221	4.71504	6.69319	2.10411	4.02735	9.44522	10.4144	3.10054	3.43194	9.24683	10.6489	6.49026	10.9793	5.18042	6.38578	1.53568	1.50744	1.20666	1.77909	0.76548	0.608112	0	0.166097	2.42994	1.37418	17.9856	26.0164	15.1215	5.34732	4.20402	3.30516	3.98371	2.95025	3.87422	3.61915	4.07969	6.34998	6.51398	5.28332	3.45035	6.09936	1.44712	2.87442	0.844465
gene01159	0.841059	1.31971	1.87176	1.62718	1.85132	0.994343	2.79955	2.18608	0.526027	1.64755	4.6931	5.85812	1.22877	1.15828	4.19867	4.31281	2.63979	3.68176	1.87328	2.17411	0.767842	0.3634	0.509062	0.200148	0.172233	0.0855158	0.199612	0.186859	1.82246	0.57973	8.54704	12.1508	4.43261	1.11403	0.945905	1.32797	0.64024	0.865833	0.933964	0.354047	1.5964	1.97393	2.1374	1.78312	1.29388	2.64669	1.11926	0.769934	0.190005
gene01160	10.8497	13.437	9.48356	9.37254	7.01031	6.3638	14.6166	10.8332	13.3611	11.0386	14.7346	13.7363	6.69083	8.03074	14.2379	13.9448	12.2666	12.5417	11.1564	9.45264	7.37128	8.23708	4.88699	4.80355	4.89142	4.58365	5.58914	6.42796	8.3833	7.57514	9.48895	10.9269	2.77937	3.29752	9.932	8.39276	7.42678	8.71605	7.59624	5.66476	9.25912	10.2268	10.1374	10.778	11.5587	10.2731	7.16323	10.1015	5.32013
gene01161	3.7503	4.02796	3.49122	3.52822	2.07185	2.50379	5.92601	5.79769	4.41518	3.5652	6.96779	5.08653	2.57839	3.30816	5.1284	5.97038	5.12674	6.16806	4.36757	1.88433	1.51051	2.28764	2.22541	2.83488	2.25879	1.88415	3.14144	2.64666	1.43406	3.24395	4.20918	3.72217	1.38261	0.935051	3.22538	3.06521	3.02277	2.42244	1.79648	2.04303	3.66387	4.04339	3.2036	1.97475	3.39379	3.70247	2.13509	2.90808	2.39219
gene01162	25.064	28.8083	22.0845	24.823	17.4241	26.0004	40.4818	43.416	24.6358	28.8469	26.8718	24.5505	15.8534	19.1644	27.2182	28.8256	27.6629	25.6171	23.0223	20.0522	18.0983	16.8038	13.207	16.6834	15.4138	14.6134	19.0647	18.1679	10.9068	11.5294	13.1478	22.1463	16.2659	11.1049	15.3861	16.009	20.396	21.3114	17.6952	19.3848	30.9889	34.433	16.9992	16.3688	25.6261	27.8944	19.7609	24.2913	13.0156
gene01163	5.00006	4.64924	4.39605	7.16555	2.60883	8.75752	10.9441	10.1081	6.60188	6.43906	8.18875	7.56126	4.74778	7.2543	7.78217	8.96854	9.05248	7.26981	3.66635	3.91287	6.50905	4.64086	3.96041	4.67134	5.23336	3.69052	5.09835	5.51321	1.80574	0.85098	1.68988	3.98383	2.53229	1.47174	5.7275	4.7953	5.35687	5.08379	3.70158	3.35208	8.34814	6.78844	3.89942	3.22816	3.4187	5.43907	4.7496	5.35704	4.01624
gene01164	0	0.158861	0.137692	0.143641	0.163426	0	0.195105	0.402038	0.348266	0.136349	0.234502	0.133741	0.262428	0.0852068	0.663835	2.61743	0.743712	0.393158	1.37804	1.37683	0.381273	0.240596	0	0.132512	0.11403	0	0	0.123714	0	0.511762	0.461937	0.469763	0	0.147512	0.156564	0	0	0	0	0.234404	0.264232	0.87125	0	0.131172	4.2832	6.48996	0.538927	0.509749	0.125796
gene01165	0	0.0469142	0	0	0	0	0.0192059	0	0.0257121	0.0402661	0.017313	0	0.0232498	0.0629072	0	0	0	0	0.0203479	0.0184817	0.018766	0.011842	0	0.0195664	0	0	0	0	0.757192	0.188914	0.71619	0.312139	0.0234233	0	14.911	17.7077	47.349	36.4108	7.42606	4.82831	0.117048	0.0551344	0.0447753	0.0193686	0	0	0	0	0.0185748
gene01166	16.8634	16.3846	18.7123	20.9731	13.5174	12.7808	20.8593	21.0579	13.3113	18.9434	21.5778	20.8529	10.8584	12.3377	16.2608	17.7886	15.7621	21.1971	15.6063	13.3397	17.2202	15.2131	13.45	15.0069	16.8111	17.0144	13.2562	12.5094	7.32033	4.91598	11.2569	15.4377	4.39502	2.9235	11.9683	12.1973	10.5867	11.0711	9.37872	8.84082	13.3056	11.2764	13.1233	12.2555	13.5127	17.0884	15.8577	19.1743	11.4989
gene01167	4.5439	2.79211	1.46931	2.16394	0.102584	0.0826467	1.10222	1.51417	7.10478	5.22082	2.28157	2.0148	0.823638	0.481363	1.71886	2.73829	2.10074	1.48072	0.346002	0.707106	0.558431	0.704777	0	0.166357	0	0.0710781	0	0.0776558	0.189346	0.321236	0.434941	0.516028	0.0995743	0.0925944	0.294828	0.33113	0.266074	0.119942	0	0	15.8396	27.11	0.317239	0.576362	0.627337	1.05918	2.1143	0.767934	0.394815
gene01168	28.1482	22.5901	18.2855	22.1781	19.219	14.6148	36.5367	32.7902	26.6772	29.7514	41.7179	33.9701	19.7136	28.1353	34.9675	43.0211	36.0254	35.0068	22.8204	24.4324	22.6985	18.959	16.6944	18.3926	15.4625	15.2867	16.7311	17.5674	7.90318	4.96409	13.119	21.9614	11.8022	9.05726	23.735	24.4419	29.3327	27.1334	30.3815	27.9175	26.0268	20.7109	30.5865	27.5724	18.6462	23.0523	23.0122	22.8776	17.3095
gene01169	5.25054	5.94735	67.0899	65.654	0.913173	4.52455	0.545091	0.134787	0.24325	0.228562	0.065516	0.22419	0.410581	0.547523	0.834591	0.177277	0.0415562	0.109842	2.04051	2.48282	4.08332	2.82318	2.25988	4.6277	3.53625	4.96684	2.17843	1.07147	1.51696	0.714889	0	0.032811	2.12732	4.32731	5.86133	7.36907	1.18426	1.12108	1.03654	1.66996	4.35549	4.62484	0	0	3.19108	2.17583	5.23221	4.75668	1.4761
gene01170	0.464796	0.757726	1.31351	2.60348	1.16925	1.00481	0.37224	0.268466	0.581398	0.65035	0.782959	1.08444	1.07647	1.42245	0.633264	1.02146	0.815881	0.600083	3.54937	3.64175	3.819	4.20779	3.3223	2.02255	3.20897	3.18659	2.20624	1.77025	0.431635	0.244097	0.110166	0.0560162	0.0756634	0.281438	1.56821	2.01292	2.52726	1.13925	0.786496	0.447218	0.882221	0.47493	0.819604	1.18875	4.22214	4.64331	7.90441	5.93254	3.24008
gene01171	0.442017	0.840689	0.510065	0.684127	0.518909	0.348383	0.963658	1.44675	0.921507	1.01018	0.620489	0.424651	1.33321	0.946915	0.395212	0.629608	1.02328	0.499339	2.5524	1.19227	1.00884	0.9337	1.60522	1.05187	1.56896	1.0187	0.839245	1.11297	1.43668	1.89576	0.977823	1.11869	0.251843	0.156126	0.248559	0.744437	1.00943	0.606715	0.436304	0.310115	1.18856	1.05386	0.641888	1.24949	1.81332	0.892962	1.35469	1.51064	0.931993
gene01172	9.92905	14.07	4.74852	5.17882	1.53709	25.2832	3.51716	6.36524	20.6089	12.2899	4.31928	4.08813	1.81005	2.00351	3.57709	3.10833	2.85626	3.14314	8.96473	8.14255	6.47478	3.3315	3.25799	2.07721	4.73688	4.52633	4.86838	3.29681	4.25568	3.60999	3.98265	2.20916	0.994667	0.231236	2.0861	2.75643	0.996697	1.57254	1.61551	1.74536	2.69231	2.24372	2.69362	2.77588	7.83323	6.20581	2.74561	3.27617	1.77475
gene01173	36.6049	37.3887	34.12	40.4123	36.5179	32.7688	61.8233	74.218	29.2063	40.279	61.5984	63.6765	49.8653	45.778	73.9879	74.7554	59.0294	70.8344	56.5152	59.7971	44.6265	47.4265	41.819	43.5904	41.7678	44.4784	43.4022	37.7512	46.8399	46.6553	27.6171	36.1547	16.6505	10.0562	48.7071	52.0405	61.6923	66.8371	48.8449	45.5294	43.1743	50.3709	69.4541	69.0538	49.4379	54.9879	48.4757	47.6026	41.7216
gene01174	51.6784	53.7481	26.1584	31.9168	12.2872	15.2908	41.9115	43.5597	53.7717	65.3529	48.2494	43.8125	27.9401	24.6528	58.5447	72.04	52.1717	45.6063	35.7079	34.9538	26.7892	28.4798	23.4545	19.1252	20.8976	27.3651	27.857	30.5619	60.9511	65.7886	88.3775	152.787	41.2113	26.8356	8.09274	12.5124	23.9023	24.115	13.283	12.667	116.537	175.711	13.2315	17.523	26.9319	33.0237	34.0977	25.7329	20.9427
gene01175	1.20767	2.16567	11.9451	10.859	79.3945	107.695	0.161198	0.0498252	0.215806	0.25347	0	0	0.0975695	0.0527991	0	0.0491489	0.0460847	0.0974493	0.0853915	0.0775601	0	0.0496958	0	0	0	0	0	0	0	0	0.429364	0.0727732	0	0.0914073	0.776127	0.217923	0.131331	0.118404	0	0.0726251	0.2456	0.231376	0	0.325127	0.176941	0.0804312	0	0.126348	0
gene01176	0	0	0.229487	0.1197	0.0340472	0	0	0	0	0.0284061	0	0	0	0	0	0.0165242	0	0	0	0	0	0	0	0	0	0	0	0.0257737	0	0	0	0	0	0	0	0	0	0	0	0	0.0275241	0	0	0	0	0	0	0	0.0786226
gene01177	0	0	3.51503	2.9335	4.0051	8.60457	0.199227	0.0821063	0.177812	0.13923	0.119728	0.273132	0.535945	1.04408	2.37251	5.02149	0.607539	0.562049	0.281431	0.894672	3.89328	1.39218	1.37662	1.08249	2.32879	3.46881	0.809694	1.51593	0.308021	0	0	0	0	0	2.2382	1.25689	1.29851	2.43897	1.05235	0.718068	0.674535	0.762563	0.722501	1.33943	0	0.132541	1.2382	1.45745	0.899177
gene01178	0.45876	1.3088	0	0	0	0	0	0	13.342	5.84132	0	0	0	0	0	0	0	0	0	0	0	0	0	0	0	0	0	0	0	0	0	0	0	0	0	0	0	0	0	0	0	0	0	0	0	0	0	0	0
gene01179	2.82715	2.48172	4.51714	3.9371	2.90118	3.12269	8.63577	9.46659	2.54719	3.93089	9.62469	10.4464	4.76303	4.45312	15.3788	17.0654	13.4455	14.3273	5.36235	2.96855	2.56298	2.72212	1.91459	2.07009	1.73279	1.55989	1.37011	1.01903	1.88493	0.90849	5.21545	9.52352	1.37424	0.754177	4.24685	4.86965	3.52163	3.45994	2.81013	1.16513	4.93461	4.59579	7.70863	5.9612	3.38614	4.60845	1.51161	1.37547	1.35776
gene01180	21.1928	54.1596	38.8974	26.2947	113.973	141.262	56.1098	30.5809	18.5286	23.9733	33.06	30.9705	35.0276	46.9535	35.2064	33.6522	65.5999	35.9539	16.5098	14.1234	12.8078	12.2092	8.0396	7.45838	5.95971	7.01072	6.51746	7.16214	19.8079	18.5857	8.29523	13.4406	5.22959	6.72122	42.1723	43.7832	34.083	29.0126	25.4121	19.5387	16.3594	14.9449	152.85	153.742	14.656	13.2894	9.64166	9.42707	8.83363
gene01181	255.154	202.459	213.762	218.779	137.677	117.388	457.359	241.324	343.683	265.923	375.717	297.617	275.139	362.123	332.223	481.229	429.214	291.682	238.376	265.411	446.313	278.467	389.68	415.328	431.875	467.128	411.366	481.3	395.277	436.8	230.696	316.935	290.467	195.509	275.798	267.508	334.491	341.124	277.874	255.476	256.4	225.368	312.267	332.928	231.06	224.14	503.902	427.966	584.372
gene01182	6.33922	7.42447	4.70259	6.28279	4.60228	5.12785	9.62492	8.62388	5.73848	9.55853	12.2241	12.9016	8.20793	7.76015	12.2806	14.5899	11.8533	13.0034	5.03669	7.7996	4.56898	5.23777	4.30809	4.28747	4.37273	5.90271	6.73072	5.26295	3.07257	2.14644	5.12044	10.2033	3.32669	2.12125	7.59851	9.37699	4.19066	4.63686	1.97599	1.89606	11.874	11.4847	12.5973	11.4748	5.98821	7.38837	6.29676	6.16965	5.20079
gene01183	13.2629	15.2089	11.4545	10.948	8.96227	7.03689	14.0544	13.4902	11.0061	14.321	20.8158	19.641	15.1477	13.9786	20.9403	20.6794	18.4224	20.0989	12.1043	14.1353	9.80475	8.83343	8.24941	7.82116	8.05521	8.31477	7.80023	9.02674	11.3553	9.51352	10.4121	15.5553	6.48765	3.085	12.3695	15.7722	9.75134	9.41316	3.73586	2.99579	17.499	15.56	25.8837	23.2263	12.2089	14.357	12.0222	12.3663	9.23715
gene01184	0.177454	0.354383	0.0877599	0.228878	0.052081	0	3.2539	0.999351	0.166479	0.825587	3.13872	5.24234	1.27119	2.25377	18.3257	24.2908	10.0965	10.2238	0.395241	0.239328	0.0810031	0.0511157	0	0	0	0	0	0	2.88389	2.03861	0.588843	0.523967	0.202213	0.141028	0.0498939	0	0	0	0	0	0.210514	0.35698	1.15963	0.877844	0	0	0	0	0
gene01185	0	0	0.281203	0	0.333758	0.268893	0.132818	0.164213	0	0	0	0	0	0	0	0.161984	0	0.160586	0.281431	0.255621	0.259552	0	0	0	0	0.462508	0.269898	0	0	0	0	0	0.323967	0	0	0	0	0	0	0	0	0	0.206429	0.267887	0	0	0	0	0
gene01186	54.6765	42.4752	43.0982	49.2935	54.8818	49.4539	48.7446	57.8103	59.6921	55.3783	46.6046	38.4318	31.9261	42.415	41.2437	50.0563	41.1721	40.0908	28.4524	30.6339	37.8869	31.1967	29.2965	36.5794	38.143	35.4216	41.1165	43.295	13.1956	7.38195	27.5675	42.5391	27.5781	17.6065	39.2631	40.384	44.3988	41.0556	48.0755	42.5409	28.7726	25.2991	34.3064	32.9201	24.2018	30.8379	46.3887	41.8876	40.3709
gene01187	62.4242	59.2718	50.3009	62.4836	51.4964	35.5613	92.4992	98.8065	59.6185	51.5217	57.551	64.8343	42.7546	43.7772	87.4925	77.2787	82.7296	79.5728	37.637	32.1266	28.3299	38.8784	32.1423	30.3412	34.0559	33.4752	32.0333	27.1487	56.4037	44.5233	38.589	62.1174	19.9806	12.0674	45.9456	52.5923	38.6208	46.5224	30.6006	31.655	28.6494	24.6198	56.5695	53.2559	32.629	36.5743	28.4585	32.169	21.344
gene01188	14.6978	12.5245	9.17329	9.76824	7.72313	7.34518	13.5679	13.5498	15.6955	38.724	15.2445	14.6753	9.4979	9.60506	13.1797	15.4868	14.9156	14.7006	9.27605	9.31979	6.2111	4.95472	4.09192	4.79591	4.38989	4.6203	3.74725	3.96415	7.23188	6.48855	6.76198	6.98484	4.60765	3.40052	8.91467	7.90447	10.6998	8.43533	5.4167	6.70045	5.42116	4.53335	11.7904	11.793	9.11683	9.06634	7.14356	6.53354	5.68383
gene01189	14.2919	15.6368	0.145733	0.91217	0	0	0	0	94.1781	93.9466	0	0	0.166651	0.901823	0	0	0	0.249669	0	0	0	0	0	0	0	0	0	0	0	0	0	0	0	0	0.165706	0	0	0	0	0	0	0	0	0	0	0	0	0	0
gene01190	2.06274	1.84952	0	0.304057	4.32424	2.369	0.137665	0.340412	3.50173	3.60778	0	0.424651	0.388853	0.450912	0.439125	0.335791	0.39357	0.249669	0	0	0	0	0	0	0	0	0	0	0.319263	0.541646	0	0	0	0	0	0.930547	0	0.101119	0.218152	0.372137	0.699153	0.395197	0	0.138832	0.302221	0.412136	0.285198	0.755322	0
gene01191	44.2387	42.0697	41.3654	32.0525	14.1897	14.29	39.132	24.2258	36.5888	35.2793	46.5248	38.7848	37.2774	34.7715	38.9059	36.7751	50.1738	42.4657	55.0392	49.9914	117.521	69.0069	58.1367	71.4492	96.434	95.958	127.943	113.539	14.1431	15.1077	110.899	128.482	144.208	77.6163	27.3236	29.0085	95.3229	85.7745	47.0673	34.3956	44.2786	50.8999	35.3686	41.9122	55.2883	50.6023	141.783	121.537	112.501
gene01192	1.23758	1.85058	1.13967	1.18891	1.20238	1.21087	2.79114	1.52825	0.800718	1.17035	4.13353	2.33693	1.31935	3.36954	2.5692	4.61979	4.05818	3.44699	1.18284	1.30458	0.974007	0.393364	0.137759	0.243732	0.0699128	0.2777	0.0405132	0.265475	0	0	0.637239	0.756041	0.583552	0.633087	2.30377	2.31791	1.55932	1.728	1.13734	1.32936	1.57952	1.06834	3.06763	3.33754	1.4881	0.954971	1.6521	1.31263	1.5811
gene01193	1.28843	0.653472	0.424795	1.9203	0.672251	0.9478	1.3376	1.32302	0.537219	0.280435	2.29097	1.10028	0.917568	2.36585	1.62134	2.77325	2.37091	1.77897	0.141714	0	0.261393	0.164948	0.346595	0.272542	0.117265	0.349341	0.271812	0	0	0	0	0.48309	0	0.151697	0.805026	1.8083	1.08977	0.393002	0.847854	0.602634	1.90209	1.66394	0.727625	1.21404	0.880941	0.400445	0.415662	0.733894	0.517459
gene01194	0	0	0	0	0.607611	0.979046	0	0	0	0	0	0	0.0975695	0	0	0	0	0	0	0	0	0	0	0	0	0	0	0	0	0	0	0	0	0	0	0	0	0	0	0	0	0	0	0	0	0	0	0	0
gene01195	2.80635	2.971	2.87609	2.16303	1.29003	1.34311	2.52732	1.93342	1.96665	4.91782	3.34617	2.90724	3.86257	5.90845	3.76882	5.98159	6.77376	4.75543	6.56013	6.8249	6.63662	5.79493	4.12024	3.87824	4.15437	4.08413	3.56293	3.7109	4.46914	3.85321	1.62684	1.88259	1.17513	1.34355	18.3857	17.0834	13.3839	10.303	7.10877	5.63629	2.61521	2.29748	15.4543	15.4676	6.06846	6.6677	13.924	11.9104	10.9687
gene01196	0	0	0	0	0	0	0.0476267	0	0	0	0.0858657	0	0.0384365	0	0	0	0	0	0	0	0	0	0	0	0	0	0	0	0	0	0	0	0	0	0	0	0	0.0699663	0	0	0	0	0	0	0	0	0	0	0
gene01197	30.9235	31.7161	20.8346	23.2082	35.0455	66.5212	72.4127	66.8614	24.631	31.5523	33.9103	30.5002	22.0236	25.7858	16.0918	26.5223	15.5082	17.4979	38.4952	43.7306	26.326	22.8146	17.243	17.332	14.9147	14.9	12.6709	12.4959	5.83186	4.08887	6.42469	9.26744	7.10392	4.24876	26.9332	26.3642	18.0626	18.6784	20.6565	15.237	15.4036	16.5004	32.6031	30.199	44.8123	49.8562	50.9267	34.8148	27.3234
gene01198	9.74469	9.53168	1.94021	1.69757	0.14857	0.0598476	0	0	21.45	8.24293	0.0532959	0.0607912	0.0238571	0.0387303	0	0	0	0	0	0	0	0	0	0	0	0	0	0	0.137113	0.348928	0	0.0533822	0	0	0.426992	0.239783	0	0.0434274	0	0	0	0	0	0	0	0	0	0	0
gene01199	0	0	0	0	0	0	0	0	0	0	0.126876	0	0	0	0	0	0	0	0	0	0	0	0	0	0	0	0	0	0	0	0	0	0	0	0	0	0	0	0	0	0	0	0	0	0	0	0	0	0
gene01200	0	0	0	0	0	0	0	0	0.379689	0.445954	0	0	0	0	0	0	0	0	0	0	0	0	0	0	0	0	0	0	0	0	0	0	0	0	0	0	0	0	0	0	0	0	0	0	0	0	0	0	0
gene01201	32.8619	35.5659	31.146	40.4894	30.9955	17.7932	20.7462	49.9942	32.9251	38.1178	20.7417	20.9438	10.6241	93.6508	20.6469	7.36053	8.67019	14.9133	38.3647	33.6847	44.9648	44.3755	44.9603	89.615	92.3941	75.3962	25.8314	14.3508	66.4832	53.8732	118.422	120.497	109.58	40.2119	48.8541	27.7407	20.1599	25.7118	43.1566	38.475	9.80828	10.6118	16.767	19.3243	68.0685	68.8845	144.333	53.1587	66.833
gene01202	18.7436	13.9222	25.3407	26.3782	28.5794	43.4801	39.1193	12.5239	47.7933	17.3265	27.6506	22.2693	156.076	348.349	32.7905	5.24489	6.25106	7.23561	71.6374	44.7245	414.736	249.892	160.259	216.582	199.139	165.859	158.251	146.859	0.841134	0.713514	0.736053	0.842089	0.252766	0.528856	203.692	154.523	155.177	160.227	293.039	377.562	249.617	260.447	121.198	106.439	64.8932	109.099	370.917	579.694	295.555
gene01203	6.84137	8.65741	11.1217	11.3225	4.81094	5.2213	13.1008	18.2907	4.87193	9.02284	13.1219	11.7135	5.18428	5.26538	14.2123	12.7937	10.5124	13.3146	9.5885	9.25724	7.35891	5.52173	4.01783	4.35221	3.7452	2.94771	3.34384	4.15354	4.6968	4.54446	6.57446	9.05733	1.62092	0.825426	4.72318	6.032	4.38285	4.11416	3.20933	1.8534	7.16773	6.35896	7.86923	8.71216	8.96165	11.0841	5.21181	7.78822	3.02987
gene01204	10.2057	15.2563	50.435	50.9428	4.99579	4.77285	19.1065	25.7762	5.74704	10.4755	29.5621	24.8556	49.3825	33.7918	46.1751	52.3116	47.7023	44.9256	22.2184	29.1875	15.6433	16.2717	10.1204	8.8543	10.6425	9.28166	8.43734	3.11246	41.6173	33.9878	48.986	49.9113	33.9017	15.8424	8.51315	8.65756	10.8936	10.6226	10.3712	7.57767	15.1181	12.8621	12.715	11.923	25.4914	29.7763	16.0006	16.8512	9.7668
gene01205	0.351051	0.143074	0.520836	0.698575	5.29867	8.79864	0.0117144	0.0144834	0	0.0491196	0	0	0.0189079	0	0.0597864	0.0142868	0	0.0424903	0	0	0	0	0	0	0	0.0203963	0	0	0	0	0	0	0	0	0	0	0.0763516	0.0172091	0.297012	0.0211109	0	0	0	0	0	0	0	0	0
gene01206	0.0659654	0.0752774	169.706	149.539	0.0774406	1.99649	3.54398	0.762033	0.247542	0.0646099	0	0	0.0248706	0	3.89271	1.27787	0.0352413	0.968761	0	0	0	0	0	0	0	0	0	0	0	0	0	0	0	0	0	0	0	0	0.0976695	0	0	0.235913	0	0.124313	0.067654	0	0	0	0
gene01207	0	0	0.886038	1.23242	4.97774	8.64196	0	0	0.224106	0	0	0	0.022516	0	0	0	0	0	0	0	0	0	0	0	0	0	0	0	0	0	0.0990841	0	0	0	0	0	0	0	0	0	0	0	0	0	0	0	0	0	0
gene01208	0	0	0.730441	0.253998	1.01145	4.3072	0	0	0	0	0	0	0.09281	0	0	0	0	0	0	0	0	0	0	0	0	0	0	0	0	0	0	0	0	0	0	0	0	0	0	0	0	0	0	0	0	0	0	0	0
gene01209	41.1947	47.01	36.6202	42.7715	24.5432	24.0103	49.3155	49.3727	33.9449	39.5917	68.8297	68.4176	38.8869	40.784	52.3945	57.1814	44.2082	55.6117	50.8206	50.8822	35.258	29.9027	22.5649	23.8217	17.7154	22.995	20.776	21.3248	23.7663	18.3621	25.6304	43.0502	20.3025	12.7681	36.8903	38.0503	45.7053	46.9317	29.8869	31.214	46.8169	51.5638	43.072	48.0351	47.0551	50.029	36.3312	41.2182	24.8479
gene01210	0	0.08998	249.255	230.083	0.0925658	5.74233	0	0	0.49315	0.463374	0	0	0	0	0	0	0.0421243	0	0	0	0	0	0	0	0	0	0	0	0	0	0	0	0	0	0	0	0	0	0	0	0	0.0704973	0	0	0	0.0735191	0	0	0
gene01211	0	0	0	0	0	0	0.107772	0	0	0	0	0	0	0	0	0	0	0	0	0	0	0	0	0	0	0	0	0	0	0	0	0	0	0	0	0	0	0	0	0	0	0	0	0	0	0	0	0	0
gene01212	153.249	110.885	67.4563	79.5207	28.3073	22.2866	521.87	352.212	166.075	215.45	629.977	568.059	571.944	547.987	622.896	696.065	826.542	630.187	409.916	415.91	267.787	174.116	64.6828	73.44	68.6972	86.3202	46.3033	55.3542	457.978	403.55	314.586	425.972	183.532	111.153	108.759	116.39	165.487	174.007	33.7009	25.5981	502.445	330.817	926.055	909.496	245.957	296.724	162.297	173.001	69.451
gene01213	190.55	211	188.34	182.73	110.585	81.5839	377.832	298.317	153.347	146.303	289.251	268.132	201.879	229.061	407.725	356.679	397.348	390.618	165.181	139.022	139.317	143.267	97.7398	106.703	108.576	107.49	112.933	94.5957	481.712	487.777	229.744	317.76	95.0736	69.3013	199.775	206.186	250.154	229.134	123.134	106.271	156.447	136.799	380.579	370.762	148.227	148.434	109.142	115.207	89.743
gene01214	36.0271	34.115	28.0526	29.7918	39.8947	40.8411	52.8801	29.3691	28.4454	26.0272	54.4475	49.0947	38.8228	31.122	43.102	49.4973	47.3669	42.4312	58.6802	54.6769	67.8811	38.272	45.9831	55.6969	71.5792	70.0407	65.7356	56.9945	31.0048	27.7096	29.6751	43.9734	19.2166	12.1838	35.3457	50.994	47.4588	58.219	28.3736	30.3316	44.6184	44.0903	41.372	57.0599	52.4104	52.4126	74.435	81.3986	51.2579
gene01215	6.29085	6.05524	14.6629	18.2879	42.7057	41.9597	1.53335	1.32705	2.18964	3.10758	0.829337	0.578093	0.433113	1.23885	1.33689	2.27523	0.935183	1.51403	0.0541507	0.0491845	0	0.0315144	0	0	0.0448086	0.0889921	0	0.340297	7.11203	5.73132	8.80372	12.4602	8.29058	4.23149	7.9979	9.95004	14.3247	9.57344	6.80351	4.55944	1.14214	1.07599	0.516352	0.979347	0	0.0510051	0.0529433	0	0.148296
gene01216	0.240876	0.274879	0.23825	0.34796	0.169667	0.364513	0.135037	0.222608	0.241043	0.0943706	0.243457	0.231413	0.290613	0.294868	0.229728	0.192138	0.0772112	0.136057	0.0476888	0	0.175926	0.0555075	0.0388782	0.137572	0.078923	0.0783725	0.182938	0.128438	0	0.0885507	0.159859	0.325135	0	0.306291	0.270904	0.182556	0.29338	0.297565	0.427974	0.567828	0.274322	0.430724	0.209878	0.0453937	0.0494084	0.269512	0.093251	0.211686	0.1306
gene01217	0	0	0	0	0	0	0	0	0.119665	0.281099	0	0	0.0360683	0.117109	0.0570238	0	0	0	0.0946996	0	0.0873375	0	0	0	0	0.0778153	0	0	0	0	0	0	0	0	0	0	0	0	0	0	0	0	0	0	0	0.0891985	0	0	0.0864476
gene01218	0	0	0	0	0	0	0	0	0	0	0	0	0	0	0	0	0	0	0	0	0	0	0	0	0	0	0	0	0	0	0	0	0	0	0	0	0	0	0	0	0	0	0	0	0	0	0	0	0
gene01219	0	0	0	0	0	0	0	0	0	0.0523033	0	0	0	0.0326851	0	0	0	0	0	0	0	0	0	0	0	0	0	0	0	0	0	0	0	0	0	0.0674523	0	0	0	0.0449584	0	0	0	0	0	0	0	0	0
gene01220	0	0	0	0	0	0	0	0	0	0	0	0	0	0	0	0	0	0	0	0	0	0	0	0	0	0	0	0	0	0	0	0	0	0	0	0	0	0	0	0	0.172584	0	0	0	0	0	0	0	0
gene01221	0	0.112916	0.489348	0	0.464644	0.280756	0	0	0	0	0	0	0.037306	0	0.0589805	0	0	0	0	0	0	0	0	0	0	0	0	0	0	0	0	0	0	0	0	0	0	0	0	0	0	0	0	0	0	0	0	0	0
gene01222	1.05891	0.528669	0.261841	0.136576	0.543862	1.69006	0.432856	0.0764531	0.662277	0.518574	0.334454	0.0635817	0.0748566	0.324065	0.276145	0.188538	0.388925	0.299058	0	0.178515	0	0.114382	0	0	0	0	0.125657	0	0	0	0.219609	0.167498	0	0.140258	0.148864	0.334387	0.302277	0.136262	0.195979	0.278595	0.376855	0.236686	0.720809	0.311802	0	0	0.128106	0	0.119609
gene01223	21.2078	18.4679	19.2142	16.9999	32.133	81.5045	18.1505	15.8604	11.766	16.5089	33.3877	34.4348	19.0536	23.4584	18.5965	18.6576	24.8449	25.8062	17.4369	19.331	13.1211	16.829	10.9386	10.3718	9.64306	10.4312	10.2331	7.78806	10.5075	7.4635	19.3382	24.841	18.175	10.9887	18.8907	18.7814	20.3246	18.9656	19.7227	17.6091	21.3747	21.5471	33.7247	34.902	10.396	13.7003	14.5885	11.4454	10.1365
gene01224	2.26868	2.52255	3.5673	3.9615	10.2436	7.09738	2.82631	3.12477	2.32847	2.33601	5.43849	7.9358	6.64541	6.87179	3.84886	2.75092	4.31975	6.1115	5.29772	6.01482	3.55818	3.45178	2.76976	2.54713	3.90726	3.78537	2.65076	2.37801	2.64703	4.27697	2.31634	4.56395	1.32574	1.60266	2.8786	2.13087	2.56834	3.43339	1.72259	1.86104	9.66121	8.78962	4.51942	6.08419	4.6535	5.5866	4.0536	3.70633	3.46936
gene01225	0	0	0	0	0	0	0	0	0	0	0	0	0	0	0	0	0	0	0	0	0	0	0	0	0	0	0	0	0	0	0	0	0	0	0.0876514	0	0	0	0	0	0.0739645	0.487765	0	0	0	0	0	0	0
gene01226	0	0	0	0	0.0831468	0	0	0	0.088594	0	0	0	0.0267032	0	0	0	0	0	0	0	0	0	0	0	0	0	0	0	0	0	0	0.0597506	0	0	0	0	0	0	0	0	0	0	0	0	0	0	0	0.0518692	0
gene01227	26.6736	24.3005	28.3026	24.7188	28.7747	22.9202	30.0778	33.7601	23.4458	25.0392	44.652	39.211	28.1	23.522	34.5425	40.1897	34.7808	34.0168	32.278	46.6192	34.6288	31.7237	32.6695	35.9474	43.6071	45.3779	36.2197	30.3575	20.788	20.3861	16.8372	23.8124	7.70935	4.70094	38.9172	44.5497	38.0767	31.3983	22.9899	18.535	31.1035	28.3601	40.3052	43.6309	28.6076	30.403	34.6712	29.6061	35.1279
gene01228	0.0333093	0	0.164731	0.137478	0	0.0630079	0.0311224	0.211634	0.0416655	0.0652496	0	0	0	0.0203878	0.0794192	0.0189783	0.0177951	0.0188145	0	0	0	0.0191895	0	0	0	0	0.0316217	0	0	0.0612256	0.0552647	0.0843016	0	0.0352959	0.337154	0.168297	0.0507121	0	0.0493182	0	0	0	0.0241856	0	0	0	0	0.0243939	0
gene01229	12.8071	13.4323	5.39407	5.85625	1.33258	1.0736	16.5545	10.7897	10.4948	12.834	10.6415	11.9958	12.3925	18.9101	8.443	12.471	15.042	9.4502	15.5603	15.6419	9.61961	8.28802	4.44091	6.24814	3.63837	4.85747	5.80974	4.38594	0.427765	0.317505	1.80144	3.33084	0.95606	0.183038	9.40817	6.51451	4.43315	5.63956	1.93643	1.39195	37.7749	25.306	34.0073	29.925	8.85787	10.975	12.0608	6.83114	8.27286
gene01230	18.0227	26.7369	17.648	18.2244	20.7347	19.7732	22.1438	13.9493	12.3992	18.1819	15.787	14.3712	18.6863	18.9737	11.8172	15.8136	18.6791	13.5394	31.9349	33.8675	23.1998	21.4925	14.5446	15.9546	29.8209	25.5081	14.5432	13.2937	15.6211	14.2448	4.78435	5.01745	1.84835	0.572928	17.0263	15.708	10.9755	15.585	7.20487	4.85551	31.4719	23.8482	46.194	52.3049	27.1715	33.7768	30.0019	27.0577	19.0547
gene01231	0	0.0543276	0	0.0982447	0.0558888	0.270161	0.0667223	0	0	0.0466289	0.0400977	0	0.0179491	0	0	0	0	0	0.0471265	0	0	0	0	0	0	0	0	0	0	0	0.0789869	0	0	0	0	0.0601344	0	0	0	0	0.81326	0.936418	0.0691342	0.134575	0.195303	0.133167	0.0460757	0	0.12906
gene01232	6.38045	6.63577	12.9804	13.601	11.9335	16.8421	6.80835	6.9519	6.60255	7.30036	7.89002	6.75669	5.21029	4.97927	13.7608	15.4501	7.8787	7.52733	4.37816	4.52423	3.69358	3.18289	2.49265	3.45083	3.4803	4.93043	3.22133	3.89183	5.78159	4.31799	6.6644	10.0681	3.4866	2.08976	5.85483	6.8688	8.61012	9.08627	6.78466	6.26298	2.91756	3.07271	10.8344	11.3546	3.64369	4.04271	4.14019	4.25853	4.5208
gene01233	0	0	0	0	0	0.181823	0.0898103	0	0	0	0	0	0	0	0	0	0	0	0	0	0	0	0	0	0	0	0	0	0	0	0	0	0	0	0	0	0	0.131936	0	0	0.182446	0	0	0	0	0	0	0	0
gene01234	12.597	12.1578	13.371	12.7733	32.9003	25.8566	7.06669	5.73763	7.16619	6.66131	16.6628	14.6449	32.5953	44.4574	8.52725	12.2167	6.56874	8.90363	109.708	131.728	70.3942	82.6949	23.6712	68.916	27.9232	31.0395	74.7109	87.9507	0.326681	0.215535	0.472479	0.282638	0.954426	1.02953	4.16355	3.27969	1.70872	2.77067	8.3832	9.70296	10.6038	12.356	28.2304	23.5184	143.025	156.502	100.939	93.1128	91.9591
gene01235	25.8753	23.0349	28.0051	32.8493	21.6293	23.0634	47.0238	48.1231	25.9271	23.6186	33.5464	41.9084	32.3315	33.5823	50.6314	39.3653	51.6755	43.3107	36.8788	25.2138	39.0826	36.2132	34.4385	28.4989	43.4998	44.8493	35.3675	34.3119	156.169	170.573	80.9165	78.2873	30.1029	22.2506	34.4335	38.5021	33.8253	37.4691	28.8839	23.3814	28.0281	28.4639	20.8535	25.2748	30.9837	34.4839	33.172	35.1214	28.7685
gene01236	4.97269	5.46448	12.2416	18.1674	197.402	110.298	1.08411	15.1058	3.82426	3.28308	0.0310245	0.106163	0.138876	0.135274	0.0439125	0.104935	0.0983926	0.0832231	0	0	0	0	0	0.0350624	0	0	0	0.0327345	0.0798156	0	0.0611139	0.310747	0	0.0390316	0.911383	0.790965	4.31811	6.24411	2.89052	0.868321	0	0	0.0534907	0	0	0	0	0	0
gene01237	3.46036	4.27791	3.56525	3.42172	0.846316	1.09094	3.56996	4.49708	1.08211	1.27097	2.18589	3.32441	1.03284	0.705999	4.46903	3.94314	3.00407	3.33903	1.71271	1.68527	1.84282	1.41207	1.27993	0.823466	1.18103	1.99374	1.23189	1.15319	8.12295	6.62549	3.34904	3.52742	0.328595	0.458342	1.13509	1.63909	1.31706	0.791619	0.426955	0.485551	0.684171	1.16018	1.15158	1.49442	1.18298	2.28539	1.11635	1.1615	0.781733
gene01238	0	0	0	0	0	0	0	0	0	0	0	0	0	0	0	0	0	0	0	0.114868	0	0	0	0	0	0	0	0	0	0	0	0	0	0	0	0	0	0	0	0	0	0	0	0	0	0	0	0	0
gene01239	0	0	0	0	0	0	0	0	0.435333	0	0	0	0	0	0	0	0	0	0	0	0	0	0	0	0	0	0	0	0	0	0	0	0	0	0	0	0	0	0	0	0	0	0	0	0	0	0	0	0
gene01240	0	0	0	0	0	0	0	0	0	0	0	0	0	0	0	0	0	0	0	0	0	0	0	0	0	0	0	0	0	0	0	0	0	0	0	0	0	0	0	0	0	0	0	0	0	0	0	0	0
gene01241	7.54297	8.00159	11.3487	10.962	14.0934	13.2886	0	0	5.81398	1.35273	0	0	0.0100137	0.0325131	0	0	0	0	0	0	0	0	0	0	0	0	0	0	0.115103	0	0	0.0224065	0	0	1.43379	2.18066	2.7901	2.97117	0.353923	0.24597	0	0	0	0.0250263	0	0	0	0	0
gene01242	0.469428	0.0765278	1.85725	1.5915	4.40871	1.77594	0.125317	0.154938	1.42604	2.03618	0.0564831	0	0.0252838	0	0	0	0.0716533	0.037879	0	0	0	0	0	0	0	0	0	0	0.145312	0	0	0.0565745	0	0	0.829631	1.18591	0	0	0	0	0	0	0	0	0	0	0	0	0
gene01243	0	0	0	0	0	0	0	0.0742618	0	0	0	0	0.048474	0	0	0.0732537	0	0	0	0	0	0	0	0	0	0	0	0	0	0	0	0	0	0	0	0	0	0	0	0	0	0	0	0	0	0	0	0	0
gene01244	4.2611	3.52887	4.04606	4.1706	7.1748	6.21794	7.34841	5.9069	4.90366	4.07814	4.75793	4.25744	2.01047	2.36965	5.50076	8.53198	6.17891	5.33632	1.92826	1.77331	3.91238	2.58106	1.17901	2.22505	2.63274	2.61437	3.00502	4.65232	0.738656	0.716096	2.46431	2.79365	2.35843	1.57388	3.97075	4.21361	4.85624	3.39231	3.38886	2.23447	2.95786	1.34974	3.67737	4.38216	1.57326	1.54381	2.92217	2.56781	2.59635
gene01245	90.3168	79.8346	61.432	75.3008	80.711	57.6821	139.597	136.372	76.6111	94.0372	127.728	113.205	100.432	140.023	148.086	156.539	163.37	175.799	93.6745	85.0834	86.1558	109.38	90.9872	89.4199	78.7149	82.2355	84.7584	80.6466	19.6265	21.564	19.0352	61.6389	14.9413	12.7056	80.0381	78.0164	83.658	99.6966	84.2963	91.7255	82.6034	76.8168	110.8	99.4077	62.6372	86.9461	64.5359	75.8721	49.1868
gene01246	0.180227	0	0	0	0	0	0.0841971	0	0.22544	0.176524	0	0.346293	0	0.110312	0.214857	0.205372	0	0	0	0	0.164538	0	0	0	0.147628	0	0	0	0	0	0	0	0	0	0	0	0	0	0	0	0.171043	0	0	0	0	0	0	0	0
gene01247	0	0	0	0	0	0	0	0	0	0	0	0	0	0.132849	0	0	0	0	0	0	0	0	0	0	0	0	0	0	0	0	0	0	0	0	0	0	0	0	0	0	0	0	0	0	0	0	0	0	0
gene01248	0	0	0	0	0	0	0	0	0	0	0	0	0	0	0	0	0	0	0	0	0	0	0	0	0	0	0	0	0	0	0	0	0	0	0	0	0	0	0	0	0	0	0	0	0	0	0	0	0
gene01249	97.2178	82.6893	52.3878	66.222	86.1795	80.2002	122.39	114.747	120.096	129.016	172.048	133.012	116.075	125.979	134.409	175.953	170.375	160.84	100.591	102.612	90.8022	102.771	84.3041	108.798	91.999	97.1109	93.0295	81.6432	24.6733	21.2469	21.4682	64.477	22.117	18.0986	71.1127	71.2608	81.294	72.5228	74.9726	81.7759	100.86	92.936	116.375	124.199	66.7953	94.7479	75.0553	75.2403	58.0732
gene01250	0.246164	0.140457	0.24348	0	0.577972	0.698466	0.345003	2.7015	0	0	0.103667	0.118246	0.046405	0	0.0733659	0.070127	0	0.208565	0	0	0.112367	0	0.0993291	0	0	0	0	0	0.266701	0	0	0	0	0	0	0	0	0.337886	0.182237	0.103624	0.233619	0.110045	0	0.115975	0	0.114762	0	0	0
gene01251	18.702	15.5984	14.3059	17.0012	15.3003	10.2222	21.1867	21.5433	17.098	19.2517	26.1938	24.3296	15.86	15.468	21.7271	27.107	20.4921	24.0301	26.6946	25.6755	22.7813	21.6094	20.138	24.3077	23.044	23.4004	26.6066	21.658	6.77323	5.84295	9.14174	18.0122	8.87466	6.73679	14.4195	18.0687	19.7617	16.7258	14.1982	14.541	24.0843	25.8631	21.85	20.917	24.234	29.244	21.1256	25.2199	23.4588
gene01252	7.77635	7.04893	3.60032	3.75585	3.17253	6.72893	21.9262	37.1435	23.1797	15.1791	23.4582	24.426	59.2199	57.5215	12.558	9.70972	12.8758	18.4107	61.6919	45.1247	99.2908	106.311	88.5267	127.622	92.3395	96.8544	139.218	101.651	4.18269	5.3728	44.8369	68.2087	161.263	81.8754	40.0071	37.6882	22.9227	14.8374	11.9221	5.66476	33.4982	39.1025	36.0404	33.207	59.0519	75.695	109.157	94.149	131.271
gene01253	0.113401	0.086273	0	0.0390035	0	0	0	0	1.32393	1.33285	0.0636757	0	0.0142517	0	0	0.0215371	0	0	0	0	0	0	0	0	0	0	0	0	0	0	0	0	0	0	0	0	0	0.0259426	0	0	0.0358741	0	0	0	0	0	0	0	0
gene01254	0	0.0428955	0.0371795	0.0387856	0.0882564	0.0711039	0	0	0.141058	0.184084	0.03166	0	0.0141721	0.0230074	0.022406	0	0	0	0	0.101391	0.034317	0.0216551	0	0	0	0	0	0	0	0	0.0623658	0	0.0856673	0	0.0422751	0	0	0.0515953	0	0.0316467	0.0356737	0.0336077	0.327518	0.106257	0	0	0.10914	0.110113	0
gene01255	13.4667	12.4342	12.7131	15.1914	11.7798	12.1152	8.13361	12.8064	6.68686	7.35319	8.31617	8.69992	4.82397	4.81862	9.71616	8.76294	7.48313	10.0321	10.9162	9.78369	12.8677	8.59119	6.65979	7.54943	11.7368	11.0965	8.74942	8.20342	6.86784	4.56401	6.32489	9.59879	2.03054	1.11435	8.42691	9.70435	6.78228	6.71616	5.23344	4.62362	4.92088	5.18436	6.22528	5.3399	9.8717	12.8151	13.6272	15.478	9.83294
gene01256	7.13875	6.08645	1.37972	2.20132	1.15594	1.16411	0.84334	0.971591	2.20675	1.00461	0.829337	0.354739	0.324835	0.251117	0.758115	1.19216	0.635632	0.996479	1.38084	0.922209	0.52438	0.330901	0.0993291	0.195266	0.436884	0.100116	0.0778974	0.145841	0	0.075412	0.34035	0.20767	0.280508	0.130423	0.415275	0.725524	0.874474	1.21076	0.182237	0.449036	0.661922	0.220089	0.744738	0.657193	0.673239	0.956346	0.595613	0.931432	0.296593
gene01257	50.3075	37.9363	25.3169	29.1483	15.0854	15.155	64.6495	47.9586	44.9672	38.2674	35.5364	49.7305	52.5276	28.6585	43.8176	50.6867	31.9068	31.7657	25.9555	37.0465	47.2579	38.3032	51.8088	56.256	80.3707	63.2218	63.4149	58.67	51.4046	43.3184	107.29	129.034	129.295	115.491	68.0467	61.9682	86.8086	71.6588	85.8092	94.6511	22.8598	9.39577	34.7902	42.4027	29.5592	31.6269	55.2851	56.4258	49.362
gene01258	52.1867	50.0025	63.3049	57.9117	87.2737	82.8846	67.6206	87.0167	51.1144	72.3316	56.3949	81.3535	86.6845	89.4983	53.9973	50.211	55.4972	61.1792	66.7679	54.8899	75.5107	98.4195	140.65	126.533	108.885	118.938	135.541	118.132	56.5406	34.3879	44.1093	61.8856	19.0746	14.0856	71.4274	77.7347	69.708	65.5499	58.3158	37.719	49.0601	32.5732	66.4902	45.9262	53.0176	65.6436	70.044	82.2064	73.4066
gene01259	157.05	142.137	157.934	179.023	260.939	207.412	145.785	173.808	137.412	168.393	144.61	151.104	166.659	152.295	99.6293	107.995	121.115	132.206	167.361	163.551	193.23	262.085	254.425	281.105	235.925	245.384	265.565	211.114	101.636	104.874	112.474	159.412	58.5014	36.5967	176.168	195.354	187.675	187.38	112.464	103.537	114.055	107.762	155.757	153.424	164.36	206.431	220.995	215.973	180.717
gene01260	11.3918	11.221	7.39312	7.54753	12.9511	10.1695	7.60008	31.6527	11.9997	11.236	6.80056	6.10573	5.10878	5.03985	5.74201	6.33115	3.92916	6.79579	7.12216	6.54085	7.15233	8.31287	7.645	9.32174	9.2658	7.2829	9.90392	11.367	6.23605	6.83278	4.90751	5.3953	2.1863	2.5413	9.62014	11.461	10.7712	9.38186	9.11401	9.62448	5.31079	4.25274	5.92062	5.91313	6.88704	7.37928	7.81444	8.60618	8.01857
gene01261	18.9666	21.4065	21.318	23.5272	13.5759	12.3433	57.8582	75.2948	17.0312	33.4849	28.0185	30.3595	41.762	43.8156	46.0194	40.922	52.8233	46.0261	24.3958	21.2764	18.781	17.9656	9.14062	8.23466	10.1544	11.6553	10.047	10.3298	47.7972	47.1571	37.8802	47.375	30.6237	21.8618	30.0572	37.363	36.8869	30.9303	19.8072	17.7451	22.2038	19.8281	35.9828	32.9138	18.9947	23.8934	19.0757	19.2894	13.8348
gene01262	0.52741	0.766006	0.521661	0.445252	0.056287	0.0453477	0.358388	6.42497	0.359848	0.657456	0.201917	0.138188	0.090385	0.117387	0.0571592	0.0546358	0.0256148	0.0541642	0	0.0431094	0	0.0276219	0	0	0	0	0	0	0	0	0	0.0404487	0.109272	0	0.107847	0.181689	0.437979	0.592304	0.0709902	0.121099	0.0455031	0	0.139254	0.22589	0	0	0	0	0
gene01263	17.4189	14.1483	19.256	26.8542	18.8853	19.9636	27.5243	33.261	14.2268	17.362	24.6822	25.2003	16.4184	19.5673	23.8197	26.1542	23.812	32.0633	11.7658	9.1206	14.0316	12.9865	11.8247	13.8498	12.6736	10.7516	13.1318	14.114	3.10835	1.88339	5.95008	19.7086	9.34078	6.29736	13.8285	14.2369	10.4518	12.025	11.9851	11.3008	13.0305	8.24497	11.9781	12.165	8.72221	14.044	10.2143	11.1058	8.3332
gene01264	28.2268	28.8404	33.4785	37.2531	28.2724	25.3776	35.9953	44.5984	20.8358	28.2093	33.4499	32.4783	19.0106	19.989	36.7563	32.5857	29.4144	35.9196	23.1901	17.2269	23.6346	22.5958	14.4689	15.5822	16.7696	16.3857	13.2036	14.1102	20.4471	15.7611	17.0175	34.2655	9.06977	6.5646	21.2713	23.4759	21.9868	20.3858	19.4993	15.1636	17.6772	16.8001	27.8532	24.2388	19.0611	21.3839	18.186	20.6117	11.9378
gene01265	22.777	19.1245	24.5794	28.0775	23.7982	15.0334	48.3611	48.1998	22.6199	28.5419	45.9111	36.9867	22.8964	26.0142	45.193	47.9557	38.5356	44.0774	21.8344	18.7704	21.2411	22.8761	17.3357	21.0506	19.0818	17.1217	20.967	24.1057	10.7944	7.72753	15.3358	33.9607	12.1407	9.4894	25.843	26.5518	28.5834	26.8766	27.0303	23.8793	19.758	16.3224	26.6994	22.5472	18.6053	23.0898	19.5082	22.9227	17.5899
gene01266	0.180227	0.154251	0.445656	6.5552	168.311	1973.19	0.0420986	0.182173	0.39452	0.0882618	0	0.0432866	0	0.220625	0	1.46328	0.024071	0.0254499	0.624426	0.60767	1.60424	1.89487	0.4727	0	0.0738142	0	0	0	0.683421	1.3251	0.149511	0.076022	0	0	0.101347	0	0.274388	0.340149	0.200135	0	0.0855214	0.362558	0.261722	0.467008	0.18484	0.672175	0.348859	2.80476	2.23934
gene01267	0.338303	0.772119	0.613462	0.989033	0.198577	0.0533279	0.158046	0.0977019	0.282115	0.662703	0.04749	0.0541687	0.361389	0.345111	0.067218	0.160626	0	0.0636959	4.46517	4.61331	1.95607	2.33876	3.09418	3.00557	4.94184	2.93525	1.65935	1.05226	0	0	0	0.0951336	0.128501	0	8.87777	7.12206	3.51953	2.70875	3.33931	2.70579	0.85617	1.81481	1.35101	0.903182	6.41881	5.94067	5.56615	5.65708	11.0564
gene01268	251.341	274.52	321.521	378.336	238.412	201.452	457.612	553.118	232.312	261.199	254.716	311.669	235.159	229.209	395.159	313.243	333.448	372.247	200.604	162.366	206.739	235.577	211.127	211.563	230.77	217.273	238.401	195.587	825.867	816.925	523.603	477.115	252.606	186.984	203.339	201.783	218.976	220.66	158.325	139.548	139.797	148.583	221.475	211.878	194.778	212.899	177.505	195.831	167.041
gene01269	31.4285	27.7905	25.0963	29.2262	16.7152	14.6573	43.1249	40.8319	24.7335	27.0624	39.8893	34.3225	18.175	25.1616	39.2787	45.5829	44.5152	37.1103	22.9037	25.6038	41.9489	24.4705	15.6594	20.4745	17.2633	17.1252	12.6103	13.4635	30.9465	28.5651	28.3408	38.0862	18.4013	13.2936	15.7447	16.5593	21.4129	17.9646	21.21	15.6786	21.6904	17.9503	17.5562	16.9543	18.1199	22.6053	41.4249	47.6226	20.1429
gene01270	1.90983	1.87766	0.494049	0.485074	0.10348	0.0833685	1.44128	4.03911	8.96773	7.22333	0.222726	0.395187	0.155089	0.287743	0.385305	0.468739	0.470909	0.315327	0.407195	0.686864	0.509659	0.270831	0.142271	0.111873	0.144405	0.119498	0.0278934	0.0522227	0.700333	0.648083	0.536237	0.37181	0.267851	0.124537	0.0330447	0.111341	0.134199	0.221815	0.261021	0.197895	0.418271	0.288967	0.256008	0.138428	0.361609	0.465728	0.369679	1.24803	0.31861
gene01271	4.80139	4.47279	3.68294	5.35863	2.53073	3.05833	6.13413	6.22573	5.76076	5.85441	5.61211	4.70689	3.25105	4.61812	6.65849	4.24303	5.86305	6.531	1.64897	2.20256	3.66775	4.17734	2.84679	3.26455	2.72897	3.10846	3.16279	3.65736	5.30813	6.84419	5.2024	7.52248	2.79147	2.69962	3.52648	2.97052	4.1771	3.42971	2.32131	2.63989	2.04587	1.83978	3.48624	2.67757	1.20595	2.46682	3.2244	3.37276	2.56783
gene01272	0	0	0	0.400536	0	0.367142	0	0	0	0	0	0	0	0	0	0	0	0	0	0	0	0	0	0	0	0	0	0	0	0	0	0	0	0	0	0	0	0	0	0	0	0	0	0	0	0	0	0	0
gene01273	0	0	0	0	0	0	0	0	0	0	0	0	0	0	0	0	0	0	0	0	0	0	0	0	0	0	0	0	0	0	0	0	0	0	0	0	0	0	0	0	0	0	0	0	0	0	0	0	0
gene01274	0.116008	0.132384	1.03269	0.1197	0	0.109721	5.96154	1.74216	0.580444	1.13624	0.195418	1.78321	19.2447	13.2781	6.50005	7.33674	15.6799	6.81473	0.918695	0.521525	0.317728	0.267329	0.187241	0.331279	0.19005	0.377449	1.21144	0.309284	0	1.06617	0	0.195735	0	0	0.13047	0.146534	0	0.636935	0	0.58601	25.102	12.965	20.0473	23.283	1.30875	1.29799	0.785935	0.339833	2.72558
gene01275	0.464033	2.64769	2.40962	0.598502	0.136189	0	27.3147	0.737069	1.01578	0.454497	0.683965	1.89466	17.4077	14.7692	8.22879	8.72477	39.7266	11.0084	1.14837	0.62583	0.529546	0.60149	0.0936205	0.662559	0.380101	0.471811	0.660785	1.44333	0.75412	1.2794	0.192474	0.489337	0	0.122927	2.21798	1.31881	1.23632	1.99042	1.03058	1.17202	27.5241	17.5287	76.0619	70.8329	2.26058	1.51432	0.449106	0.0849582	3.98354
gene01276	0.165454	0	0.327301	0	0	0	2.16428	0	0	0.162054	0	0	0.686185	0.911433	0.986231	1.13123	3.53568	1.21492	0	0	0	0.0953181	0	0	0	0.269165	0.314144	0.147037	0	0	0	0	0	0	0.18608	0	0	0.454207	0	0	2.0413	1.0355	5.1658	4.67704	0.169689	0	0	0	0.299024
gene01277	10.922	11.402	16.0843	18.0731	12.5845	8.60834	18.0475	23.6219	7.74177	14.0257	19.3523	17.7602	10.5387	10.3742	15.7694	14.5431	13.6581	16.2455	13.0942	12.5843	9.78652	10.8132	10.3485	10.3965	12.525	11.977	13.9784	12.654	10.7814	13.012	17.9868	19.213	8.52767	4.02925	11.4191	11.6499	10.5928	13.5479	9.10381	7.04973	11.3252	9.15024	14.539	13.4169	11.1601	13.3519	10.7272	12.2054	9.68681
gene01278	21.5311	19.7929	22.0359	17.4337	13.516	9.33357	60.143	71.0773	17.9551	30.1685	36.2697	33.1826	40.1943	36.8819	40.3741	41.829	39.0614	40.37	16.2813	16.9391	18.1552	22.5685	25.34	21.2068	19.9637	23.9596	27.2537	26.5756	47.9509	39.8511	25.8	37.7159	11.7564	8.23884	15.8071	20.5864	19.8047	22.6784	11.9547	12.0848	66.9778	77.9377	24.4274	25.5008	15.3349	22.5851	16.9313	17.9583	21.6183
gene01279	0.882423	1.09091	1.091	1.02432	3.62575	1.59964	0.944726	0.976901	1.28776	1.94465	1.08388	1.3776	0.457457	0.900181	0.52599	0.565615	0.353568	0.706108	1.52865	1.22316	0.302102	0.338909	0.0296721	0.174993	0.120469	0.0598143	0.139619	0.228724	0.318681	0.135165	0.793034	0.651379	1.25692	1.55842	1.48864	1.99703	2.12713	2.64954	1.79648	1.39297	4.46643	3.84615	0.827595	1.48972	1.47064	1.5427	0.782867	0.592386	0.564822
gene01280	42.4798	41.0846	41.1227	39.6351	22.9895	14.8172	69.67	75.3491	22.4229	33.3445	120.532	111.723	115.974	102.897	73.7185	73.0389	84.3392	93.595	136.442	110.113	109.607	124.793	119.743	111.7	129.19	129.269	126.417	100.134	37.2108	36.549	17.7449	37.6161	10.4709	6.86373	50.6553	48.7106	48.62	60.4791	50.8523	51.3633	129.523	125.658	105.876	100.919	114.016	120.791	109.052	113.959	92.0189
gene01281	1.16008	1.08314	0.917949	1.04466	3.93709	3.49111	0.709473	0.596965	0.923433	1.69404	2.39832	1.56031	1.52686	6.19686	1.25726	0.504739	0.495808	0.595693	0.709901	1.42234	0.211818	0.121513	0.0340438	0.0401551	0.0345546	0.0343136	0.0800951	0.20619	0.365634	0.697857	0.909876	1.24558	0.312457	0.447007	10.6511	9.80448	12.299	12.5505	4.96553	2.32628	1.22107	0.84862	0.82701	1.13285	0.757131	0.452331	0.224553	0.401621	0.0953001
gene01282	21.6834	17.2481	21.6413	24.5906	38.0245	30.5416	17.5064	21.609	20.2885	19.001	18.0976	17.7056	10.175	13.9632	20.1924	26.3036	18.3797	18.642	8.15552	9.11869	8.16042	8.48818	5.74707	6.48654	4.92813	5.54292	4.24285	3.08795	4.31005	2.43741	16.0933	28.0397	12.9279	9.66682	14.5131	14.3459	17.9454	18.2773	13.9981	14.1412	12.9576	11.0875	18.6683	16.7061	6.00663	8.54038	9.20953	6.72596	6.01358
gene01283	1.7912	2.59437	2.24866	2.27472	1.21315	1.82443	2.96098	3.18337	1.89585	2.42916	2.66916	2.3165	1.06494	1.77102	2.54602	3.17941	3.018	2.25697	1.9777	1.36273	1.00632	0.952531	0.833958	0.655775	0.282157	0.672452	0.457813	0.734683	2.08992	1.89946	2.17173	2.90596	0.78504	0.949013	1.00724	0.957224	1.15374	0.756496	0.816023	0.986016	0.915342	0.923924	1.15051	1.3632	1.20115	2.05552	0.400056	1.16042	0.498032
gene01284	1.74514	0.995744	3.04947	1.98075	6.21444	40.8787	1.9295	2.28478	1.81911	1.36742	1.56785	2.01189	0.767621	0.783313	2.49656	1.78976	2.45511	2.23431	2.41852	1.25527	1.00904	1.00537	0.328616	0.442979	0.476495	0.283903	0.331345	0.51696	0.882342	1.28309	1.25468	1.07964	0.331436	0.739688	0.981343	1.54304	1.6827	1.557	1.98097	1.1754	0.662483	0.676124	1.18265	1.42513	1.43185	1.51869	0.7882	0.979835	0.788492
gene01285	0.166822	0.142778	0.165003	0.860656	9.49832	155.966	0.0194836	0	0.052168	0.204242	0	0	0.204412	0.153161	0	0.237621	0.0445613	0.0706709	0.412843	0.0749961	0.685347	0.240265	0.0673139	0.0396988	0.0341619	0.0339236	0	0.111189	0.18074	0.229976	0.13839	0	0.0475241	0	0.0469044	0.0526797	0.253979	0.143113	0.246999	0.316009	0.0395802	0.261015	0.181692	0	0.128319	0.349975	0.282547	0.488685	0.376869
gene01286	1.89898	2.08678	85.9138	59.5808	204.767	103.107	0.230002	0.162496	1.1437	0.206662	0.414668	0.472985	0.477308	0.34439	0.209617	0.360653	0.0375743	0.11918	0.905091	0.505897	0.834727	1.094	0.113519	0.334742	0.172833	0.343255	0.534154	0.312517	0.304801	0	0	0	0.0801452	0.0745272	0.632801	0.444198	0.749549	1.59289	0.937218	0.888203	0.200245	0.377296	0.357474	0.265086	0.577062	0.590202	1.3614	1.80277	1.20756
gene01287	1.68454	1.52461	1.93908	3.08672	3.56305	1.90914	1.22795	0.830396	1.97998	1.35123	1.96923	1.75787	1.0786	1.82214	1.90435	3.16894	1.38095	1.03352	2.4438	3.22505	0.689401	0.619088	0.515654	0.511457	0.594762	0.47249	0.482516	0.683986	0.0944007	0.186848	0.337314	0.147012	0.281315	0.446252	2.3355	1.83431	3.09526	4.07627	2.81667	2.43299	2.2051	2.05142	1.24422	1.97041	2.69574	1.81439	1.63035	1.60589	1.20728
gene01288	1.10553	1.00057	2.37549	2.14376	9.04015	9.14007	0.28495	0.0110095	0.429167	0.186692	0.0481626	0.036624	0.0215593	0.105	0	0.0434404	0.010183	0.0107664	0.0377368	0.0171379	0.034803	0	0	0	0.0468396	0.0930257	0.108571	0.626746	0	0.210214	1.39148	2.1065	1.30321	0.747313	3.12979	3.63555	8.90894	7.44338	10.8372	9.01868	0.180895	0.0170419	0.0968793	0.0898015	0.0195487	0	0.0184477	0.0139591	0.0344484
gene01289	0	0.148612	0	0	0	0	0	0.07522	0.651595	0.637762	0	0	0	0	0	0	0	0	0	0	0	0	0	0	0	0	0	0	0	0	0	0	0	0	0	0	0	0	0	0	0	0	0	0	0	0	0	0	0
gene01290	0.878785	0.94206	0.763847	0.824322	0.500197	0.57929	0.734004	0.538349	1.83207	1.48671	0.852313	0.793093	0.491966	0.60308	0.460328	0.819321	0.839374	0.706958	0.52722	0.814074	0.413298	0.337512	0.257889	0.101394	0.174505	0.108305	0.151684	0.165659	0.115406	0.293689	0.0441826	0.404381	0.242762	0	0.479192	0.437283	0.243257	0.274142	0.236571	0.313878	0.682366	0.619037	0.908777	1.00369	0.464295	0.521423	0.386598	0.409548	0.0962556
gene01291	5.3432	4.40373	4.40413	3.36922	4.18179	1.96529	3.46694	2.74332	4.08445	4.36117	3.00025	4.27774	3.91713	1.81691	5.30824	6.08868	5.86767	3.52107	4.99541	2.40208	1.08401	1.88113	1.43735	1.13025	1.94522	1.44874	0.563611	1.58281	1.28644	0.545628	3.94005	2.75468	1.35304	0.943646	0.333849	2.24973	0.903868	1.42608	0.439513	2.99899	2.53546	2.38862	4.74179	7.27233	5.47997	3.32133	2.01107	2.39132	1.07297
gene01292	0.219646	0.300782	0.521403	0.589254	1.57291	1.14258	0.123135	0.0253734	0.302222	0.236645	0.129499	0.168813	0.20703	0.403318	0.130925	0.112631	0.269889	0.049626	0.1522	0.355477	0.0200525	0.0126538	0	0.0209077	0.0179917	0.0178662	0.0417035	0.0195196	0.0475941	0.0403729	0.838172	0.111179	0.050058	0.162922	0.741079	1.24849	0.735683	0.949684	0.747984	0.332858	0.625358	0.373122	2.16896	2.54565	0.495589	0.143358	0.042516	0.1126	0.0992407
gene01293	0.271858	0.310234	0.201671	0.420765	1.51596	0.83565	0.476267	0.196281	0.510087	0.332839	0.171731	0.326471	0.461237	0.457592	0.567166	1.00681	0.798802	0.614226	0.403669	0.549972	0.496383	0.117463	0.219394	0.388166	0.111343	0.276415	0	0.060399	0.147269	0	0	0.286682	0.154893	0	0.611494	0.772636	0.931258	0.746307	1.20755	0.286099	0.709511	0.78995	1.48045	1.72909	0.557633	0.25348	0.460447	0.597282	0.122831
gene01294	0.193162	0.330644	4.58535	3.48792	6.51946	4.06491	2.75232	0.195248	0.96648	0.189193	0.0406732	0	0.619029	0.798049	1.35288	0.27514	1.36733	0.0818295	0.239015	0.217094	0.13226	0.0278201	0.0389712	0.275802	0.158224	0.03928	0.0916879	0.0429151	0	0	0.0801206	0.040739	0	0	0.597414	0.609976	0.220561	0.364561	0.285999	0.691155	5.72871	3.23816	26.8585	26.2093	0.544792	0.270156	0.0467371	0.0353654	0.0436374
gene01295	1.21379	0.948718	1.26634	1.30389	1.63965	1.35244	2.01962	2.32414	1.08152	1.28656	1.5825	1.30987	1.24124	1.32302	1.98221	2.01786	2.26514	1.84078	1.46488	1.39033	1.18402	1.15905	0.845361	1.04459	0.572029	0.743861	0.931304	0.990016	1.6213	1.16137	0.965539	1.5009	0.397887	0.493328	0.860197	0.693081	1.11383	0.753146	0.443133	0.335966	1.45175	1.41227	1.65398	1.59805	1.05727	1.39529	0.901171	0.767143	0.901504
gene01296	15.0456	16.2097	25.7424	28.1562	15.0299	14.4953	30.8224	30.7671	13.7936	22.1504	24.5182	25.273	36.5547	31.0304	29.6901	31.7072	27.4338	28.3192	28.261	25.4591	19.196	22.1809	14.9702	14.9444	10.755	15.5829	12.5977	13.0802	18.9333	16.2324	20.854	32.5599	13.8968	8.96172	33.0016	36.1797	45.955	54.804	29.3334	33.7919	30.9968	28.0736	19.8812	18.4916	23.5774	32.9801	19.7622	22.1741	11.9914
gene01297	0	0	0	0	0	0	0	0	0	0	0.104303	0.713831	0.560276	0.530582	0.147632	0.564458	0.132317	0.41969	6.25192	5.90123	3.95698	2.06893	2.79828	3.06484	0.811503	1.51095	0.822941	0.330156	0	0	0	0	0	0.131223	0	0	0	0	0	0.104259	8.34437	8.85758	0	0.35006	2.54014	1.73198	0.958827	0.453458	0.447618
gene01298	0.145219	0	0	0.149841	0	0.137348	0	0	0	0	0	0	0	0	0	0	0	0	0	0	0	0	0	0	0	0	0	0	0	0	0	0	0	0	0	0	0	0	0	0	0.275637	0.519347	0	0	0.148936	0	0	0	0
gene01299	0	0	0	0	0	0	0	0	0	0	0	0	0	0	0	0	0	0	0	0	0	0	0	0	0	0	0	0	0	0	0	0	0	0	0	0	0	0	0	0	0	0	0	0	0	0	0	0	0
gene01300	0	0	0	0	0	0	0	0	0	0	0.485754	0	0	0	0	0	0	0	0	0	0	0	0	0	0	0	0	0	0	0	0	0	0	0	0	0	0	0	0	0	0	0	0	0	0	0	0	0	0
gene01301	0.946192	1.43968	1.09186	0.976307	1.29592	2.08812	1.25243	1.27521	0.789041	0.154458	0.132823	0.757516	0.594564	0.772186	1.034	0.449251	0.505492	0.534449	0.468319	0.425369	0.14397	0.545101	0	0.600444	0.129175	0.256547	0.149709	0.840867	0.341711	1.73919	0.261644	0	0.359401	0.334208	0.709429	0.796781	0	0.324687	0.466982	0.663839	0.448987	0	0.687021	0.44578	0.323471	0.294076	0.152626	0.23098	0.142503
gene01302	8.36436	9.00941	11.7766	11.9331	5.71129	4.23805	57.7966	93.7165	6.40574	11.5782	7.40442	7.66676	14.6416	21.1315	5.79979	8.36424	6.86243	5.47179	25.9803	27.4346	22.9086	29.281	12.0539	14.0552	11.5706	12.0453	15.7191	13.0083	0.739771	1.09818	2.33654	2.01611	3.74446	4.61249	25.2935	23.1252	19.5564	19.3302	20.0299	15.7008	15.6737	11.5228	34.3946	26.9416	20.7459	27.4156	29.7378	22.6585	17.1607
gene01303	1.40917	1.30386	1.05478	0.982447	0.178844	0.216129	3.82541	5.30159	1.191	1.67864	1.28312	1.20745	0.976431	0.955763	1.33941	2.21337	0.854567	1.33377	4.22253	4.86258	0.938795	3.13759	0.522509	0.507545	0.499151	0.495669	0.686967	0.27077	0	0.14001	0.315947	0.12852	0.347195	0.363215	0.385501	0.432968	0.637824	0.47049	0	0.0641293	9.65069	9.39823	1.4933	1.79434	3.28109	4.36787	1.47442	2.23136	0.688318
gene01304	3.12583	1.93469	4.34942	3.82664	2.67445	2.20478	3.48987	3.94757	3.31356	3.11349	1.60643	1.78145	5.23341	7.49081	2.49483	4.2864	2.8304	2.51373	8.12901	4.00137	8.07746	5.0361	4.53212	3.47974	5.16428	4.69731	5.33137	4.80243	0.1148	0.292147	0.351606	0.67043	0.845206	0.842098	19.5437	19.0056	19.6811	12.1807	12.1587	12.4446	72.2025	53.3367	25.1968	18.2212	10.5412	8.54597	6.87096	9.69995	5.12264
gene01305	0	0	0	0	0.282105	1.13639	0	0	0	0	0.202398	0	0	0	0	0	0	0	0	0	0	0	0	0	0	0	0	0	0	0	0	0	0	0	0	0	0	0	0	0	0	0	0	0	0	0	0	0	0
gene01306	2.34363	2.02741	4.52399	3.43231	1.90817	2.46687	1.87189	2.90386	5.01203	2.6657	2.96092	3.3047	8.20899	8.28293	3.5375	4.5228	2.5445	2.4981	16.0152	12.5072	21.0509	10.4529	6.46718	8.27578	5.35664	6.54917	8.97133	5.67717	0.163816	0.138962	0.439013	0.861013	1.03378	0.600823	21.1713	23.6348	18.1857	10.4808	9.12277	8.59261	109.057	73.7777	27.6387	17.8802	20.4307	18.8914	18.9142	20.2363	8.91527
gene01307	1.44182	2.22122	1.14088	2.30594	0.930947	0.886386	5.8938	7.45349	5.32039	6.70789	1.15367	1.59295	1.52208	1.45612	3.86743	2.01265	1.50203	2.11743	4.49586	2.98163	3.61983	2.03504	1.27993	1.02933	2.48016	1.34871	1.36877	1.02506	5.46737	6.89051	8.49222	5.47358	0.328595	0.305561	2.83772	2.09439	0.548777	1.28638	0.747171	0.546245	1.36834	1.28909	2.66957	2.71714	5.98883	4.83966	1.46521	4.01246	1.30289
gene01308	0.373804	0.341258	0.369729	1.00282	6.75799	3.9597	0.454041	0.345455	0.748127	2.56286	0.69265	0.57459	7.6386	11.8059	0.802134	1.36306	0.519221	0.717877	1.70214	5.17584	1.63806	3.53171	2.23233	3.77168	1.95963	1.82434	1.0646	0.531511	1.29597	2.74835	0.992309	1.07219	0.0851914	0.0792196	2.77466	5.28826	1.36584	1.07748	2.10315	1.32178	6.31465	8.2884	0.977097	1.33844	4.75382	3.9733	4.84784	4.87283	4.93167
gene01309	2.715	3.72689	5.68216	5.31862	2.77156	1.78633	5.69849	5.72728	1.0336	7.32246	7.25791	8.58104	4.16867	3.46806	13.4393	16.3881	4.20422	9.00124	3.97295	4.03313	2.37088	3.19622	2.63561	1.83527	1.99831	1.79233	1.19534	1.01407	66.0774	67.9132	20.2379	17.7592	3.27314	1.04236	1.72586	2.13717	0.898582	0.702118	0	0.165636	5.11595	4.11606	4.28551	3.59637	3.91443	3.15516	1.02822	1.49844	1.06669
gene01310	0	0	0	0	0	0	0.0559096	0	0	0.117217	0	0.0766498	0	0	0.0237787	0.159102	0	0.0225327	0.0394894	0	0	0	0	0	0	0	0	0	0	0	0	0	0	0	0	0	0	0	0	0	0.0757186	0.178333	0	0	0	0	0	0	0
gene01311	14.487	13.2645	16.292	17.9319	21.9662	16.1151	30.2637	39.6442	12.3764	47.3162	18.649	17.8127	19.6888	14.6455	17.5411	19.3996	17.66	18.9279	10.6082	10.0177	9.26587	8.34596	8.05347	7.6371	8.10463	9.91599	8.80088	9.07003	16.095	14.591	15.2871	19.612	10.6609	8.50165	30.641	28.6841	27.408	23.8931	23.0448	15.8009	8.58289	7.24935	22.1905	24.3626	9.59508	11.4723	10.8381	11.2324	10.5036
gene01312	4.99856	5.64183	5.13319	5.60859	3.33487	2.2734	9.02174	8.66149	7.14087	8.10623	10.6748	11.4675	5.69494	6.0521	10.469	10.9406	11.4113	11.2164	5.78629	4.98547	3.29164	2.73804	1.56507	2.10602	1.87941	1.75521	1.37433	1.18943	5.97786	5.97459	4.21463	3.41039	1.40064	0.839364	8.01779	8.03897	4.2417	3.24307	5.86413	5.40413	5.31413	4.54236	9.24209	9.44563	4.03397	4.20223	2.1413	2.64049	1.555
gene01313	21.8787	23.4925	19.745	19.3106	24.2199	15.762	32.8908	15.6742	24.6362	17.1957	26.4967	19.8205	17.6568	27.4919	26.2951	24.6011	40.0882	18.0714	21.4813	17.7885	19.1605	19.6124	21.1446	28.2911	24.4548	26.4227	27.3693	24.5516	0.579324	0.163809	1.33075	2.70658	0.913974	0.424953	31.4717	25.9473	24.4224	20.9482	33.0537	29.7494	14.5473	14.4219	44.4547	39.5514	18.0058	23.3911	32.7758	22.7778	25.7702
gene01314	9.48005	8.90486	6.88902	9.51561	3.10406	3.17173	10.4544	8.08314	7.01818	9.85373	8.85377	8.85979	6.20018	6.78932	11.071	10.0678	8.99226	10.8187	7.8522	6.66819	9.42017	7.43055	5.25651	5.09514	5.28255	6.50467	6.4284	6.01771	1.81663	1.18539	2.99595	7.39915	3.08649	1.16172	6.01995	4.56176	6.08739	6.24064	4.4878	4.77794	10.221	11.6472	9.13101	8.26426	8.00305	8.95947	6.8033	7.79281	5.59451
gene01315	10.6983	11.5174	18.1685	15.2043	1.65878	3.24554	7.92127	7.695	3.7874	3.95413	8.33069	7.75696	10.3502	8.27784	5.17377	6.09544	5.39191	6.27086	15.3858	10.5265	4.42277	4.41895	4.23539	3.84284	3.63756	3.11962	1.14977	0.896925	6.12346	10.7598	9.04242	10.8985	4.1403	2.9945	3.40526	2.80467	2.15121	2.35507	2.98869	1.35954	11.1109	10.287	10.5526	10.6512	21.1162	15.4331	11.5263	9.90443	10.7619
gene01316	23.8032	26.739	30.1989	25.433	21.1168	14.9341	31.6547	20.6036	24.2765	25.1686	24.4057	20.6917	27.2292	31.6428	20.9804	26.4115	35.2958	20.053	40.0971	38.6086	36.1156	28.6727	21.7472	21.5637	23.9568	31.7105	24.7158	19.3808	8.20564	7.58213	8.022	12.6932	3.58318	3.00955	23.5003	25.0699	22.5467	20.0722	14.8683	12.3828	40.8486	35.7017	68.7896	68.8478	36.7575	42.9066	46.1732	43.7787	33.7922
gene01317	12.4462	12.0941	12.3962	16.0008	7.59384	6.17261	10.5228	11.7925	8.1997	8.96608	3.74566	4.41115	5.3458	6.82264	5.50822	4.65628	8.06858	4.89338	4.17356	3.19361	3.79637	4.85782	2.14403	1.8417	1.41926	1.87915	1.37073	1.41147	1.37662	0.424638	2.49142	3.36193	1.54661	1.37699	6.82026	6.93051	7.73783	8.08606	6.24246	6.12669	5.12492	4.59574	14.5516	13.4146	3.31708	3.1772	2.29179	3.04537	1.33085
gene01318	0.0970453	0	0.287962	0.50067	30.9882	443.691	0.136011	0	0.364173	0	0	0.0932327	0.109766	0.118798	0	0.0552925	0.0518453	0.0548152	0	0	0	0	0	0	0	0	0	0	0	0	0.483035	0.245609	0.22117	0	0.218286	0.122582	0	0.0666025	0.287374	0.0817032	0.0921	0.173532	0.211391	0.182884	0	0	0	0	0
gene01319	1.49522	1.5641	3.94378	4.49985	2.19415	1.29633	7.50914	3.45455	0.935159	1.22041	13.1184	16.9983	8.36206	15.4056	38.8441	22.7177	64.0373	22.029	8.264	10.643	5.11895	5.88619	2.91611	1.30467	5.1032	3.14191	0.118289	0.221463	25.6494	29.7738	36.7981	61.178	13.2047	11.3548	5.18496	3.93472	3.41461	3.33506	2.95179	2.93728	8.63238	7.90963	2.2618	3.05258	13.418	15.3355	8.32093	4.56257	6.19274
[truncated: 32,478 more rows]
[truncated: 43 more columns]
