# Supplementary material for: An eFP browser for visualizing strawberry fruit and flower transcriptomes
Source: Hortic Res. 2017 Jun 21;4:17029–. doi: 10.1038/hortres.2017.29 (PMC5478792; doi:10.1038/hortres.2017.29)
Supplement: Supplementary Data S2 [file hortres201729-s5.xlsx]

## Sheet: 15d vs Turning both genotypes_F
	log2FoldChange	padj	linear FC		R15d.1	R15d.2	YW15d.1	YW15d.2	RTurning.1	RTurning.2	YWTurning.1	YWTurning.2			filtered for genes with padj <0.01, at least 2-fold (linear) change up or down
gene21638-v1.0-hybrid	10.2595	1.7795e-131	1225.8		1.31938	1.28705	1.18545	1.03612	2650.96	853.014	2270.08	656.161			DE genes: total 4534 (2074 up in Turning vs 15d, 2460 down in Turning)
gene34008-v1.0-hybrid	10.2384	1.7795e-131	1208.02		1.22367	1.24194	1.73645	1.43871	2965.2	1506.75	2545.89	542.429
gene30779-v1.0-hybrid	9.85914	2.24335e-68	928.747		0.576609	1.13976	0.960856	0.568481	2098.24	379.348	1717.65	236.628			numbers in rows F-M are TPM
gene31030-v1.0-hybrid	9.84251	2.33054e-75	918.104		0.0236635	0.0133643	0.032634	0.0266628	44.1973	33.754	43.4871	12.581			positive fold change indicates higher expression in Turning stage compared to 15d stage
gene10349-v1.0-hybrid	9.6915	5.2049e-104	826.859		1.17844	2.72554	0.92867	1.20135	2005.56	872.643	2022.26	603.749
gene11229-v1.0-hybrid	9.51148	3.90572e-67	729.86		0.261006	0.383257	0.263963	0.313694	550.69	204.736	462.119	38.4619
gene31293-v1.0-hybrid	9.24869	5.64562e-97	608.32		0.345332	0.71511	0.198434	0.259401	210.433	202.762	401.435	156.761
gene09934-v1.0-hybrid	9.10212	6.27722e-34	549.554		0.017191	0.0970882	0.0948314	0.0581098	158.781	59.8577	213.012	19.3921
gene31029-v1.0-hybrid	9.03473	1.4832e-50	524.475		0.0984498	0.0222403	0.0543082	0	85.4558	25.553	41.2018	12.4921
gene21343-v1.0-hybrid	9.00068	1.4822e-130	512.241		11.0836	13.992	6.29389	5.14228	3926.07	3457.9	3603.16	6306.19
gene17126-v1.0-hybrid	8.79084	3.66671e-47	442.901		0.0255075	0.0864338	0	0	37.9501	15.2172	28.4254	11.9754
gene34011-v1.0-hybrid	8.58181	5.66256e-28	383.162		0.425623	0.280438	0.366856	0.219803	830.381	192.895	615.104	22.6153
gene01727-v1.0-hybrid	8.29633	2.88921e-44	314.373		0.148232	0.251147	0.204424	0	68.8882	27.242	79.9659	94.0446
gene10882-v1.0-hybrid	8.24211	2.21004e-26	302.777		0.315222	0.164331	0.100319	0.300533	419.801	58.5826	291.92	26.3371
gene22612-v1.0-hybrid	7.93265	1.71938e-82	244.324		1.87613	3.04625	2.80295	1.80564	450.928	286.224	848.639	569.706
gene22708-v1.0-hybrid	7.84421	5.21905e-21	229.796		0.151083	0	0	0.056744	91.8425	39.2282	108.155	10.7356
gene26579-v1.0-hybrid	7.75904	5.79024e-49	216.623		0.544496	0.52716	0.536361	0.964086	99.6246	65.6485	200.592	247.639
gene34010-v1.0-hybrid	7.68877	1.22378e-19	206.324		0.0180604	0.0203997	0	0	27.7654	4.97871	19.4017	2.68124
gene19738-v1.0-hybrid	7.66958	2.08808e-85	203.598		0.255489	0.168339	0.0293617	0.167925	44.5253	27.7809	34.9735	20.4778
gene19740-v1.0-hybrid	7.65063	2.75758e-71	200.942		0.180604	0.152998	0	0.101748	25.2096	17.8723	26.4223	21.4843
gene05631-v1.0-hybrid	7.63223	4.47614e-44	198.395		1.33557	0.709909	0.704242	0.486863	186.317	103.345	394.746	58.3669
gene29483-v1.0-hybrid	7.6317	2.29745e-21	198.322		0.126307	0.199733	0.13935	0.0284632	140.571	24.9625	123.875	9.51998
gene13213-v1.0-hybrid	7.50193	1.27655e-18	181.262		0.113859	0.128607	0.0785108	0	82.2551	19.3959	154.514	14.014
gene20698-v1.0-hybrid	7.31843	1.25375e-21	159.613		0.176051	0.0994271	0.151743	0.0247957	61.7988	11.293	75.872	12.1188
gene13274-v1.0-hybrid	7.30049	4.39362e-40	157.64		0.160333	0.345735	0.261314	0.180654	24.4306	19.5546	25.4666	93.9724
gene17017-v1.0-hybrid	7.18529	4.5874e-68	145.542		2.00336	0.798648	0.975104	0.929467	200.16	120.837	244.686	90.7653
gene31413-v1.0-hybrid	7.1475	5.24769e-15	141.779		0	0.159172	0.0485851	0	66.848	24.2049	151.517	15.1543
gene23447-v1.0-hybrid	6.97953	6.29732e-33	126.197		0.023039	0.0780692	0.0635454	0.0259591	9.79357	5.69974	11.5256	3.56653
gene20726-v1.0-hybrid	6.86498	3.12419e-37	116.564		0.0978978	0.221156	0.0337523	0.055153	7.00771	11.1756	18.0458	16.0866
gene15663-v1.0-hybrid	6.84998	3.50352e-13	115.359		0.115534	0.212059	0.179247	0.260355	459.549	56.4301	541.676	2.32726
gene04348-v1.0-hybrid	6.82667	4.15873e-58	113.509		0.382198	0.575602	0.468518	0.275132	89.9557	34.4147	52.1104	16.5158
gene34199-v1.0-hybrid	6.77958	3.15705e-13	109.864		0.0451511	0.0509992	0.124534	0.101748	187.208	24.6382	132.997	1.66146
gene33976-v1.0-hybrid	6.77239	3.26262e-13	109.318		0.37242	0.380595	0.220114	0.219803	526.024	58.1141	460.956	2.56532
gene08290-v1.0-hybrid	6.74869	2.57026e-49	107.537		0.129094	0.604089	0.279764	0.083118	25.1837	24.7416	32.8242	30.3274
gene24225-v1.0-hybrid	6.73843	4.24955e-32	106.775		0.135162	0.0572507	0.0233	0.0761468	10.3264	8.69401	16.6046	2.8084
gene03720-v1.0-hybrid	6.7324	9.57492e-14	106.33		0.0163673	0.110923	0	0.0368836	45.2959	8.05211	40.726	2.47141
gene12443-v1.0-hybrid	6.71013	2.40833e-78	104.701		4.23862	1.70769	3.57426	1.94685	330.464	186.976	307.21	245.244
gene08975-v1.0-hybrid	6.67315	3.15594e-15	102.051		0	0.017131	0	0	3.22356	0.643225	4.81285	0.461872
gene14602-v1.0-hybrid	6.6334	2.95426e-38	99.2778		0.165978	0.593674	0.190748	0.0935077	18.9183	20.2183	22.1783	43.8765
gene30849-v1.0-hybrid	6.60876	1.07716e-17	97.5965		0.119035	0.605036	0.0820794	0.670611	117.717	26.6721	120.709	24.3932
gene02616-v1.0-hybrid	6.57021	4.15873e-58	95.0234		4.02887	5.11954	4.16711	4.19906	289.836	199.06	405.545	575.63
gene07028-v1.0-hybrid	6.56306	9.25977e-17	94.5538		0.329216	0.169026	0.123823	0.0505832	68.1764	18.7856	48.8695	3.41785
gene30257-v1.0-hybrid	6.55556	2.09921e-18	94.0633		0	0.0286254	0	0	2.59555	2.04214	2.29437	1.28629
gene19545-v1.0-hybrid	6.55223	4.89483e-87	93.8464		2.27419	1.91489	1.99583	1.53746	273.899	110.83	166.294	98.5855
gene01696-v1.0-hybrid	6.54933	5.49785e-14	93.6579		0	0	0	0	11.2558	5.06795	7.83084	1.16141
gene13214-v1.0-hybrid	6.54908	3.93095e-23	93.6419		0.0342322	0.019333	0.0472091	0.0385711	8.78378	3.00041	7.07692	1.02076
gene32088-v1.0-hybrid	6.53074	1.75581e-13	92.4591		0	0	0	0	2.82476	0.455858	1.90153	0.316172
gene06047-v1.0-hybrid	6.4781	1.28718e-23	89.1463		0.0424091	0.0239511	0.0292429	0.0119461	7.81117	1.36394	3.86912	1.10315
gene19498-v1.0-hybrid	6.4707	1.2234e-104	88.6902		12.6595	15.6171	14.5354	13.3438	1252.03	948.027	1471.26	575.299
gene06225-v1.0-hybrid	6.46752	8.90953e-54	88.4946		3.10249	3.08984	2.62236	1.31559	337.054	132.64	288.584	91.6658
gene00806-v1.0-hybrid	6.45849	5.36157e-41	87.9427		1.60009	6.23613	1.05363	2.51756	334.231	202.788	333.825	134.185
gene16221-v1.0-hybrid	6.40685	1.29127e-11	84.8506		0	0	0	0	10.1786	3.26658	6.33366	0.617259
gene01341-v1.0-hybrid	6.3864	4.25873e-75	83.6563		9.15027	9.95265	9.55984	8.08836	768.079	474.394	1043.26	379.711
gene31031-v1.0-hybrid	6.34866	4.1504e-15	81.496		0	0	0.0178492	0	2.16652	1.02464	1.44959	0.246344
gene07584-v1.0-hybrid	6.32951	5.5725e-21	80.4213		0.109623	0.0825476	0.050393	0	2.73639	4.8558	9.10596	11.1279
gene17100-v1.0-hybrid	6.23944	2.01234e-79	75.5543		3.7617	7.55783	5.55497	4.98866	465.879	251.776	465.056	238.996
gene22542-v1.0-hybrid	6.23827	3.31443e-13	75.4929		0.0990289	0.0745703	0.136569	0.0371935	29.0454	3.59323	39.1889	2.80632
gene24414-v1.0-hybrid	6.22401	5.6309e-11	74.7503		0.0313625	0.0177123	0.0216257	0.0353376	34.5555	2.46069	29.8716	0.397953
gene01062-v1.0-hybrid	6.20235	8.04094e-32	73.6366		0	0.305039	0.101573	0.0553254	10.1929	8.71155	11.8237	5.38935
gene22798-v1.0-hybrid	6.18883	1.00346e-10	72.9499		0.00643959	0	0	0	3.95715	0.564422	3.52201	0.245133
gene23448-v1.0-hybrid	6.15337	6.25221e-26	71.1785		0.158713	0.17927	0.218878	0.0894148	11.798	10.6576	21.1088	9.86804
gene29528-v1.0-hybrid	6.1453	5.07952e-43	70.7814		0.289781	1.16379	0.310825	0.725579	57.6552	26.0817	53.4312	30.5599
gene31042-v1.0-hybrid	6.12371	1.60338e-54	69.7303		0.14786	0.133609	0.0271882	0.0333202	7.83767	5.76918	5.72249	3.61476
gene22043-v1.0-hybrid	6.05313	7.33909e-16	66.401		0.00923184	0.0208551	0	0.0208039	3.03983	0.352376	2.47289	0.491994
gene22805-v1.0-hybrid	6.02461	2.45863e-24	65.1012		0.0855806	0.212663	0.118023	0.134999	11.9505	1.74217	12.3646	13.422
gene24948-v1.0-hybrid	6.00445	1.05648e-11	64.1976		0.104751	0	0	0	20.9951	2.22127	15.3494	1.46208
gene29766-v1.0-hybrid	5.96048	1.24033e-50	62.2705		1.5846	2.20434	1.26517	1.18403	139.017	52.2541	119.749	42.584
gene08291-v1.0-hybrid	5.9103	1.49073e-16	60.1419		39.7725	188.292	55.9782	26.6484	4428.75	3523.03	8487.16	8706.75
gene26030-v1.0-hybrid	5.88007	4.64175e-39	58.8948		0.495145	0.186426	0.318661	0.148774	8.76089	28.4659	15.2504	14.5342
gene24455-v1.0-hybrid	5.87879	7.17564e-32	58.8425		0.0534442	0.362199	0	0.240872	9.12268	10.3508	12.171	8.54463
gene34475-v1.0-hybrid	5.8292	2.72805e-09	56.8544		0	0	0	0.051168	21.1045	4.4618	17.1445	0.749095
gene31308-v1.0-hybrid	5.82307	7.61259e-44	56.6131		0.609398	1.09761	0.47699	0.50106	20.242	27.1722	51.4967	33.6262
gene00622-v1.0-hybrid	5.77559	1.78479e-20	54.7803		1.02715	0.564415	0.459413	0.469191	17.7928	47.7613	88.6121	6.37576
gene06191-v1.0-hybrid	5.76579	9.00342e-27	54.4097		3.52235	2.34681	2.8877	2.04841	329.753	96.8135	198.129	23.8302
gene01896-v1.0-hybrid	5.74723	9.15619e-11	53.714		0.0151083	0.0341303	0.0625066	0.0510696	7.40397	4.03673	13.9741	0.268389
gene24224-v1.0-hybrid	5.72881	1.27675e-13	53.0328		0.455193	0.0952131	0.11625	0.132971	26.1597	9.34269	33.5785	2.75958
gene28290-v1.0-hybrid	5.6405	5.83462e-10	49.8838		0.127227	0.143706	0.526372	0.250868	35.1327	1.16909	90.7807	28.2918
gene22676-v1.0-hybrid	5.61229	4.60877e-11	48.9179		0.0309303	0.873412	1.23701	0.156828	97.0436	47.8579	88.1201	21.0364
gene29770-v1.0-hybrid	5.53789	1.52845e-23	46.4592		0.119487	0.590466	0.102989	0.235606	6.76027	7.8758	13.8286	19.2931
gene08500-v1.0-hybrid	5.51965	5.51486e-29	45.8753		0.280582	1.72044	0.221112	0.316145	29.1779	34.9624	22.1098	28.7364
gene13194-v1.0-hybrid	5.50899	1.58876e-10	45.5379		0	0	0	0.0308434	0.693352	0.503076	1.40519	2.25773
gene05262-v1.0-hybrid	5.4976	9.99029e-29	45.1797		2.04947	1.41467	1.09915	0.898035	153.601	52.7954	34.856	26.1499
gene22797-v1.0-hybrid	5.46333	1.19113e-08	44.1192		0	0	0	0	6.24855	0.740424	7.65841	0.775346
gene05267-v1.0-hybrid	5.45386	3.19757e-19	43.8303		0.124703	0.704275	0.21497	0.210763	11.2268	17.3206	28.9809	3.67894
gene02367-v1.0-hybrid	5.4453	3.05327e-09	43.571		0	0	0.033133	0	2.19603	0.203786	3.69989	0.304854
gene04529-v1.0-hybrid	5.42008	1.66178e-19	42.8161		0.491018	0.739489	0.112859	1.19872	18.295	12.1476	37.4264	47.1438
gene04438-v1.0-hybrid	5.41903	3.29488e-20	42.785		0.294086	0.569446	0.463507	0.0946745	6.01464	10.6906	28.5066	16.3658
gene21227-v1.0-hybrid	5.4128	3.61633e-43	42.6005		0.400187	1.42743	0.784266	0.474641	26.2338	24.1481	34.8344	28.0621
gene18506-v1.0-hybrid	5.40908	4.56358e-10	42.4909		0	0.0554617	0	0	3.35259	1.04122	3.52877	0.623046
gene18245-v1.0-hybrid	5.38889	7.72208e-09	41.9003		0	0	0	0	1.56017	1.09243	3.54605	0.980531
gene09073-v1.0-hybrid	5.36724	3.92837e-11	41.2762		0.0105312	0	0.0290469	0	0.266746	0.878385	1.70044	0.267258
gene24898-v1.0-hybrid	5.35568	8.7524e-14	40.9468		0.0221304	0.0499936	0	0	1.48665	0.875995	1.6524	0.730104
gene20700-v1.0-hybrid	5.3535	6.63169e-14	40.8851		4.41213	7.65339	3.78741	6.23956	510.706	156.539	531.66	36.2473
gene16979-v1.0-hybrid	5.35	5.50513e-11	40.7858		0.3548	2.17553	0.0698999	1.02798	31.4815	33.8207	97.3096	80.5216
gene15343-v1.0-hybrid	5.32054	2.05914e-08	39.9616		0	0	0	0	3.22076	1.13496	2.72962	0.291058
gene00187-v1.0-hybrid	5.28998	6.66236e-31	39.124		14.637	49.7306	16.4452	38.8068	874.453	676.43	1565.36	1047.93
gene05787-v1.0-hybrid	5.28241	2.43053e-08	38.9191		0	0	0	0	3.01419	1.863	1.32458	0.192943
gene04164-v1.0-hybrid	5.23348	6.75481e-27	37.6215		1.03762	1.50688	1.43097	2.00424	51.258	45.4732	93.3858	23.5112
gene21317-v1.0-hybrid	5.23241	4.21212e-08	37.5934		0	0	0	0	2.42618	0.705166	1.66824	0.210978
gene25060-v1.0-hybrid	5.23197	1.53292e-38	37.5819		14.5722	8.06281	11.65	4.09289	493.806	213.23	369.661	221.777
gene25547-v1.0-hybrid	5.20704	1.13036e-26	36.9381		1.04751	1.53814	1.15568	0.668823	24.4558	15.9932	56.6722	47.0967
gene06308-v1.0-hybrid	5.17604	3.79362e-19	36.153		0.245509	0.713078	0.193473	0.4347	29.6248	14.5275	18.1676	2.53669
gene25284-v1.0-hybrid	5.17005	1.51707e-07	36.0031		0	0	0	0	3.76022	0.384451	1.18448	0.0766825
gene15037-v1.0-hybrid	5.16366	4.34168e-08	35.844		0	0	0	0	1.52679	0.489986	1.99488	1.17279
gene03586-v1.0-hybrid	5.15905	5.86391e-11	35.7296		0.0558504	0.0630843	0.0256741	0.0209765	7.07318	0.473731	2.67585	0.354339
gene00848-v1.0-hybrid	5.14602	5.00785e-09	35.4084		0	0	0	0.0427636	1.96443	0.804809	2.26706	0.337107
gene09972-v1.0-hybrid	5.13505	7.87775e-07	35.1402		0.0281084	0.0158745	0	0	81.643	11.464	70.5312	0.28533
gene02520-v1.0-hybrid	5.1139	3.11444e-11	34.6289		0.0407062	0	0	0.0458656	1.1207	2.30184	1.74765	0.826423
gene13842-v1.0-hybrid	5.10387	7.40789e-11	34.389		0	0.114011	0	0.0189552	3.98318	0.499429	2.3552	0.747121
gene13206-v1.0-hybrid	5.08555	1.50013e-07	33.9549		0	0	0	0	0.737753	0.559623	1.76208	0.154554
gene00968-v1.0-hybrid	5.07552	2.17195e-14	33.7197		0.0609015	0.0550317	0.050393	0	2.6425	1.29144	2.67154	0.355474
gene11561-v1.0-hybrid	5.0641	8.32414e-07	33.4538		0.0344574	0.0389205	0	0.0388248	20.3014	1.80235	41.0685	0.218613
gene04059-v1.0-hybrid	5.03278	2.12894e-29	32.7355		1.6453	1.20796	2.43918	0.741534	78.1836	42.0414	53.0552	16.1274
gene34439-v1.0-hybrid	5.0236	1.4774e-12	32.5277		0.0450217	0.0254265	0	0	1.46263	1.11382	0.693333	0.514147
gene22792-v1.0-hybrid	5.01656	7.88346e-15	32.3694		0.146847	0.0829333	0.405027	0.124094	3.51733	2.80254	7.05841	12.8569
gene21939-v1.0-hybrid	4.98979	3.97299e-07	31.7743		0	0	0	0	0.891176	0.0953336	1.95114	0.684548
gene30780-v1.0-hybrid	4.98382	7.5092e-40	31.6431		0.545082	0.776296	0.40854	0.680928	17.7995	8.59361	18.934	18.8098
gene30302-v1.0-hybrid	4.97368	6.59644e-15	31.4216		0	0.0406127	0.123964	0.162051	5.04855	1.32158	3.77532	1.7565
gene23961-v1.0-hybrid	4.95991	8.39813e-32	31.1231		0.370396	0.418371	0.779653	0.549135	10.7772	10.8859	12.2269	23.1284
gene17376-v1.0-hybrid	4.92982	2.19217e-09	30.4805		0.130215	0.441242	0.568661	0.122266	2.46171	9.90982	10.4316	36.5979
gene12931-v1.0-hybrid	4.88922	1.15384e-08	29.6349		19.8512	96.1864	3.1923	6.79712	2173	1726.15	1840.66	1103.86
gene22150-v1.0-hybrid	4.88173	6.55166e-07	29.4814		0	0	0	0	3.84526	0.822693	2.03681	0.276909
gene04091-v1.0-hybrid	4.87912	5.95916e-28	29.428		302.219	849.279	353.904	354.699	13071.8	5555.22	17847.2	10804.8
gene07791-v1.0-hybrid	4.86632	4.50329e-07	29.1682		0	0.21469	0.0873749	0.214163	23.7925	3.76183	26.4325	0.723537
gene16481-v1.0-hybrid	4.85459	9.24266e-09	28.9319		0.390518	3.00985	0.887034	0.388248	15.4316	21.7581	101.669	71.6466
gene18170-v1.0-hybrid	4.852	3.51803e-34	28.8801		1.13781	0.611991	0.448324	0.854682	17.4827	18.2297	27.6613	14.2312
gene04163-v1.0-hybrid	4.84995	3.28926e-06	28.8389		0	0	0	0	10.0644	3.62657	20.2767	0.712052
gene31043-v1.0-hybrid	4.83522	3.9829e-45	28.5461		6.44462	2.14914	4.14758	3.0429	111.325	83.2109	82.4335	107.709
gene13272-v1.0-hybrid	4.82869	1.99962e-09	28.4172		0.456909	9.87737	3.95572	5.34842	85.484	108.785	144.127	457.273
gene03701-v1.0-hybrid	4.81531	2.96664e-45	28.1549		0.483464	1.00115	0.555615	0.226976	14.4863	16.3748	14.2702	9.50864
gene26121-v1.0-hybrid	4.79043	2.01496e-17	27.6734		1.09305	0.270074	0.565277	0.346385	25.1279	10.4303	25.2494	4.5076
gene26120-v1.0-hybrid	4.78858	6.12593e-10	27.6379		0.100293	0	0.0461042	0.0376684	4.49159	1.18153	2.40257	0.381781
gene22710-v1.0-hybrid	4.78806	5.36058e-07	27.6279		0	0.018259	0	0	0.996919	0.182821	1.16174	0.0410236
gene05480-v1.0-hybrid	4.78381	6.60493e-08	27.5468		0	0.302518	0	0	1.08148	1.64071	5.24942	9.51561
gene18244-v1.0-hybrid	4.77865	1.7602e-06	27.4485		0	0	0	0	2.1045	0.400229	3.83141	0.359234
gene01175-v1.0-hybrid	4.76887	4.17457e-07	27.2629		0.426586	0.602299	0.0490248	0	53.2812	21.7102	11.2808	2.93198
gene02718-v1.0-hybrid	4.7612	7.65284e-07	27.1184		0.0272788	0	0	0	3.51481	0.424201	0.585583	0.0692273
gene32066-v1.0-hybrid	4.74996	1.6367e-38	26.908		0.566219	1.25247	0.683256	0.47849	24.9422	19.3111	18.8047	7.96301
gene18503-v1.0-hybrid	4.74959	2.50343e-06	26.9011		0	0	0	0	2.66597	0.258287	2.04628	0.115915
gene12968-v1.0-hybrid	4.73416	2.75376e-30	26.6148		1.78871	2.17885	4.98193	4.46555	90.7863	52.3586	104.21	67.2889
gene09988-v1.0-hybrid	4.72801	6.21064e-07	26.5016		0	0	0	0	0.301396	0.20483	0.24041	0.163422
gene32247-v1.0-hybrid	4.7094	5.55656e-47	26.162		0.231785	0.234248	0.336475	0.343636	8.93396	10.5028	4.06477	3.69958
gene28594-v1.0-hybrid	4.69845	5.14346e-08	25.9642		0.0353887	0.119917	0.097608	0.0398742	5.68994	0.200115	7.56372	0.493946
gene32208-v1.0-hybrid	4.69039	1.28418e-06	25.8196		0	0	0	0	0.940417	0.563366	1.38149	0.50566
gene25260-v1.0-hybrid	4.67989	2.8568e-08	25.6323		1.48132	1.28477	1.20383	1.57966	172.454	8.67567	70.2638	6.20948
gene20306-v1.0-hybrid	4.67579	1.05122e-11	25.5596		0.16232	0.66004	0.134312	0	6.79276	5.09424	13.1501	2.88352
gene17125-v1.0-hybrid	4.66969	2.39749e-86	25.4517		1.86701	2.50073	1.66334	1.70339	60.8449	44.7057	36.5855	23.1031
gene31943-v1.0-hybrid	4.65325	2.81092e-24	25.1632		0.279335	0.315515	0.14446	0.118028	5.1911	3.50467	4.79058	6.11416
gene13468-v1.0-hybrid	4.63275	6.39951e-06	24.8083		0	0	0	0	5.17933	0.0755535	1.59619	0.271258
gene13052-v1.0-hybrid	4.62957	2.46013e-09	24.7536		0.0159034	0.0987981	0.0109661	0.0447979	0.218923	1.04544	0.586305	3.65251
gene25690-v1.0-hybrid	4.62727	3.44435e-17	24.7142		0.341578	1.35037	0.824363	0.769745	10.1565	12.7965	18.411	33.9154
gene30478-v1.0-hybrid	4.62622	1.19427e-59	24.6963		1.89107	5.2615	3.9311	2.96113	77.1621	80.1624	66.8232	63.1823
gene34867-v1.0-hybrid	4.61649	1.37235e-05	24.5303		0	0	0	0	23.5126	2.41727	16.3041	0.586396
gene27523-v1.0-hybrid	4.61493	3.83743e-16	24.5038		0.343713	0.374366	0.220075	0.0829881	9.31424	9.85689	6.94298	0.918992
gene31179-v1.0-hybrid	4.61038	5.90734e-09	24.4266		0.060433	0.0682605	0.111123	0	1.77473	0.598035	5.18917	0.485656
gene32398-v1.0-hybrid	4.59995	6.75388e-06	24.2506		0	0	0.0314043	0.0769745	13.8931	0.708232	3.93193	0.404528
gene34729-v1.0-hybrid	4.57162	9.48606e-06	23.7791		0	0	0	0	1.92263	0.194848	3.30178	0.0582967
gene02675-v1.0-hybrid	4.55967	1.54232e-15	23.5829		0.570569	6.24641	0.84739	1.23632	71.5347	56.3384	50.4264	35.1969
gene15903-v1.0-hybrid	4.5558	1.33991e-12	23.5198		0.151917	0.318675	0.119718	0.244532	10.994	2.63853	7.96044	0.7986
gene25630-v1.0-hybrid	4.51757	3.8011e-08	22.9047		0.0122755	0.0138654	0	0.0138313	0.108148	0.381781	0.343712	0.732079
gene29699-v1.0-hybrid	4.50743	1.35116e-48	22.7442		13.9667	11.777	15.3154	9.94491	198.885	187.711	291.354	253.833
gene33886-v1.0-hybrid	4.49382	2.41228e-05	22.5307		0	0	0	0	11.8025	1.28397	9.11267	0.345736
gene04136-v1.0-hybrid	4.48699	1.29956e-25	22.4243		0.929003	0.718833	1.38205	0.296717	12.5911	32.7917	11.0329	13.8393
gene16870-v1.0-hybrid	4.48671	1.30677e-06	22.42		0.567399	0.739489	0.180575	0	43.6437	30.6659	8.35092	1.93836
gene23449-v1.0-hybrid	4.47289	5.49803e-25	22.2061		0.795574	2.74079	0.905159	0.582667	26.7221	22.8032	30.184	17.7671
gene35178-v1.0-hybrid	4.45876	2.13259e-06	21.9897		0	0	0.0934007	0	4.4005	0.8617	1.39065	0.257812
gene07364-v1.0-hybrid	4.44511	6.80089e-06	21.7826		0	0	0	0	0.48272	0.190667	0.597931	0.385058
gene25777-v1.0-hybrid	4.44401	3.33175e-38	21.7661		0.341578	0.835944	0.392554	0.641454	14.0436	10.0601	8.66087	8.81294
gene15038-v1.0-hybrid	4.43959	6.37678e-19	21.6995		0.470559	1.271	0.0846444	0.461045	11.5808	12.0608	13.9585	8.43708
gene18505-v1.0-hybrid	4.42764	3.09974e-09	21.5206		0	0	0	0.179434	1.63683	1.65095	1.48632	0.942988
gene10438-v1.0-hybrid	4.42667	6.89121e-29	21.5061		2.04785	2.79674	1.66882	1.30054	29.6254	20.4231	50.928	36.6859
gene24726-v1.0-hybrid	4.42066	1.90548e-08	21.4166		3.43978	0.431702	10.1317	1.91396	149.326	68.2591	150.257	107.501
gene24053-v1.0-hybrid	4.42055	4.11115e-12	21.4149		0.105151	0.152705	0.0621481	0.0507767	2.58066	1.78381	3.88357	0.362153
gene18467-v1.0-hybrid	4.41312	1.65316e-09	21.305		0.804457	7.28856	0.542904	1.48499	70.1571	82.0032	67.7659	47.1289
gene21635-v1.0-hybrid	4.41196	9.1828e-06	21.2878		0	0	0	0	0.880914	0.323094	0.239973	0.145
gene13586-v1.0-hybrid	4.39984	5.31838e-22	21.1097		0.332894	0.350944	0.734541	0.30007	9.01844	6.40028	12.8008	4.02692
gene21507-v1.0-hybrid	4.37079	4.16141e-18	20.689		5.09652	2.27535	6.7785	3.8132	45.4554	43.5141	131.948	104.544
gene02713-v1.0-hybrid	4.36945	3.04109e-06	20.6697		0	0	0.0373603	0	1.04419	0.306382	0.809105	0.103125
gene12020-v1.0-hybrid	4.35306	7.50282e-06	20.4363		0	0.0595561	0	0	2.67104	0.372697	1.91925	0.133808
gene24370-v1.0-hybrid	4.34886	9.7517e-107	20.3769		100.534	156.499	132.543	95.7805	2366.88	2716.94	1720.32	1351.71
gene16169-v1.0-hybrid	4.33637	9.62757e-07	20.2012		0	0.08786	0	0.0876442	1.45625	0.769748	3.99296	0.987003
gene31868-v1.0-hybrid	4.33518	2.962e-13	20.1846		0.197394	0.445923	0.163334	0.222414	2.13035	3.18122	6.07973	8.36572
gene09065-v1.0-hybrid	4.3292	3.082e-05	20.1011		0	0	0	0	0.174784	1.23404	4.14769	0.402777
gene06608-v1.0-hybrid	4.32562	3.20957e-07	20.0513		0.0277118	0.0156506	0.0191084	0	1.60219	0.176291	0.439692	0.123071
gene01934-v1.0-hybrid	4.32174	9.24912e-09	19.9974		1.0203	2.97332	0.56283	2.00034	18.2924	14.4527	31.387	87.0516
gene30781-v1.0-hybrid	4.30589	3.16486e-07	19.7789		0.0202482	0	0.0279239	0	0.379075	0.200372	0.510253	0.539545
gene09068-v1.0-hybrid	4.30306	1.64162e-06	19.7402		0.037058	0	0.0511061	0	0.408105	0.838216	2.07524	0.282134
gene26338-v1.0-hybrid	4.29699	6.19939e-08	19.6572		0.0478071	0.161998	0	0.035911	3.50987	1.17146	2.27561	0.121323
gene34009-v1.0-hybrid	4.29424	2.36801e-05	19.6198		0	0	0	0	0.490387	0.08993	0.23749	0.0605389
gene00097-v1.0-hybrid	4.29163	2.52679e-05	19.5843		0	0	0	0	1.15024	0.320993	0.932459	0.115245
gene19901-v1.0-hybrid	4.28037	6.75077e-20	19.4321		7.73825	4.34064	16.8577	3.19206	223.258	120.112	134.434	109.173
gene21369-v1.0-hybrid	4.2745	5.72623e-23	19.3532		4.27553	8.9946	9.36041	9.03272	85.7532	80.1622	170.543	175.029
gene10005-v1.0-hybrid	4.26525	1.38071e-05	19.2295		0	0	0	0	0.218726	0.249581	0.185373	0.224016
gene03025-v1.0-hybrid	4.25948	7.09904e-07	19.1528		0.05798	0.0654898	0	0	2.10709	0.327863	1.65049	0.22071
gene13148-v1.0-hybrid	4.2546	1.11664e-14	19.088		0.499694	0.0522607	0.153138	0.166823	4.32082	2.51169	5.7261	3.34639
gene31843-v1.0-hybrid	4.25351	3.76024e-42	19.0737		0.420123	0.628763	0.333146	0.426035	5.27438	7.33495	8.15596	7.19668
gene24226-v1.0-hybrid	4.24565	4.6495e-06	18.97		0	0.019166	0.0234006	0	0.523221	0.167915	1.04524	0.0645922
gene18866-v1.0-hybrid	4.24396	4.15158e-05	18.9478		0.325088	0.0611991	0.199255	0.203496	27.2881	61.2254	1.78677	0.0458332
gene14862-v1.0-hybrid	4.23309	1.28272e-21	18.8056		1.90456	5.73664	0.766075	1.7883	60.5628	54.8587	30.5151	31.2152
gene02552-v1.0-hybrid	4.21916	5.75154e-17	18.6248		88.474	85.7352	88.8428	78.1705	2551.49	644.34	2344.94	402.277
gene08095-v1.0-hybrid	4.20294	0.000104684	18.4167		0.117258	0.0496672	0.121282	0.0990903	100.013	1.47118	293.643	0.0929919
gene01331-v1.0-hybrid	4.1974	7.61423e-06	18.3461		0.0491018	0.0554617	0	0.0553254	2.91999	0.173537	3.43712	0.0311523
gene16355-v1.0-hybrid	4.19362	1.49079e-63	18.2981		1.59202	2.55401	1.22504	1.26087	28.5981	25.0342	24.8617	19.7032
gene01695-v1.0-hybrid	4.18415	1.29605e-09	18.1784		1.30938	0.352137	1.11784	0.140509	35.3626	10.8419	16.4691	2.13616
gene06681-v1.0-hybrid	4.18144	2.63171e-09	18.1442		0.762178	1.05957	0.0808544	0.198181	32.0247	11.1064	3.72098	2.90135
gene20317-v1.0-hybrid	4.17706	3.75534e-05	18.0893		0	0	0	0	0.308994	0.158662	0.523751	0.178013
gene16228-v1.0-hybrid	4.17671	9.26997e-11	18.0848		0.128792	0.727366	1.2433	0.0483719	7.80083	7.76838	10.0572	13.9453
gene03700-v1.0-hybrid	4.16689	1.88901e-31	17.9621		0.266315	0.242961	0.141258	0.10387	3.97059	2.36028	3.16436	2.09252
gene00955-v1.0-hybrid	4.15166	1.98609e-12	17.7736		0.226624	0.824814	0.347259	0.056744	5.46286	4.48526	10.6698	3.92998
gene23453-v1.0-hybrid	4.14972	3.72393e-05	17.7497		0	0	0	0	0.639056	0.252417	0.583268	0.283203
gene13273-v1.0-hybrid	4.1459	5.47934e-15	17.7027		0.44638	0.605036	0.369357	0.60355	6.63635	4.29109	5.58271	15.8593
gene12523-v1.0-hybrid	4.14301	3.03101e-16	17.6674		0.0463498	0.340296	0.0958804	0.156674	3.7772	2.32611	3.07144	1.47031
gene02221-v1.0-hybrid	4.14021	6.90031e-38	17.633		127.45	51.4109	91.1062	50.4245	1232.48	1251.92	1016.79	1223.69
gene28479-v1.0-hybrid	4.1396	0.000107086	17.6256		0.20016	0.0565214	0.207028	0.169148	44.5266	0.424447	62.9569	0.12699
gene16378-v1.0-hybrid	4.12631	4.9329e-17	17.464		20.0982	76.4614	21.038	13.8469	728.109	500.076	634.587	243.033
gene02464-v1.0-hybrid	4.12456	3.06406e-14	17.4428		0.202387	0.0415638	0.0761205	0.165847	1.98567	1.50859	3.27989	1.33072
gene28287-v1.0-hybrid	4.10766	7.67651e-05	17.2397		0	0	0	0	1.22675	0.24865	1.31329	0.148787
gene17854-v1.0-hybrid	4.10599	2.68011e-07	17.2197		0.0714209	0.564701	0.689467	0.24142	1.25845	2.22127	17.5314	11.1469
gene02383-v1.0-hybrid	4.1049	5.03471e-16	17.2067		21.3959	5.19216	34.9623	16.5741	481.895	191.289	383.033	214.858
gene19496-v1.0-hybrid	4.10086	9.03157e-20	17.1586		0.0526561	0.0237905	0.0871406	0.0711962	0.916213	0.908161	1.04189	0.694871
gene13452-v1.0-hybrid	4.08664	2.09925e-12	16.9904		0.881564	6.64808	0.750905	2.9799	40.0897	34.4187	67.0574	38.3286
gene11717-v1.0-hybrid	4.08491	5.8321e-06	16.9699		0.635436	1.50073	2.54929	11.6509	52.738	53.0002	76.6679	278.245
gene31358-v1.0-hybrid	4.08055	6.17899e-19	16.9188		3.33623	13.4324	2.67152	2.9709	96.8294	82.2327	75.3843	79.8864
gene04421-v1.0-hybrid	4.0703	1.28229e-07	16.7989		0.0530831	0.41971	0.073206	0.0598112	5.14433	2.25129	5.35076	0.471494
gene24748-v1.0-hybrid	4.06657	5.95867e-38	16.7555		9.09156	9.76683	11.2433	5.28897	108.719	98.5602	132.677	135.863
gene15615-v1.0-hybrid	4.06442	3.3224e-42	16.7306		14.5246	18.4991	24.7489	17.4543	251.828	196.466	309.444	253.238
gene28118-v1.0-hybrid	4.06079	5.79738e-26	16.6886		2.52665	4.0579	2.94001	2.13517	23.5643	47.8299	28.63	62.1668
gene12519-v1.0-hybrid	4.05693	1.74126e-10	16.644		0.193505	0.131141	0.0533718	0.0872124	3.36697	2.24316	2.6007	0.540178
gene01994-v1.0-hybrid	4.05544	5.5745e-13	16.6268		0.116967	1.07896	0.134423	0.263585	8.73771	5.75987	6.89584	4.25464
gene17555-v1.0-hybrid	4.05475	4.30428e-20	16.6188		18.2952	78.2736	24.4087	24.684	698.412	631.173	598.805	246.491
gene31796-v1.0-hybrid	4.04978	0.000137039	16.5617		0.124047	0	0.0570236	0.139769	19.3528	0.350727	17.5595	0.209868
gene19884-v1.0-hybrid	4.04381	2.62217e-19	16.4934		1.99455	8.64858	1.86433	2.92156	66.6887	56.879	65.186	35.7131
gene23621-v1.0-hybrid	4.03536	6.73357e-07	16.397		0.0279583	0	0.0385569	0.031502	0.400263	0.35572	0.913303	0.60309
gene13769-v1.0-hybrid	4.02006	9.74286e-23	16.224		3.37747	5.4736	3.84776	5.46015	132.769	52.3141	59.9622	25.0616
gene02414-v1.0-hybrid	4.01008	3.178e-22	16.1122		1.60333	3.44089	1.30456	0.903272	25.3728	38.8496	28.4771	11.169
gene03278-v1.0-hybrid	4.00931	1.21921e-17	16.1035		0.632439	1.07947	0.562075	0.380053	12.0414	4.37102	5.69287	14.962
gene30661-v1.0-hybrid	3.99042	4.2056e-19	15.8941		0.0463225	0.0523223	0.0638826	0.104388	0.96925	1.59785	0.916565	0.481979
gene31864-v1.0-hybrid	3.9713	1.44082e-15	15.6848		0.896642	2.65251	2.17867	3.03087	19.2785	18.5911	51.9254	28.4976
gene05329-v1.0-hybrid	3.97112	0.000256328	15.6829		0	0	0.0275687	0.0225243	11.4697	0.0847814	4.47787	0.126829
gene16584-v1.0-hybrid	3.96194	2.29561e-17	15.5834		3.01968	10.3191	2.36453	1.96072	70.0319	64.3952	37.7613	72.0866
gene24176-v1.0-hybrid	3.9522	0.000170201	15.4786		0	0	0	0	0.167997	0.0539144	0.480529	0.0967838
gene30778-v1.0-hybrid	3.94887	7.98414e-53	15.4429		44.0852	40.8412	48.4615	30.9022	451.407	465.564	518.621	572.932
gene30816-v1.0-hybrid	3.94624	1.48676e-13	15.4148		0.587387	2.10098	0.43878	2.2337	29.3785	10.449	25.0128	12.6395
gene13212-v1.0-hybrid	3.9381	1.02499e-81	15.328		33.6732	58.0811	31.3613	35.6349	597.159	610.632	413.437	364.279
gene01039-v1.0-hybrid	3.93733	9.79523e-21	15.3199		6.27437	20.3376	4.55931	5.82794	147.864	144.081	126.046	77.7877
gene31863-v1.0-hybrid	3.93039	1.3472e-06	15.2463		0.118437	0.133777	0.163334	0.0889655	0.608672	0.613919	6.81666	1.30245
gene32548-v1.0-hybrid	3.9142	0.000173897	15.0761		0	0	0	0	0.493216	0.105524	0.104501	0.0710361
gene18545-v1.0-hybrid	3.90667	1.41677e-08	14.9977		0.017615	0.0397931	0.0242926	0.0793907	0.484968	0.373532	1.03576	0.692894
gene14617-v1.0-hybrid	3.90629	7.20043e-09	14.9938		0.693202	0.478493	0.690433	0.52071	10.1362	2.50438	21.9616	1.95465
gene03760-v1.0-hybrid	3.90279	5.23905e-13	14.9574		0.148232	1.00459	0.204424	0.612407	4.09919	6.14692	8.05501	8.19233
gene25059-v1.0-hybrid	3.89706	2.89488e-65	14.8981		26.7114	21.698	27.4008	17.647	413.278	265.12	255.834	208.121
gene20780-v1.0-hybrid	3.89523	6.20219e-16	14.8793		0.10762	0.347314	0.318038	0.103938	1.81164	2.65162	3.70213	3.02378
gene05747-v1.0-hybrid	3.89496	2.63808e-11	14.8765		2.58482	18.8271	3.30544	3.54789	58.6134	95.1626	79.181	153.497
gene24085-v1.0-hybrid	3.88676	1.36344e-08	14.7921		0.0968418	0.136731	0.166941	0.0954768	0.973165	2.8921	3.92047	0.199682
gene31861-v1.0-hybrid	3.88464	1.03923e-10	14.7704		0.552704	0.133777	0.435557	0.355862	2.13035	3.29284	8.80639	6.11148
gene08096-v1.0-hybrid	3.88425	0.000410397	14.7664		0.0806601	0.12755	0.0889896	0.10906	119.438	0.889421	193.205	0.0204697
gene24789-v1.0-hybrid	3.8767	8.421e-05	14.6893		0.10762	0.12156	0	0	4.26666	0.456426	4.82138	0.136558
gene28720-v1.0-hybrid	3.87015	4.46097e-14	14.6229		0.551706	0.299119	0.426075	0.571903	11.2036	2.99497	8.73311	2.46418
gene03646-v1.0-hybrid	3.86686	1.75483e-55	14.5895		14.9292	15.8263	20.8973	12.7107	230.617	157.546	198.312	167.708
gene00932-v1.0-hybrid	3.86521	0.000197721	14.5729		0	0	0	0	0.245442	0.393843	0.832059	0.353501
gene21405-v1.0-hybrid	3.86256	9.07949e-16	14.5461		45.4765	30.3549	10.7152	10.6069	164.251	448.633	344.709	293.507
gene26659-v1.0-hybrid	3.85791	2.13558e-13	14.4993		0.285683	0.053781	0.196991	0.214595	2.93638	1.95203	2.79969	2.5375
gene02223-v1.0-hybrid	3.84983	2.40089e-37	14.4183		10.7711	13.9667	14.1005	8.85206	149.589	122.717	191.623	92.2902
gene07262-v1.0-hybrid	3.84886	1.91114e-14	14.4086		5.45131	13.2202	4.31168	14.2717	80.3384	65.3915	133.856	179.946
gene20967-v1.0-hybrid	3.84823	7.05254e-09	14.4023		0.198894	1.12327	0.960018	0.112051	10.0208	5.13142	16.475	3.34394
gene20686-v1.0-hybrid	3.84176	3.67752e-14	14.3379		0.233178	0.992738	0.222626	0.222312	6.1827	4.96997	7.48319	2.936
gene19783-v1.0-hybrid	3.83771	0.00022939	14.2977		0	0.031806	0	0.0317278	3.6592	0.0796155	0.762161	0
gene21401-v1.0-hybrid	3.83	2.35634e-05	14.2214		0.235689	3.10585	0.325035	0.177041	7.0945	26.3221	10.5588	41.5696
gene30046-v1.0-hybrid	3.82733	1.40435e-08	14.1951		0.666595	3.33442	0.525308	0.214595	18.9292	45.3678	6.13265	8.7604
gene14803-v1.0-hybrid	3.81993	0.000243265	14.1225		0	0	0	0	0.735123	0.145181	0.47925	0.325776
gene30588-v1.0-hybrid	3.80873	0.000276616	14.0133		0	0	0	0	0.119871	0.0181033	0.0537837	0.0324979
gene15644-v1.0-hybrid	3.80618	5.36152e-07	13.9886		0.0278592	0.0944028	0.0768403	0.0313903	0.490884	1.02399	0.338024	1.97961
gene05633-v1.0-hybrid	3.80391	9.55424e-13	13.9666		0.481515	0.257628	0.489299	0.22844	2.17691	3.5827	8.16038	3.95534
gene14977-v1.0-hybrid	3.80242	0.000273358	13.9522		0.0549391	0	0	0	0.78653	0.699002	2.71765	0
gene21905-v1.0-hybrid	3.79737	1.9415e-25	13.9034		0.197166	0.325489	0.125496	0.119622	3.14005	2.55146	2.20825	1.38562
gene09393-v1.0-hybrid	3.79517	4.88348e-23	13.8823		1.13277	2.47643	1.20943	1.39986	19.2755	17.6669	26.1583	9.4587
gene15284-v1.0-hybrid	3.79148	2.17835e-07	13.8468		4.85321	21.8667	16.5291	3.95775	64.4901	114.778	217.173	289.195
gene31737-v1.0-hybrid	3.79018	2.23865e-10	13.8343		0.0954758	0.446774	0.0564296	0.153682	1.72736	2.12101	1.40031	4.53439
gene26536-v1.0-hybrid	3.78391	1.37161e-10	13.7744		0.249406	0.176069	0.64491	0.491781	9.40715	3.5699	7.39071	1.34499
gene09629-v1.0-hybrid	3.78364	8.35148e-42	13.7718		1.07994	0.911515	0.769216	0.521496	11.2787	7.49931	9.33733	8.4177
gene04177-v1.0-hybrid	3.77937	1.89072e-06	13.731		0.036038	0.0407058	0	0	0.654841	0.509466	0.302719	0.11432
gene35104-v1.0-hybrid	3.77788	2.68415e-10	13.7168		0.0826978	1.21432	0.228094	0.279539	5.8286	7.83291	7.64126	3.25295
gene31298-v1.0-hybrid	3.76679	0.000377771	13.6119		0	0	0	0	1.37817	0.0982864	0.648895	0.441094
gene06226-v1.0-hybrid	3.75433	5.58227e-37	13.4947		21.9704	23.6444	23.7092	19.5244	354.444	172.269	297.538	157.601
gene06169-v1.0-hybrid	3.74329	3.5383e-09	13.392		0.347624	0.0785298	0.191761	0.313347	7.27366	3.34174	2.27113	1.23506
gene01588-v1.0-hybrid	3.74254	3.93463e-05	13.3849		0	0.0739489	0.180575	0	0.216296	1.01808	2.13865	1.99375
gene00970-v1.0-hybrid	3.73896	2.96432e-14	13.3518		4.86801	6.47847	3.12405	0.597378	51.8048	44.6298	49.4832	33.9426
gene01898-v1.0-hybrid	3.73724	4.8633e-27	13.3358		75.387	109.067	46.9494	66.3591	969.435	731.838	1137.11	438.836
gene08860-v1.0-hybrid	3.73656	1.1192e-10	13.3296		0.196407	0.221847	0.203147	0.0553254	2.59555	1.31888	2.70387	1.93144
gene04124-v1.0-hybrid	3.73585	6.20795e-28	13.323		7.09216	10.9238	3.91886	4.19733	108.135	76.2929	69.8929	41.6626
gene14626-v1.0-hybrid	3.7337	0.000255837	13.3032		0.82548	0.225062	0.117766	0.160363	0.595597	15.895	29.5957	0.469542
gene17144-v1.0-hybrid	3.72528	5.38214e-05	13.2258		0	0	0.235532	0.0962181	4.41996	1.81082	2.15193	0.108356
gene34715-v1.0-hybrid	3.72458	7.88849e-08	13.2194		0.00283723	0.00961415	0.00391278	0	0.0781133	0.0641754	0.0529615	0.0504017
gene30354-v1.0-hybrid	3.72099	2.80543e-14	13.1865		0.0500401	0.0942024	0.0115016	0.0751768	1.12051	0.884264	0.622719	0.317476
gene17485-v1.0-hybrid	3.71335	9.94255e-07	13.1169		0.0169499	0.0382907	0.0233754	0	0.513323	0.263581	0.435047	0.0537688
gene06193-v1.0-hybrid	3.71316	1.14967e-20	13.1151		5.84081	5.1106	5.89941	3.29056	72.6573	38.6687	84.5735	27.0356
gene13603-v1.0-hybrid	3.70576	0.000327994	13.048		0.0302165	0	0	0	0.399315	0.0427168	0.930666	0.0191706
gene27853-v1.0-hybrid	3.7039	6.37669e-06	13.0312		2.73388	12.0594	5.87364	7.61991	27.033	67.4925	42.7865	301.983
gene32380-v1.0-hybrid	3.69939	0.000107146	12.9905		0.20597	1.62854	0.730415	0.0994614	1.36096	5.53238	20.1026	29.7942
gene31395-v1.0-hybrid	3.69869	0.000101607	12.9843		0.0470437	0	0	0	0.621689	0.399031	0.439073	0.298465
gene24573-v1.0-hybrid	3.69859	0.000581938	12.9833		0	0	0	0	0.489307	0.0285511	0.263895	0.0512531
gene19647-v1.0-hybrid	3.69678	2.87719e-30	12.967		5.38923	7.33176	4.78964	3.94025	61.9345	43.1049	78.4669	40.1181
gene18420-v1.0-hybrid	3.68935	1.54176e-16	12.9005		0.311912	1.16703	0.510807	0.900582	7.49253	6.50397	5.56762	12.2197
gene25020-v1.0-hybrid	3.68604	0.000348253	12.8709		0	0	0	0	0.310579	0.341734	0.225616	0.204487
gene24117-v1.0-hybrid	3.68559	2.13491e-05	12.8669		0	0.0220469	0	0.0329891	0.0859809	0.110374	0.318805	0.482957
gene31483-v1.0-hybrid	3.68544	1.36624e-35	12.8656		0.714209	1.21007	1.06703	0.938855	11.6013	10.5174	10.3877	8.68488
gene05643-v1.0-hybrid	3.67925	0.000907899	12.8105		0	0	0	0.0329073	0.418118	0.289013	19.2717	19.3816
gene18232-v1.0-hybrid	3.66789	6.88009e-08	12.7099		0.0509487	0.0115096	0.028105	0	0.246875	0.489775	0.389926	0.168085
gene13874-v1.0-hybrid	3.64373	4.26487e-15	12.4989		0.306587	0.995604	0.47566	0.388627	6.71045	4.71343	8.51287	3.45258
gene03722-v1.0-hybrid	3.64169	8.75511e-07	12.4813		0.418674	0.0834533	0.203783	0.47174	8.4891	1.53191	6.94176	0.437499
gene00243-v1.0-hybrid	3.64001	0.000869341	12.4667		0	0	0	0	0.502706	0.101893	0.762402	0
gene23864-v1.0-hybrid	3.63409	3.68634e-52	12.4157		3.62818	5.25978	4.37319	3.28331	39.767	39.6194	44.955	37.8087
gene32536-v1.0-hybrid	3.62749	4.37846e-08	12.359		0.028311	0.559613	0.409953	0.287094	2.30716	2.00115	3.35578	7.5439
gene28497-v1.0-hybrid	3.6259	0.000764653	12.3454		0.0770225	0	0	0	3.13841	0.108886	3.95381	0
gene13147-v1.0-hybrid	3.61517	5.33807e-09	12.2539		0.246365	0.0618388	0.113252	0.0925303	1.17568	1.43183	2.78482	0.798888
gene23414-v1.0-hybrid	3.61286	0.000826914	12.2343		0	0	0	0	0.51911	0.111064	0.733252	0.0498437
gene29772-v1.0-hybrid	3.61167	3.97159e-14	12.2243		0.734233	1.20253	1.26571	1.07548	19.3251	6.22787	16.4468	4.70487
gene18472-v1.0-hybrid	3.60838	4.62718e-08	12.1964		0.3548	0.114501	0.1398	0.17133	0.948911	2.57954	1.84496	4.37338
gene21359-v1.0-hybrid	3.60121	0.000945846	12.1359		0	0	0	0	1.2795	0	0.671287	0.491416
gene10294-v1.0-hybrid	3.596	7.60204e-06	12.0922		19.0532	7.59873	39.4617	30.0866	497.645	122.724	766.345	49.259
gene05603-v1.0-hybrid	3.59546	2.69086e-11	12.0876		0.104751	0.473273	0.397264	0.0885206	2.0476	2.62851	2.59082	4.08718
gene03288-v1.0-hybrid	3.59538	0.00073953	12.087		0	0	0	0	0.145817	0.249581	0.247164	0.0280021
gene16174-v1.0-hybrid	3.59525	4.5925e-07	12.0858		0.477252	0.829333	0.759427	0.703201	3.07261	1.14178	20.3871	7.77934
gene09396-v1.0-hybrid	3.59517	0.000810484	12.0852		0	0	0	0	0.398932	0.0960204	0.232443	0.0287283
gene00131-v1.0-hybrid	3.58654	3.67004e-08	12.0132		0.982037	6.28565	1.58003	0.829881	9.10245	24.9893	47.8905	26.5833
gene20697-v1.0-hybrid	3.56849	7.04939e-05	11.8638		0	0.0261766	0	0.0522246	0.229695	0.229335	0.800304	0.205844
gene15744-v1.0-hybrid	3.56721	2.76173e-10	11.8532		0.710894	0.947095	0.930107	1.068	19.2508	5.07646	15.5327	1.8966
gene07648-v1.0-hybrid	3.56481	7.29197e-21	11.8335		0.459049	0.459248	0.30749	0.221671	3.14875	2.59581	4.4803	3.67795
gene23936-v1.0-hybrid	3.54929	6.2525e-35	11.7069		1.18835	0.671133	1.1836	0.855451	10.6149	8.58643	9.55076	8.3352
gene30625-v1.0-hybrid	3.54567	0.000712243	11.6776		0	0.11615	0.11345	0	0.226488	0.785004	1.76595	4.61902
gene05463-v1.0-hybrid	3.54254	3.07201e-20	11.6522		19.4782	59.3631	21.2954	29.9444	381.665	277.889	406.942	196.882
gene09720-v1.0-hybrid	3.53427	1.77471e-17	11.5857		1.8795	7.00568	4.14717	1.99066	39.0781	29.7587	42.3813	33.5789
gene10004-v1.0-hybrid	3.53038	6.29251e-33	11.5545		82.4911	88.3099	106.319	39.2392	830.14	856.216	538.231	789.833
gene19917-v1.0-hybrid	3.52705	1.43773e-16	11.5279		16.2544	73.4826	22.3628	32.0942	272.469	407.27	406.106	312.615
gene22364-v1.0-hybrid	3.52266	0.000248337	11.4928		0	0	0.0506284	0	0.283004	0.363292	0.342641	0.232914
gene32256-v1.0-hybrid	3.51095	6.668e-08	11.3999		0.277665	0.664156	0.315349	0.441683	5.10836	1.36232	10.6558	1.26423
gene26580-v1.0-hybrid	3.50765	3.34662e-09	11.3738		0.300241	0.183695	0.327795	0.0986695	1.61189	0.93732	1.86816	4.80975
gene25169-v1.0-hybrid	3.50592	0.000117117	11.3602		0.0494107	0.0558105	0	0	0.652968	0.349257	0.830096	0.313482
gene32654-v1.0-hybrid	3.49428	1.96114e-15	11.2689		0.398797	0.225225	0.21999	0.404409	3.68911	2.53699	3.75931	2.32772
gene26022-v1.0-hybrid	3.49277	3.37177e-28	11.2572		1.99026	1.95225	1.63721	0.845864	11.978	23.6442	9.97222	15.1746
gene31822-v1.0-hybrid	3.49076	2.19197e-22	11.2415		4.71378	6.03423	3.32258	5.42927	36.3377	33.6152	50.1544	55.5591
gene32413-v1.0-hybrid	3.48573	1.69063e-16	11.2023		4.03207	8.16959	4.5287	2.95069	31.6318	30.4984	57.1471	57.6499
gene05525-v1.0-hybrid	3.48554	5.07034e-06	11.2009		0.052236	0.0118004	0.0144076	0.0117714	0.184082	0.679378	0.360775	0.0795377
gene01288-v1.0-hybrid	3.48378	3.93614e-13	11.1872		0.0300432	0.203607	0.0517901	0.076165	0.827135	1.46527	0.693995	0.714775
gene26043-v1.0-hybrid	3.47775	4.50616e-56	11.1406		6.33125	8.48237	5.60844	5.59763	73.9732	49.6193	49.3651	57.7014
gene12397-v1.0-hybrid	3.46744	1.09059e-10	11.0612		2.4252	7.65853	2.80283	5.29199	17.7363	26.269	52.5072	72.295
gene01573-v1.0-hybrid	3.46559	3.36445e-05	11.0471		0.016859	0.0952131	0.0464999	0.0189958	0.0928308	0.357501	0.487786	1.39049
gene29559-v1.0-hybrid	3.46541	0.00175027	11.0457		0.0122372	0	0	0.0137883	1.63064	0.276794	1.54188	0
gene05820-v1.0-hybrid	3.45679	5.31758e-29	10.9798		61.9604	70.8176	91.6699	56.5356	548.073	476.142	749.578	666.308
gene27006-v1.0-hybrid	3.45117	2.77928e-21	10.9372		6.11711	8.19647	4.54883	4.66254	72.9132	37.6429	72.3736	29.754
gene30586-v1.0-hybrid	3.45117	3.35825e-10	10.9372		0.369519	0.326645	0.288033	0.362048	7.78488	2.61193	3.5388	0.65235
gene16238-v1.0-hybrid	3.43226	1.16145e-13	10.7948		19.7377	31.9897	29.7614	15.737	117.067	124.364	314.619	290.262
gene14946-v1.0-hybrid	3.43102	0.000270387	10.7855		0	0.0591591	0.0722299	0.0590138	0.115358	0.370212	1.12432	1.66146
gene31401-v1.0-hybrid	3.4121	0.00202347	10.645		0	0	0	0	0.355113	0.165767	0.656643	0
gene02127-v1.0-hybrid	3.40912	3.28968e-05	10.623		2.59296	19.7586	5.1237	4.68767	25.3375	52.7142	170.382	128.611
gene13038-v1.0-hybrid	3.4054	1.47285e-34	10.5956		0.69545	1.64011	0.874769	0.740542	10.5876	8.56745	7.66063	7.18563
gene18776-v1.0-hybrid	3.39555	6.63299e-24	10.5236		17.4677	25.9136	15.9059	17.2333	167.974	158.384	242.753	85.9538
gene23477-v1.0-hybrid	3.38948	2.90939e-05	10.4794		0.0744672	0.0210281	0.0513483	0.0839058	1.25062	0.315821	1.39005	0.0708678
gene16186-v1.0-hybrid	3.38489	4.08426e-17	10.4461		2.26141	7.54941	2.03291	3.51063	35.4559	28.9855	38.8045	29.1835
gene25055-v1.0-hybrid	3.3829	5.65362e-20	10.4317		10.4355	32.1803	14.555	20.5435	173.722	133.947	212.034	139.6
gene01340-v1.0-hybrid	3.37889	3.56594e-08	10.4027		0.480998	0.271649	0.165834	0.496799	7.41586	1.86995	4.56412	1.06808
gene16583-v1.0-hybrid	3.37772	0.0016448	10.3943		0	0	0	0	0.069934	0.0384747	0.076204	0.0230225
gene13049-v1.0-hybrid	3.37741	2.26923e-05	10.392		0.289633	2.08556	0.549214	0.299148	2.59156	7.13127	10.5764	15.7877
gene13914-v1.0-hybrid	3.36184	6.09372e-31	10.2805		3.07028	2.75396	3.23789	1.32272	28.3422	23.234	20.8176	15.5833
gene26009-v1.0-hybrid	3.36135	4.62516e-13	10.277		0.423031	0.477824	1.83353	0.885206	8.9846	6.92012	9.19385	6.90143
gene28752-v1.0-hybrid	3.3547	1.97752e-05	10.2297		0.0581948	0.0657323	0.601916	0.327854	0.833139	1.19291	3.06879	6.46121
gene13455-v1.0-hybrid	3.35457	3.42008e-16	10.2289		0.392815	0.28235	0.393981	0.24142	4.36524	2.22127	2.59971	2.35625
gene05152-v1.0-hybrid	3.3422	0.00295371	10.1415		0	0	0	0	2.68505	0.0547111	3.86492	0.294642
gene13608-v1.0-hybrid	3.34155	7.58492e-15	10.1369		5.87155	21.9978	8.2114	9.97022	80.9629	70.7884	119.636	107.977
gene06350-v1.0-hybrid	3.34154	0.000240597	10.1369		0.736528	4.02097	3.0472	0.41494	4.32592	10.8461	59.9204	32.3205
gene19736-v1.0-hybrid	3.34128	4.29675e-15	10.135		2.58431	2.64173	1.96019	1.04827	26.4678	19.2169	22.1905	5.50904
gene31402-v1.0-hybrid	3.3399	3.01026e-09	10.1253		0.104472	0.118004	0.230521	0.0470854	1.93286	1.09291	1.30659	0.450714
gene01342-v1.0-hybrid	3.33749	0.00260017	10.1085		0	0	0	0	0.71725	0.230184	0.531892	0
gene16699-v1.0-hybrid	3.33242	2.35016e-10	10.073		4.23031	2.17909	0.897531	0.654738	15.819	36.6378	15.0555	9.34937
gene24860-v1.0-hybrid	3.32391	4.13836e-10	10.0138		0.453248	0.65566	0.668931	0.510696	14.1862	3.11383	3.93344	1.36212
gene28556-v1.0-hybrid	3.32376	0.000173261	10.0127		0.00915652	0.020685	0	0	0.121005	0.0517779	0.170921	0.0929485
gene07363-v1.0-hybrid	3.32072	3.988e-07	9.99166		0.00773257	0.0349365	0.0319916	0.0348506	0.562028	0.251423	0.252597	0.0883057
gene02557-v1.0-hybrid	3.31786	1.78898e-09	9.97183		4.39486	11.2461	4.45179	5.69687	28.2255	21.498	62.9435	100.576
gene12289-v1.0-hybrid	3.31713	0.00303097	9.96682		0	0	0	0	0.492047	0	1.4943	0.0472452
gene26535-v1.0-hybrid	3.30841	1.3162e-07	9.90674		0.155263	0.140298	0.428241	0.279907	3.79586	1.36086	3.82566	0.709238
gene16428-v1.0-hybrid	3.2974	8.39813e-32	9.8314		600.367	758.819	747.327	681.677	6893.7	4162.73	7033.48	3886.88
gene07097-v1.0-hybrid	3.29412	1.13906e-18	9.8091		18.0798	37.588	15.2818	15.4235	152.144	124.595	207.264	188.143
gene15754-v1.0-hybrid	3.29112	7.95006e-39	9.78875		1.92836	2.09746	2.26539	2.01183	22.2588	22.4147	11.732	11.6906
gene20210-v1.0-hybrid	3.27174	0.00308481	9.65813		0	0	0	0	1.2094	0.119423	0.946131	0.107191
gene32435-v1.0-hybrid	3.27056	2.24522e-19	9.65024		5.83872	11.0492	4.00497	3.9266	54.1665	39.715	59.887	39.7586
gene30477-v1.0-hybrid	3.2691	7.84944e-44	9.64047		150.045	204.703	169.593	122.122	1524.9	1145.92	1396.07	903.526
gene15204-v1.0-hybrid	3.26633	0.00134471	9.62193		0.0366261	0.020685	0	0.0206342	0.100837	0.310667	1.17936	0
gene22479-v1.0-hybrid	3.26379	0.00170196	9.60502		0	0.0240484	0	0.0239893	0.726848	0.0902956	0.496783	0
gene24313-v1.0-hybrid	3.26233	1.5603e-05	9.59531		0.0309303	0.0349365	0.0426555	0.209104	0.817496	0.699613	1.53001	0.353223
gene08782-v1.0-hybrid	3.26185	0.00359084	9.59209		0	0	0	0	0.811109	0.0578456	1.06933	0
gene12467-v1.0-hybrid	3.26036	1.50858e-05	9.5822		0.0379531	0.0857378	0.0261703	0	0.480657	0.295097	0.619899	0.192632
gene01344-v1.0-hybrid	3.25475	1.79789e-10	9.545		0.26459	0.275871	0.336823	0.275194	6.09663	2.38816	1.12077	1.16216
gene14381-v1.0-hybrid	3.25386	1.07438e-37	9.53914		5.20811	4.7859	5.47811	4.17738	39.0791	33.3191	38.1456	37.8588
gene30234-v1.0-hybrid	3.2519	1.38029e-08	9.52622		1.6974	12.1531	1.56058	1.93345	52.6056	49.6574	28.8886	25.3867
gene17331-v1.0-hybrid	3.24719	1.53309e-13	9.49517		1.1574	1.64404	1.11247	0.790363	13.4799	7.58604	14.0431	3.24874
gene24121-v1.0-hybrid	3.24621	2.32044e-05	9.48871		0.0295349	0.0667208	0.0610967	0	0.178891	0.250519	0.702929	0.412241
gene20387-v1.0-hybrid	3.24423	0.00410766	9.4757		0.0669571	0.100839	0.0615596	0.100592	223.768	1.4514	197.166	0
gene22737-v1.0-hybrid	3.24396	3.07328e-14	9.47393		0.280582	0.422565	0.451437	0.316145	3.60493	3.04103	3.40438	1.83947
gene04359-v1.0-hybrid	3.24344	5.68135e-25	9.47049		2.48783	4.5191	3.8322	5.49156	24.2732	33.9978	34.2727	32.1215
gene20544-v1.0-hybrid	3.24301	2.94646e-09	9.4677		0.44638	0.705876	1.10807	0.201183	4.62087	4.03868	7.49917	4.07812
gene23219-v1.0-hybrid	3.24183	1.37968e-10	9.45992		0.32859	0.202446	0.247175	0.235606	1.84222	3.08275	2.98319	0.833886
gene21639-v1.0-hybrid	3.23809	0.00360832	9.43542		0	0	0	0	0.498273	0.290742	0.499072	0
gene15737-v1.0-hybrid	3.23634	4.04222e-15	9.424		5.84952	7.74052	7.27206	7.1923	37.5461	29.8483	58.8594	83.6236
gene09594-v1.0-hybrid	3.22736	0.00012713	9.36555		0.374109	0	0.257964	0.210763	2.26596	1.85106	4.53918	1.4241
gene11928-v1.0-hybrid	3.22684	1.03271e-09	9.36215		1.09535	1.70651	1.14596	0.936276	3.95156	5.82016	11.034	16.966
gene30047-v1.0-hybrid	3.22605	2.70028e-09	9.35699		2.59657	6.24179	1.83635	2.77565	23.9025	15.3418	54.1861	13.6859
gene06574-v1.0-hybrid	3.22441	1.73783e-07	9.34641		0.132876	0.131326	0.114529	0	0.78653	1.92542	0.542575	0.442586
gene23933-v1.0-hybrid	3.22199	0.000103694	9.33071		0.993325	13.9738	2.98882	0.610487	62.502	66.6382	49.8527	33.3437
gene05790-v1.0-hybrid	3.21618	1.02366e-14	9.29324		0.4501	0.600835	0.733585	0.368836	5.94813	3.2972	5.04111	2.59602
gene25201-v1.0-hybrid	3.20941	0.00168131	9.2497		0	0.0305995	0	0.0305244	0.596678	0.229787	0.55626	0
gene25372-v1.0-hybrid	3.20624	4.11297e-05	9.22943		0.212332	0.119917	0.878472	0.47849	0.7015	3.90223	4.1617	7.94804
gene20341-v1.0-hybrid	3.20158	0.000798557	9.19969		0.291957	11.0024	0.36603	0.807452	30.1353	55.0065	44.986	44.2868
gene25992-v1.0-hybrid	3.20104	0.00179482	9.19623		0	0	0.0306926	0	0.0980378	0.0629255	0.249264	0.22592
gene25548-v1.0-hybrid	3.19399	0.00349782	9.15138		0	0	0	0	0.0321033	0.0618165	0.122435	0.0739795
gene31003-v1.0-hybrid	3.19397	1.50384e-10	9.15126		0.46462	0.143127	0.815499	0.475917	4.23289	5.79203	1.65573	4.39482
gene09337-v1.0-hybrid	3.19388	0.000804471	9.15069		0.0894794	0.363849	0.715718	0.0806566	0.512409	1.06257	7.33252	7.03942
gene11438-v1.0-hybrid	3.18517	2.87402e-14	9.09562		1.18048	1.56327	0.505235	0.756783	7.3294	4.8914	10.3909	6.94712
gene25738-v1.0-hybrid	3.18498	6.3061e-22	9.09444		1.45924	0.832445	0.548839	0.730752	9.04141	7.06389	7.1124	4.09597
gene28406-v1.0-hybrid	3.18165	1.46269e-10	9.07341		162.668	174.281	169.591	174.434	2448.91	824.017	1993.88	301.587
gene02449-v1.0-hybrid	3.18129	0.00326775	9.07119		0	0	0	0	0.393265	0.336556	0.277747	0.151041
gene03726-v1.0-hybrid	3.17932	0.00203228	9.05882		0.0628504	0	0	0	0.138429	0.710807	0.586601	0.318999
gene32261-v1.0-hybrid	3.17916	1.42956e-41	9.05781		358.289	411.268	436.776	233.168	2770.55	2667.93	2749.34	2186.98
gene10665-v1.0-hybrid	3.17794	7.7243e-39	9.05011		49.899	86.9193	81.8253	48.8901	565.591	519.536	495.267	370.47
gene00244-v1.0-hybrid	3.17574	1.7074e-05	9.03636		0.0966929	0.245738	0.133348	0	0.638905	0.444254	1.4665	1.65634
gene29961-v1.0-hybrid	3.17519	0.00208911	9.03289		0	0	0.0296835	0	0.284444	0.121714	0.241069	0.0273116
gene30541-v1.0-hybrid	3.13797	4.0345e-29	8.80282		4.22099	6.29611	2.81307	2.91276	39.278	35.5175	26.201	17.6567
gene13399-v1.0-hybrid	3.13211	3.60986e-08	8.76715		0.482696	0.620419	0.20659	0.30007	1.13647	2.91777	6.01204	2.0909
gene12546-v1.0-hybrid	3.13174	7.9342e-18	8.7649		14.4885	16.5714	15.4706	13.7516	68.5104	84.2792	97.4713	165.945
gene31975-v1.0-hybrid	3.13108	4.80198e-10	8.76093		0.265864	0.51051	0.384982	0.284584	1.08331	2.55578	2.29529	4.63858
gene29787-v1.0-hybrid	3.13077	6.26651e-08	8.75903		0.214821	0.0519953	0.0846444	0.224759	0.557638	1.1063	1.2746	1.63549
gene10881-v1.0-hybrid	3.12727	8.78608e-15	8.73783		16.6831	12.4234	15.3595	14.9964	199.348	77.0259	133.366	41.5168
gene25629-v1.0-hybrid	3.1269	1.80333e-11	8.73554		0.170557	0.180608	0.0441024	0.168153	0.645659	1.73301	1.2138	0.784513
gene21360-v1.0-hybrid	3.11842	0.00228597	8.68435		0	0.0778409	0	0	0.758933	0.487121	0.385922	0.17489
gene11945-v1.0-hybrid	3.11352	0.00264636	8.65489		0	0	0	0.0278367	0.054414	0.139703	0.230582	0.219437
gene01773-v1.0-hybrid	3.10702	0.00121089	8.61599		0	0.106914	0	0.106651	0.312717	0.669058	1.06012	1.08095
gene26988-v1.0-hybrid	3.10263	8.12588e-09	8.58986		11.7477	67.8395	11.2395	23.1643	205.865	143.137	285.626	198.443
gene13867-v1.0-hybrid	3.10151	0.0045238	8.58318		0.700066	0.17572	0.214544	0.350577	22.3577	0.879712	18.7306	0
gene34958-v1.0-hybrid	3.10142	0.000445016	8.58265		0.0610593	0.0229893	0	0	0.246555	0.115092	0.398919	0.232432
gene21309-v1.0-hybrid	3.09205	0.00612476	8.5271		0	0	0	0	0.0834582	0.178559	0.565853	0
gene07261-v1.0-hybrid	3.08754	3.31126e-09	8.50047		13.2592	76.5021	14.2559	39.446	207.401	219.945	261.424	345.478
gene29698-v1.0-hybrid	3.08637	1.22481e-27	8.49359		2.73221	2.86952	1.95669	2.06854	26.8001	20.4644	14.4056	7.78522
gene28749-v1.0-hybrid	3.08192	5.44017e-08	8.46739		1.1369	2.91405	1.74879	1.42881	2.72878	11.3536	19.6441	17.7551
gene08617-v1.0-hybrid	3.07934	4.13559e-20	8.4523		332.944	516.75	283.098	286.395	1857.24	1869.99	3005.57	2613.78
gene10348-v1.0-hybrid	3.07777	0.00551282	8.44308		0	0	0	0	0.522093	0.191489	0.568902	0.0859373
gene11628-v1.0-hybrid	3.07454	1.32285e-06	8.42422		0.67833	0.543298	0.49325	0.361309	0.842094	1.62149	5.07636	7.48046
gene20194-v1.0-hybrid	3.06471	0.00445619	8.36698		0.0770225	0.0434993	0	0	0	3.21213	0.323493	0.0977327
gene13233-v1.0-hybrid	3.05936	0.00352921	8.33604		0.0323304	0	0.0891727	0.0364282	1.28175	0	1.65962	0.0410236
gene28407-v1.0-hybrid	3.05521	1.74801e-05	8.3121		0.352179	0.275396	0.0747206	0.0915731	3.99774	1.26383	1.76992	0.240625
gene31097-v1.0-hybrid	3.05252	5.40281e-05	8.29663		0.0840245	0.332177	0.173815	0	0.508931	1.18785	1.09792	2.18566
gene15214-v1.0-hybrid	3.05197	3.32475e-06	8.29346		0.0222243	0	0.0459738	0.0500824	0.208036	0.282764	0.207426	0.267901
gene24667-v1.0-hybrid	3.04557	1.0998e-06	8.25673		0.0687942	0.279737	0.986678	0.68212	2.15159	6.53544	4.96967	2.67113
gene04724-v1.0-hybrid	3.045	2.04668e-23	8.25345		101.336	61.8924	81.8758	51.3196	412.879	706.964	311.122	587.272
gene28696-v1.0-hybrid	3.04268	0.00461094	8.24021		0.0123139	0.389449	0	0.0554988	0.691604	0.36557	4.76958	2.51562
gene30811-v1.0-hybrid	3.0412	7.26213e-05	8.23176		0	0.0637261	0	0.0476772	0.170862	0.458611	0.236957	0.196869
gene19192-v1.0-hybrid	3.04004	4.28674e-11	8.22513		0.123305	0.397931	0.170048	0.119086	1.61009	1.09569	1.64406	1.25168
gene14135-v1.0-hybrid	3.03944	9.30183e-05	8.22173		0.214653	1.16379	0.266422	0.0967439	0.590972	1.76002	4.44759	6.9999
gene07736-v1.0-hybrid	3.03619	0.00117074	8.20321		0	0.0705208	0.0287006	0	0.0229188	0.470733	0.427326	0.224461
gene32561-v1.0-hybrid	3.03604	0.00151768	8.20239		0.0853945	0	0.117766	0.577308	1.59871	1.08649	6.61521	0.216712
gene15275-v1.0-hybrid	3.03528	5.87099e-11	8.19803		3.04729	4.67895	6.56635	4.6138	23.8581	15.2123	41.2399	44.7687
gene12591-v1.0-hybrid	3.02836	0.00633568	8.15883		2.13317	0.587673	1.3872	0.898885	136.5	54.8208	0.161866	0.11003
gene06900-v1.0-hybrid	3.02708	2.79356e-11	8.15159		0.958543	0.827944	0.440637	0.847087	7.61692	7.81165	6.01687	1.35937
gene23932-v1.0-hybrid	3.0194	1.6363e-05	8.10828		0.267828	0.504197	0	0	1.62222	1.64071	1.5415	1.58593
gene00117-v1.0-hybrid	3.01756	3.01026e-25	8.09795		4.84471	7.20473	3.09557	2.95069	27.3151	37.9203	23.6037	29.6688
gene25056-v1.0-hybrid	3.00425	4.30075e-17	8.0236		4.60154	14.325	6.19113	7.08165	57.3493	51.5652	62.1169	39.4477
gene21362-v1.0-hybrid	2.99799	9.51466e-12	7.98887		1.83528	4.90972	1.48752	1.81395	14.4315	21.5072	23.6955	8.0281
gene01119-v1.0-hybrid	2.99716	9.08886e-06	7.98429		0.0748219	0.056342	0.0343952	0.0843054	0.933849	0.705166	0.32589	0.221527
gene05639-v1.0-hybrid	2.99578	6.95751e-06	7.97662		0.0231408	0.026138	0.0478696	0.0130369	0.229356	0.21264	0.259176	0.146815
gene04460-v1.0-hybrid	2.99383	1.21997e-13	7.96585		4.01993	4.58207	3.51868	3.68147	52.1536	26.1051	25.7323	7.91909
gene23450-v1.0-hybrid	2.99203	7.22732e-25	7.95592		0.960963	0.990217	0.790499	0.816821	7.42647	5.17185	6.81326	3.57249
gene22709-v1.0-hybrid	2.98691	2.32938e-13	7.92776		15.6108	50.1383	11.9577	24.3193	181.595	185.042	194.24	113.768
gene21621-v1.0-hybrid	2.98412	5.98629e-12	7.91241		2.42449	1.71158	1.52712	1.89124	6.46962	8.37097	13.9579	18.6803
gene31858-v1.0-hybrid	2.98405	4.45291e-07	7.91204		3.02893	11.0656	7.31001	4.42603	13.4468	25.9594	50.3117	81.1911
gene20969-v1.0-hybrid	2.98384	3.81705e-24	7.91091		35.1962	34.0756	36.3076	26.7136	269.168	146.604	263.677	155.822
gene24335-v1.0-hybrid	2.98248	0.000505763	7.90343		3.75736	25.4641	15.7022	3.97701	23.9493	53.1174	120.083	221.479
gene13001-v1.0-hybrid	2.97808	0.000960646	7.87937		0.0714209	0.0806715	0.0984953	0	0.471918	0.403868	1.06655	0.634374
gene04066-v1.0-hybrid	2.97802	2.40079e-11	7.87906		1.08024	4.60332	1.55746	2.26834	14.8703	13.05	12.8319	21.1212
gene05854-v1.0-hybrid	2.97516	0.00920146	7.86342		0	0.0583807	0	0.0582373	52.2525	0.219204	79.0175	0.0655838
gene26343-v1.0-hybrid	2.97349	1.93515e-16	7.85436		4.37892	8.1465	5.86128	5.5144	54.3222	40.0557	46.5194	16.9959
gene13329-v1.0-hybrid	2.97154	0.00248069	7.84375		0.941307	8.95565	5.69185	0.367136	4.46546	24.0552	83.4285	63.4416
gene00541-v1.0-hybrid	2.97092	0.00310172	7.84037		0	0.0849174	0	0	0.0827927	0.690826	0.315754	0.238486
gene31094-v1.0-hybrid	2.96998	4.50296e-06	7.83527		0.309409	0.303899	0.296835	0.500202	5.08147	1.06499	4.29404	0.392604
gene24118-v1.0-hybrid	2.96805	7.98518e-19	7.82475		6.75432	8.55196	7.95228	5.94062	80.6179	37.536	51.5936	22.1675
gene06490-v1.0-hybrid	2.95483	0.00237957	7.75341		0.140291	0.105641	0	0.0263454	1.05573	0.0661093	1.94224	0.0593377
gene05814-v1.0-hybrid	2.94785	2.47202e-21	7.71598		11.5426	8.60809	8.27459	7.89469	41.8052	68.3568	77.5588	37.4201
gene12535-v1.0-hybrid	2.94615	0.00158006	7.7069		0	0.0568837	0	0.028372	0.415953	0.0711946	0.258518	0.223657
gene01806-v1.0-hybrid	2.932	2.579e-10	7.63166		2.20958	3.10585	2.84405	2.76627	10.9229	8.88509	19.477	27.2894
gene21338-v1.0-hybrid	2.9266	3.60101e-06	7.60315		1.72666	9.7515	1.30966	1.55641	10.6484	25.1419	29.3301	31.0017
gene26247-v1.0-hybrid	2.9228	1.29074e-05	7.58318		7.31323	0.940548	1.0485	0.856651	15.1108	32.7561	23.9236	6.33956
gene32377-v1.0-hybrid	2.91493	3.00291e-07	7.54193		0.168149	0.274341	0.0257657	0.136833	0.586391	1.0697	0.723661	1.63577
gene19009-v1.0-hybrid	2.91471	1.09764e-07	7.54075		1.37644	7.10388	2.30707	2.12354	14.8317	11.4955	19.4875	34.6353
gene05050-v1.0-hybrid	2.91221	0.00288664	7.52771		0	0.0209289	0.025553	0.0208775	0.204053	0.0261942	0.432342	0.0940446
gene19477-v1.0-hybrid	2.91202	8.87462e-25	7.52671		32.1008	45.097	37.0539	26.804	261.268	198.36	268.004	126.124
gene13511-v1.0-hybrid	2.90642	5.47348e-05	7.49758		0.0454121	0.051294	0.0626271	0.068224	0.233383	0.171196	0.395589	0.825926
gene16243-v1.0-hybrid	2.90409	1.43449e-26	7.48544		36.5644	37.8455	46.4213	41.2163	301.891	169.602	217.512	274.849
gene03106-v1.0-hybrid	2.90288	0.0074335	7.47919		0.0451511	0	0	0	0.248616	0.0638297	0.674255	0.114583
gene24692-v1.0-hybrid	2.90256	3.18251e-12	7.47752		0.393471	1.57033	0.741592	0.857128	4.6509	5.52537	4.18651	7.48903
gene30635-v1.0-hybrid	2.90241	0.00153	7.47674		0.0198642	0	0	0.011191	0.142192	0.15445	0.0370797	0.0504108
gene04584-v1.0-hybrid	2.90079	0.00126862	7.46833		0	0.0173997	0	0.034714	0.118751	0.108886	0.129397	0.175919
gene19499-v1.0-hybrid	2.90006	8.03702e-31	7.46457		28.2252	23.7602	26.775	23.748	208.446	187.329	161.775	76.5614
gene16543-v1.0-hybrid	2.89685	1.08259e-09	7.44798		2.11672	0.735657	1.23502	1.23837	5.87249	8.57434	14.0572	4.95854
gene24336-v1.0-hybrid	2.89516	0.000427288	7.43926		7.33639	24.4684	20.474	4.55621	23.5381	57.3284	120.555	228.914
gene13424-v1.0-hybrid	2.89336	0.00986936	7.42996		0	0	0	0	0.477342	0.0765956	0.252845	0.1375
gene02085-v1.0-hybrid	2.8887	3.54775e-23	7.406		4.12179	5.4993	3.31901	2.4312	34.6073	22.1345	22.1783	14.6021
gene04535-v1.0-hybrid	2.88777	0.000298964	7.40127		0.0336458	0.0380037	0.0232002	0.0379103	0.314949	0.0713471	0.455338	0.213463
gene19776-v1.0-hybrid	2.88632	2.67174e-08	7.3938		3.06569	13.409	3.928	4.66285	66.7564	61.9456	34.7618	10.4745
gene08627-v1.0-hybrid	2.88469	0.0041947	7.38546		0.350968	2.80548	0.632942	0.334614	0.743285	1.87014	14.6902	25.7611
gene08966-v1.0-hybrid	2.88355	0.00458966	7.37965		1.10875	1.1808	1.26694	1.07081	19.0131	0.806107	35.953	0.321572
gene16310-v1.0-hybrid	2.87851	1.482e-08	7.35392		0.60433	1.9568	0.277807	1.08948	4.43684	6.43599	5.52759	8.17947
gene26482-v1.0-hybrid	2.87607	0.00973825	7.34148		0	0	0	0	0.302512	0.155334	0.256382	0.139423
gene10502-v1.0-hybrid	2.87584	0.000325426	7.34031		0.273262	0.077164	0	0.153949	1.5799	0.386308	1.33898	0.953531
gene31482-v1.0-hybrid	2.87455	7.7863e-30	7.33374		55.4913	47.683	60.4811	57.0342	370.331	258.961	378.971	272.941
gene20714-v1.0-hybrid	2.87031	2.8731e-06	7.31222		0.104576	0.147652	0.234357	0.147289	0.676599	0.332636	1.23225	1.72504
gene01902-v1.0-hybrid	2.86987	4.6626e-16	7.30999		11.8146	20.4058	8.67092	5.64302	69.6931	69.9308	75.882	58.1433
gene32207-v1.0-hybrid	2.86783	2.17895e-25	7.29969		10.9783	9.83737	10.6698	10.188	94.0053	45.0887	66.4544	41.6176
gene23280-v1.0-hybrid	2.86225	8.22986e-08	7.27147		0.174584	0.253539	0.085988	0.0562036	0.480657	1.51611	0.64014	1.09181
gene10788-v1.0-hybrid	2.86169	0.000337278	7.26865		0.364638	0.0748849	0.0914303	0.149402	3.43153	1.82763	0.897228	0.0841243
gene13917-v1.0-hybrid	2.85957	2.21023e-21	7.258		11.7844	14.7268	9.9124	8.00452	81.272	46.5522	75.1973	53.1312
gene30616-v1.0-hybrid	2.8586	5.97559e-08	7.25309		8.98802	19.3976	24.0464	14.4272	70.6349	96.7202	34.9308	212.75
gene05802-v1.0-hybrid	2.85115	5.48038e-08	7.21575		4.64739	2.74965	4.27275	2.36886	22.5435	18.7713	39.8641	6.59902
gene23287-v1.0-hybrid	2.85016	1.10114e-08	7.2108		0.245509	0.242645	0.211611	0.276627	2.23055	1.82214	1.77584	0.545165
gene17473-v1.0-hybrid	2.84286	1.33428e-51	7.17443		99.5634	128.978	71.9243	83.2094	673.612	626.74	487.584	417.306
gene20123-v1.0-hybrid	2.83394	0.0006477	7.13019		0.297265	0.239834	0.644213	0.047849	2.3851	2.46141	4.9544	0.10777
gene11440-v1.0-hybrid	2.83025	0.00801878	7.11197		0	0.141982	0	0	0.0692147	0.177702	0.997222	0.877248
gene15992-v1.0-hybrid	2.83	1.95752e-07	7.11074		0.111777	0.108218	0.17617	0.035984	1.28371	0.586921	0.387491	0.567326
gene21537-v1.0-hybrid	2.82814	2.33873e-22	7.10158		64.4583	142.074	64.3052	73.7978	601.773	504.131	526.593	342.32
gene09103-v1.0-hybrid	2.82539	0.00102811	7.08806		0.802525	12.9768	1.57275	9.09002	66.7494	24.6012	22.1158	86.6636
gene17089-v1.0-hybrid	2.82247	4.75469e-08	7.07371		0.212972	0.641484	0.358974	0.506594	1.12057	3.24493	2.12025	3.90342
gene09304-v1.0-hybrid	2.82089	1.14648e-12	7.06598		8.12197	5.1014	7.06597	4.66123	62.1511	23.2858	44.9161	18.5409
gene11097-v1.0-hybrid	2.81653	3.55232e-07	7.04468		0.0761269	0.0687897	0.0419941	0.0686206	0.586849	0.624195	0.312627	0.212512
gene18597-v1.0-hybrid	2.81286	4.65484e-10	7.02675		0.44638	0.352938	0.369357	0.301775	3.78518	2.33486	1.83313	1.24609
gene32171-v1.0-hybrid	2.80579	7.891e-06	6.9924		1.3019	3.19459	2.7241	1.46691	3.01578	7.17154	16.4248	24.4946
gene25272-v1.0-hybrid	2.80255	3.97159e-14	6.97673		7.2016	10.5113	5.99766	4.47872	55.8249	28.6253	52.2878	23.4977
gene24788-v1.0-hybrid	2.7983	0.00789849	6.95622		0.144152	0	0	0.0812116	2.22249	0.30568	1.07633	0
gene18007-v1.0-hybrid	2.79644	1.24221e-09	6.94724		0.609614	0.446118	0.473639	0.386975	6.52433	2.31838	2.38006	0.936952
gene31859-v1.0-hybrid	2.78596	3.22811e-06	6.89696		0.276352	0.267554	0.163334	0.355862	0.565195	1.95338	1.95288	2.10395
gene01294-v1.0-hybrid	2.78555	0.00180144	6.895		0.407363	1.6214	0.133759	0.152999	1.1963	3.45531	3.49426	9.59952
gene09323-v1.0-hybrid	2.7835	0.0083461	6.8852		0	0.0407058	0	0	0.238124	0.203786	0.168177	0.0914562
gene07016-v1.0-hybrid	2.78108	3.53436e-20	6.87365		176.932	246.113	195.652	196.464	765.617	1070.13	1431.29	1097.33
gene31866-v1.0-hybrid	2.77917	7.76843e-06	6.86458		0.71062	0.356738	1.79667	0.756206	3.43465	2.84635	10.9067	4.40828
gene29823-v1.0-hybrid	2.77807	4.43022e-12	6.85933		27.8079	40.6666	17.0702	15.6662	156.293	126.005	210.216	72.5781
gene09619-v1.0-hybrid	2.77163	1.21519e-21	6.82877		1.13193	2.65836	1.49921	1.45219	11.0092	14.7979	6.27605	6.7264
gene32421-v1.0-hybrid	2.76319	0.00461456	6.78898		2.28086	2.61718	0.149786	1.18299	2.07325	7.57484	4.49412	40.7478
gene06080-v1.0-hybrid	2.76199	0.00137449	6.78331		0.0204591	0.0924361	0.0282148	0.0230522	0.720986	0.491688	0.229141	0.0259602
gene09177-v1.0-hybrid	2.76097	5.47863e-11	6.77852		8.29683	14.3475	10.8345	5.37742	83.7691	65.6521	62.7033	17.0027
gene20338-v1.0-hybrid	2.75981	0.00298152	6.77309		0	0	0.0585648	0.095698	0.374133	0.180103	0.396352	0.43108
gene26687-v1.0-hybrid	2.75378	1.82619e-05	6.74484		1.09115	1.35573	1.05335	2.33596	3.00411	13.8829	16.8037	3.18446
gene22905-v1.0-hybrid	2.75336	0.00256635	6.74285		1.86421	1.05283	0.734541	0.60014	0.733206	6.40028	25.6017	0.506885
gene30812-v1.0-hybrid	2.75005	0.000964058	6.72743		0.0505228	0.142667	0	0	0.47293	0.678524	0.330081	0.128215
gene30406-v1.0-hybrid	2.74857	0.00296505	6.72049		1.61627	2.68065	1.7211	1.84418	0.901233	3.73104	18.0258	37.1231
gene31149-v1.0-hybrid	2.74798	3.33381e-09	6.71775		22.5811	74.3381	37.4138	54.3548	132.434	247.75	230.931	415.276
gene30624-v1.0-hybrid	2.74573	2.14446e-09	6.70731		19.6407	34.593	39.0225	30.6071	77.7932	139.488	159.078	289.6
gene29765-v1.0-hybrid	2.73951	7.67632e-22	6.67844		9.80832	5.87962	7.47779	6.70693	41.9853	31.0365	41.9708	42.3212
gene05542-v1.0-hybrid	2.73802	0.00118279	6.67154		8.05671	4.48221	3.7589	2.84531	73.8937	12.9196	58.5479	2.74649
gene08312-v1.0-hybrid	2.73231	1.43166e-36	6.64518		2.82535	2.4295	2.8406	2.15654	17.5646	11.931	12.1131	12.6055
gene24332-v1.0-hybrid	2.72949	6.04199e-05	6.63223		5.09597	17.2681	9.51678	2.1532	14.8484	23.8637	96.71	57.657
gene29524-v1.0-hybrid	2.72889	2.47663e-12	6.62944		1.3269	3.94724	0.996483	2.1316	10.8654	13.075	9.33118	12.4526
gene31862-v1.0-hybrid	2.72844	1.21389e-07	6.62737		0.392815	0.621171	1.30014	1.10651	2.98488	3.60957	6.63593	5.58249
gene27779-v1.0-hybrid	2.72688	0.00047678	6.62024		0.167155	0.314676	0.384202	0.376684	0.613605	0.55138	2.08015	4.59551
gene29711-v1.0-hybrid	2.72351	3.15835e-05	6.6048		0.361209	1.42798	1.12081	0.813983	1.19336	7.65956	4.80406	8.8229
gene09008-v1.0-hybrid	2.7229	8.93981e-07	6.60197		0.426973	0.559439	0.211979	0.250167	3.44192	1.08649	3.15617	0.75849
gene11660-v1.0-hybrid	2.72252	1.66227e-18	6.60025		1.76393	4.52123	2.13321	2.30857	17.1094	15.8443	15.2476	9.435
gene24691-v1.0-hybrid	2.72233	1.62541e-09	6.59936		0.790102	3.97388	1.45967	1.32697	7.88023	11.3803	9.99003	11.6901
gene21433-v1.0-hybrid	2.71929	0.00530467	6.58547		0.0351512	0.019852	0	0	0.329041	0.223618	0.0492115	0.0446028
gene27960-v1.0-hybrid	2.71655	0.00278415	6.573		0.0168229	0.133013	0.0232002	0	0.0741056	0.237824	0.643754	0.341541
gene23271-v1.0-hybrid	2.71651	0.00233356	6.57282		0.401417	0.7125	0	0	2.21032	3.0806	3.47893	0.291058
gene23705-v1.0-hybrid	2.71445	0.00426245	6.56345		0.115292	0.0558105	0.0908552	0.0371156	0.018138	0.116419	0.338187	1.88089
gene21322-v1.0-hybrid	2.71443	1.88107e-22	6.56335		1.43221	1.33501	1.22727	0.736366	8.13119	9.94658	4.04911	4.23451
gene31896-v1.0-hybrid	2.71153	9.91097e-07	6.55016		0.591334	0.333963	1.22325	0.28555	2.55834	3.105	2.48359	5.57391
gene29030-v1.0-hybrid	2.71133	7.47405e-09	6.54926		0.256094	0.709163	0.284818	0.381635	3.33882	4.37948	1.4958	0.744248
gene22488-v1.0-hybrid	2.71012	4.19443e-13	6.54376		15.3465	20.1968	12.3101	10.6605	52.035	59.1941	110.619	75.5694
gene32084-v1.0-hybrid	2.70828	6.61967e-14	6.53543		2.48094	8.31341	4.33379	3.23023	28.3537	21.3944	23.3869	23.7151
gene00477-v1.0-hybrid	2.70726	1.85685e-06	6.5308		1.60912	5.02496	4.30769	1.52867	5.73314	13.6042	24.6773	23.1002
gene02065-v1.0-hybrid	2.70524	6.03145e-06	6.52167		0.0658809	0.502294	0.0908552	0.0927889	1.03387	1.02449	1.24514	1.02404
gene24528-v1.0-hybrid	2.69572	0.00302927	6.47878		0	0.0773322	0.0236045	0.0192855	0.358137	0.0967874	0.431325	0.0651551
gene32030-v1.0-hybrid	2.69533	1.11264e-08	6.47702		0.544496	0.4393	0.643633	0.350577	1.92739	5.99304	1.77868	1.97401
gene30534-v1.0-hybrid	2.68285	6.33262e-05	6.42124		0.400321	6.44344	2.00127	0.676591	10.7459	11.0356	17.0469	15.8103
gene13962-v1.0-hybrid	2.68154	0.00597523	6.4154		0.718564	1.8397	1.71766	0.053976	2.47949	1.89621	21.1928	8.8746
gene02337-v1.0-hybrid	2.68056	0.00729548	6.41103		0.0459432	0.415152	0	0.0776497	2.42858	0.0974242	2.44417	0.0582967
gene25061-v1.0-hybrid	2.67458	2.2052e-32	6.38454		166.028	165.09	178.677	174.534	989.97	781.16	1025.78	655.895
gene20400-v1.0-hybrid	2.6718	1.06106e-09	6.37226		32.3173	17.3252	38.6152	12.3864	138.588	114.644	202.437	76.8286
gene15752-v1.0-hybrid	2.67159	4.03332e-11	6.37132		6.63316	8.44877	4.93066	8.53402	15.2832	50.2779	38.6823	43.755
gene00319-v1.0-hybrid	2.6666	1.88014e-15	6.3493		2.00975	3.62084	3.84819	2.18962	15.9135	10.8481	14.0139	17.8931
gene22970-v1.0-hybrid	2.66357	0.00606223	6.33598		0.0225972	0.00850802	0	0	0.132722	0.0212969	0.112483	0.0286732
gene14861-v1.0-hybrid	2.66174	0.000559855	6.32794		0.572855	0.0924361	0	0.184418	1.71234	2.19813	0.534663	1.7653
gene30520-v1.0-hybrid	2.66017	6.74965e-06	6.32107		0.115534	0.0978735	0.119498	0.097633	0.954246	0.530819	0.620029	0.403147
gene26082-v1.0-hybrid	2.65489	4.68796e-07	6.29797		1.44905	1.26206	1.90205	1.58354	3.60493	3.52935	11.1047	12.9483
gene25223-v1.0-hybrid	2.65488	1.20321e-24	6.29796		24.4136	16.6345	24.931	24.9063	112.505	112.616	134.903	94.9352
gene16550-v1.0-hybrid	2.65372	0.000750182	6.29287		0.257259	0.0223523	0.0545818	0	0.653791	0.811296	0.646444	0.251102
gene30918-v1.0-hybrid	2.65012	2.67668e-06	6.27718		0.352526	0.227535	0.138904	0.397208	2.27388	1.42389	1.97414	0.766825
gene10593-v1.0-hybrid	2.6495	2.23105e-18	6.27448		9.75782	19.3303	9.52331	11.9813	80.7045	48.2808	69.3086	53.9391
gene00799-v1.0-hybrid	2.64503	9.93064e-09	6.2551		0.174232	0.572507	0.218437	0.267704	1.79665	1.74656	0.813082	2.21081
gene13377-v1.0-hybrid	2.64428	2.25299e-07	6.25184		6.84198	3.62454	2.06008	2.28574	31.5812	33.7101	17.0748	4.58655
gene31337-v1.0-hybrid	2.64387	4.2141e-07	6.25004		12.135	3.71337	10.2344	14.708	116.068	45.519	59.3144	16.9008
gene14139-v1.0-hybrid	2.64279	7.5725e-09	6.24539		4.9868	6.6082	4.61042	3.32737	8.92795	40.6839	16.7452	35.9157
gene10326-v1.0-hybrid	2.64023	4.70995e-16	6.23429		3.63931	2.96883	2.50946	2.21302	16.6357	19.1095	16.8486	6.30376
gene24519-v1.0-hybrid	2.63286	8.50252e-07	6.20254		1.38271	5.82126	3.06255	2.85627	6.75997	13.1203	25.9669	19.964
gene19177-v1.0-hybrid	2.62893	4.98813e-06	6.18566		0.12421	0.736566	0.128472	0.20993	2.05182	1.71205	1.94181	0.94565
gene14642-v1.0-hybrid	2.62735	0.00305408	6.17889		0.116678	0	0.107272	0.0438221	0.128493	0.384874	0.544494	0.838953
gene03649-v1.0-hybrid	2.62684	0.000139945	6.17671		0.0215536	0.158245	0.133759	0.0607137	0.427251	0.243761	0.352041	1.05294
gene13327-v1.0-hybrid	2.62523	4.57684e-05	6.16982		1.26828	2.70593	1.74906	1.58781	2.56063	5.47847	6.18167	23.8266
gene15614-v1.0-hybrid	2.62215	8.26993e-10	6.15667		12.2826	9.04701	19.1057	9.19751	36.0634	48.6784	73.5398	84.7828
gene07293-v1.0-hybrid	2.6195	0.0015121	6.14538		0.212652	0.106753	0.0651698	0.0532455	0.910719	0.350727	1.56574	0.0299811
gene09283-v1.0-hybrid	2.61905	0.00450721	6.14346		0.0801663	0.0679122	0	0.0225818	0.750414	0.0283326	0.430224	0.152583
gene23858-v1.0-hybrid	2.60696	1.8986e-07	6.09218		0.445747	0.818158	0.922084	0.439464	3.31347	1.89044	4.2643	3.60571
gene15177-v1.0-hybrid	2.60363	2.61571e-37	6.07812		434.466	381.829	387.854	259.485	1773.13	1878.03	1717.97	1630.04
gene02536-v1.0-hybrid	2.60221	7.84122e-15	6.07216		1.06464	1.78307	0.835369	1.5305	6.65059	4.8266	6.57871	7.03401
gene32353-v1.0-hybrid	2.60067	4.90479e-17	6.06568		6.02716	5.99494	5.91348	7.87225	30.8758	28.6985	43.8552	21.2692
gene08569-v1.0-hybrid	2.59987	0.000173261	6.0623		0.609352	0.491627	1.6807	2.05976	17.6392	3.93799	8.10436	0.938883
gene13850-v1.0-hybrid	2.59609	5.28339e-06	6.04647		0.0633572	0.262399	0.1165	0.0951835	0.720986	0.537404	0.946131	0.589549
gene06186-v1.0-hybrid	2.5937	1.06653e-14	6.03644		83.8359	66.3541	68.96	66.7493	220.934	302.573	461.288	356.943
gene08093-v1.0-hybrid	2.5928	0.00522416	6.03269		7.29911	6.89141	5.89749	5.8229	97.4252	6.57717	89.7453	2.50986
gene16257-v1.0-hybrid	2.59183	8.99471e-11	6.02862		0.71113	0.331495	0.607105	0.292525	2.08837	3.23935	3.08682	1.38932
gene30357-v1.0-hybrid	2.58759	0.00198442	6.01094		0.109623	1.98114	0.554322	0.16469	1.16699	1.96298	10.2996	2.82834
gene00188-v1.0-hybrid	2.58657	9.61666e-06	6.0067		9.72684	7.74703	3.12996	6.74443	49.8785	85.3956	25.2332	4.62043
gene18008-v1.0-hybrid	2.58282	0.00292769	5.99111		0.0180604	0	0.0249069	0.0203496	0.288394	0.0893615	0.0674255	0.0343749
gene32558-v1.0-hybrid	2.58272	1.95613e-05	5.99067		0.530831	0.479668	1.1713	0.239245	2.22142	2.17625	5.59848	2.35747
gene14536-v1.0-hybrid	2.57962	1.05293e-05	5.97782		11.3262	54.944	28.7114	21.0974	61.3559	76.0786	168.648	256.196
gene31867-v1.0-hybrid	2.57812	4.837e-06	5.97159		2.13123	12.178	9.85477	7.67493	24.2527	22.0355	66.9677	42.6853
gene06233-v1.0-hybrid	2.57494	2.31256e-08	5.95846		0.202417	0.585875	0.33149	0.570181	1.35141	2.18193	1.61764	3.14633
gene12002-v1.0-hybrid	2.57089	1.76515e-13	5.94176		12.6663	6.56897	8.66357	8.75352	52.0555	78.2597	41.2199	18.162
gene21603-v1.0-hybrid	2.56897	1.37148e-05	5.93387		0.0492337	0.0873881	0.0484981	0.0950983	0.131675	0.32812	0.433255	0.526549
gene25910-v1.0-hybrid	2.56863	0.00365546	5.93245		0.0613773	0.207981	0.0846444	0.138313	0.135185	0.520611	1.48942	1.01245
gene18374-v1.0-hybrid	2.56791	0.000423	5.92951		0.853945	1.54328	0.235532	0.384872	2.00622	1.28769	3.71939	8.81294
gene09656-v1.0-hybrid	2.56602	1.89384e-10	5.92174		26.054	53.3036	22.8482	31.8855	153.114	97.2751	238.955	134.51
gene19874-v1.0-hybrid	2.5615	1.35312e-06	5.9032		0.670659	1.40683	0.792767	1.18747	4.1149	2.97976	7.33252	5.34908
gene07770-v1.0-hybrid	2.55678	0.000949661	5.88391		0.839604	1.55801	2.97742	1.95962	1.32089	2.2891	18.7511	16.6653
gene00411-v1.0-hybrid	2.55466	0.000388374	5.87529		0.330405	0.1244	0.556913	0.165459	2.50661	0.986079	2.91245	0.32608
gene27214-v1.0-hybrid	2.55339	0.000639986	5.87013		0.319578	1.80485	0.110181	1.08025	9.38504	4.89433	5.61745	0.574469
gene32209-v1.0-hybrid	2.55036	1.87079e-05	5.85779		4.6078	3.82539	4.16222	4.59477	51.5304	8.76132	29.9752	3.94657
gene02679-v1.0-hybrid	2.54943	1.98313e-23	5.85404		61.3057	53.6944	87.0431	42.85	354.168	284.511	235.585	281.693
gene18646-v1.0-hybrid	2.54824	5.66873e-33	5.84921		4.72098	5.86164	4.5475	4.77118	25.6975	19.9711	23.3262	21.9952
gene15532-v1.0-hybrid	2.54617	1.63878e-38	5.8408		7.31835	10.1651	7.69697	7.29885	52.38	46.8337	32.4367	23.4784
gene08336-v1.0-hybrid	2.54187	1.08608e-16	5.82345		66.3788	128.313	71.6597	66.2507	294.861	387.904	429.377	397.98
gene08912-v1.0-hybrid	2.54129	1.66488e-10	5.82108		0.346601	0.880862	1.11531	0.911242	5.59824	3.75656	4.1515	2.38223
gene20469-v1.0-hybrid	2.54075	2.28857e-09	5.81892		1.81507	0.428393	1.45705	1.0073	6.9513	5.1702	4.19723	6.77186
gene11937-v1.0-hybrid	2.53472	3.85444e-05	5.79465		4.06844	12.4128	3.99844	2.63454	9.99081	17.7173	55.3431	26.2273
gene00715-v1.0-hybrid	2.5329	7.91608e-12	5.78734		9.04664	14.9553	18.6131	12.0504	58.3242	63.4538	36.4746	97.9213
gene27745-v1.0-hybrid	2.5244	6.78564e-24	5.75336		38.6557	51.9867	29.1956	34.5661	263.345	156.644	171.422	124.256
gene32150-v1.0-hybrid	2.52333	7.42018e-09	5.74908		84.0117	320.008	96.258	144.179	524.692	755.143	801.61	885.207
gene25050-v1.0-hybrid	2.51858	2.69429e-10	5.73017		1.16567	2.30865	0.968938	1.43936	6.48887	8.14918	3.17444	10.0093
gene31102-v1.0-hybrid	2.51809	2.04727e-07	5.72825		11.348	45.7411	10.9915	22.1515	63.3214	104.84	131.277	118.18
gene12444-v1.0-hybrid	2.51453	1.32313e-09	5.71411		3.27981	1.07693	3.36605	1.89073	11.9278	8.84196	10.1089	14.1304
gene18388-v1.0-hybrid	2.51393	2.88577e-07	5.71175		0.0374109	0.12677	0.0619113	0.0674443	0.387272	0.349057	0.460901	0.218363
gene18674-v1.0-hybrid	2.5115	0.00276106	5.70211		0.0149929	0.0169349	0.0206765	0.067573	0.231156	0.211953	0.29386	0.0380486
gene21259-v1.0-hybrid	2.51061	0.00889432	5.69861		0.0602015	0	0	0.033916	0.165744	0.212766	0.280939	0.114583
gene26353-v1.0-hybrid	2.50985	9.37949e-14	5.69561		136.37	89.1147	128.315	87.039	370.397	437.925	677.932	478.879
gene02646-v1.0-hybrid	2.50063	3.40984e-24	5.65933		68.8159	89.5119	81.2362	42.3136	307.05	356.694	300.512	298.152
gene09427-v1.0-hybrid	2.49361	1.43364e-05	5.63187		0.111174	0.293005	0.0511061	0.375795	0.938642	1.20494	1.17597	0.893424
gene27524-v1.0-hybrid	2.49124	1.228e-17	5.62263		3.30321	4.28567	3.01642	2.66568	12.3387	14.2616	17.2064	14.5
gene22067-v1.0-hybrid	2.49015	0.00631865	5.61835		0.221304	4.01734	1.65678	0.445275	2.75048	8.42474	7.06695	20.5593
gene08016-v1.0-hybrid	2.48848	2.68315e-08	5.61185		0.397228	1.0303	0.486943	0.497307	3.54822	2.03825	4.06447	1.47477
gene01827-v1.0-hybrid	2.48804	9.46015e-11	5.61015		3.32238	10.9195	3.04881	5.1508	31.4712	32.5422	24.5156	16.6727
gene01275-v1.0-hybrid	2.48732	8.27721e-05	5.60735		0.731953	2.14957	1.21131	2.69411	4.29905	2.82833	9.56415	15.1079
gene13381-v1.0-hybrid	2.48562	0.000245233	5.60076		0.161708	0.0913262	0.037168	0.0455509	0.623288	0.876317	0.377317	0.0854951
gene03019-v1.0-hybrid	2.47994	0.00187409	5.57874		0.141131	0.0531369	0.0648772	0.106013	0.569881	0.598546	0.834239	0.179079
gene21845-v1.0-hybrid	2.47865	1.07737e-06	5.57376		1.42116	7.30471	3.28118	1.18747	17.374	13.4766	18.1226	12.4609
gene25481-v1.0-hybrid	2.47399	0.00124106	5.55579		0.0875353	0.0988731	0.0603592	0.0493151	0.144599	0.216559	0.67402	0.499825
gene15014-v1.0-hybrid	2.47268	7.35313e-06	5.55073		0.127399	0.287801	0.11713	0.21532	0.49105	1.44083	0.554893	1.21241
gene05792-v1.0-hybrid	2.47116	9.01077e-20	5.5449		1.61454	1.69205	1.35431	1.5191	9.16508	5.17669	7.44126	5.49125
gene29325-v1.0-hybrid	2.47049	0.00827114	5.54232		6.48381	44.4762	30.6107	4.95929	15.9486	66.5713	257.787	179.858
gene06189-v1.0-hybrid	2.46425	2.88798e-05	5.51839		0.256184	0.19291	0.412181	0.048109	0.799354	1.62974	1.07597	0.975202
gene31821-v1.0-hybrid	2.45705	2.49608e-11	5.49092		1.33914	2.5546	1.64159	1.50887	6.35779	5.8056	8.999	9.02472
gene12921-v1.0-hybrid	2.45329	2.23494e-13	5.47663		20.8687	9.89512	14.592	9.32013	100.27	75.6372	47.7127	33.3635
gene01374-v1.0-hybrid	2.45172	5.09498e-06	5.47066		2.68993	9.115	6.47714	5.29199	9.68629	18.742	33.1956	41.3919
gene19268-v1.0-hybrid	2.4496	5.90575e-21	5.46263		9.12251	9.0689	12.2235	8.68994	48.3932	38.0789	31.4788	51.7059
gene25188-v1.0-hybrid	2.44862	4.5861e-07	5.45895		12.2364	15.5096	19.272	9.7921	35.105	49.2906	38.8688	125.491
gene14158-v1.0-hybrid	2.44753	0.00158073	5.45482		1.15534	4.61093	5.41724	0.607495	2.37501	7.94867	17.6124	30.1017
gene16196-v1.0-hybrid	2.44723	0.00085302	5.45368		0.462135	0.0835187	0.433379	0.270769	4.21395	0.574917	1.96684	0.304926
gene19518-v1.0-hybrid	2.44439	2.37091e-15	5.44296		6.28504	15.5722	6.22109	10.3655	42.701	46.0018	40.1633	38.6851
gene30388-v1.0-hybrid	2.4423	7.03929e-17	5.43509		10.3756	5.48532	9.14303	5.60257	37.1627	47.1435	33.7853	20.0426
gene05292-v1.0-hybrid	2.4393	5.03812e-08	5.42379		1.71155	3.45447	2.1282	1.61234	8.46644	6.70348	16.76	6.40847
gene01343-v1.0-hybrid	2.43926	2.33954e-22	5.42363		10.2397	10.4359	11.1997	11.5044	74.3021	42.0128	45.7253	30.1675
gene02576-v1.0-hybrid	2.43918	2.88277e-10	5.42335		32.2845	49.7768	32.5035	36.3764	136.266	92.3216	177.47	227.412
gene00609-v1.0-hybrid	2.43553	4.13583e-06	5.40965		0.358586	0.699599	0.269738	0.220383	1.40009	1.4747	2.73828	1.32365
gene06582-v1.0-hybrid	2.43544	6.33213e-12	5.40928		1.77131	3.24826	1.19266	1.35012	13.3679	8.4697	7.66316	4.65384
gene00971-v1.0-hybrid	2.43445	5.43613e-08	5.40557		30.8244	53.5042	20.2987	8.27928	162.985	189.788	84.0005	92.0935
gene16242-v1.0-hybrid	2.42707	3.91394e-15	5.37799		0.550961	0.380308	0.633184	0.344886	2.97758	1.84625	2.01882	1.52768
gene13918-v1.0-hybrid	2.42371	2.63027e-12	5.36549		19.1694	14.8194	11.4846	7.17017	93.0072	44.8697	53.674	41.0712
gene28719-v1.0-hybrid	2.42348	1.38486e-08	5.36462		4.25164	3.44515	4.01513	3.98343	31.5283	10.0937	22.321	7.35927
gene32076-v1.0-hybrid	2.42116	4.25784e-05	5.35602		0.710044	8.20121	3.0008	2.29689	8.32392	23.346	14.2161	20.1409
gene08440-v1.0-hybrid	2.41866	3.41936e-06	5.34675		0.861436	2.68551	1.52063	0.776497	3.60493	4.62765	8.87621	7.82633
gene29700-v1.0-hybrid	2.41493	1.49318e-10	5.33293		31.7743	33.0108	55.2799	15.737	149.388	126.859	169.235	137.391
gene31590-v1.0-hybrid	2.41171	7.3338e-24	5.32106		49.0648	42.1648	41.3618	43.8149	184.654	175.641	143.814	232.353
gene17133-v1.0-hybrid	2.40995	1.42489e-05	5.31456		0.349169	0.788788	0.481533	0.393425	2.11489	2.09787	1.79239	3.21215
gene05435-v1.0-hybrid	2.40622	1.60956e-08	5.30083		3.15127	6.67394	3.71209	5.59727	34.6796	16.0872	26.7565	8.19158
gene11098-v1.0-hybrid	2.40558	2.01378e-14	5.29847		22.6416	53.7669	19.3245	26.2369	175.731	133.276	100.684	115.507
gene09668-v1.0-hybrid	2.40262	6.18282e-20	5.28761		22.3634	32.3262	20.6371	22.5751	85.0077	101.955	122.306	92.7778
gene25195-v1.0-hybrid	2.39273	1.31043e-22	5.25151		40.8982	35.0491	43.1728	39.1866	174.039	218.132	189.93	93.7456
gene08959-v1.0-hybrid	2.39115	1.45912e-16	5.24575		57.9216	62.4101	67.7155	71.3593	235.966	214.478	328.96	276.914
gene16256-v1.0-hybrid	2.39034	7.61462e-17	5.24282		3.69437	2.65783	4.60862	2.00359	14.3241	15.0721	14.1929	11.1553
gene16700-v1.0-hybrid	2.3855	1.86558e-09	5.22526		0.732199	0.804683	0.272909	0.735814	1.96137	4.81182	2.5673	2.00881
gene13036-v1.0-hybrid	2.38117	5.81157e-12	5.20957		3.97473	6.77816	2.44097	3.68253	23.006	31.2888	9.95541	11.663
gene14939-v1.0-hybrid	2.3797	0.00884476	5.20427		0.0701455	0.316924	0.193473	0	0.386243	0.297492	1.24391	1.24609
gene18985-v1.0-hybrid	2.3792	4.93567e-05	5.20249		4.83076	2.09031	1.43254	4.19876	4.49806	10.3222	11.733	27.2317
gene00788-v1.0-hybrid	2.37667	2.38068e-29	5.19337		2.01062	3.19627	2.46472	2.09765	10.907	13.7908	7.95804	8.3624
gene01897-v1.0-hybrid	2.36687	2.53783e-06	5.1582		5.93566	8.48131	6.19294	7.05898	48.0836	17.9589	48.1607	7.53167
gene20725-v1.0-hybrid	2.36526	2.30915e-08	5.15246		2.75136	3.36982	2.24004	2.12898	12.777	9.13814	17.6352	4.50065
gene04045-v1.0-hybrid	2.36213	0.000654387	5.14128		2.12775	2.83471	3.16006	1.16798	2.7037	2.69946	15.4798	18.6914
gene00234-v1.0-hybrid	2.36022	2.54201e-05	5.13447		5.45131	3.44089	2.72705	1.3248	5.82674	11.6352	25.3396	11.2572
gene12512-v1.0-hybrid	2.35256	0.000452789	5.10731		0.0536877	0.0404276	0.14808	0.0604925	0.394161	0.202394	0.283947	0.499572
gene06247-v1.0-hybrid	2.3509	0.00389719	5.10142		0.494186	6.25464	0.803849	4.84008	15.3221	17.6627	7.17877	24.8254
gene11384-v1.0-hybrid	2.35003	0.0029629	5.09834		0.0940874	0.398527	0.0973157	0.238529	0.336748	0.332526	0.72447	2.44741
gene21047-v1.0-hybrid	2.34646	5.59273e-06	5.08573		0.708354	2.30333	0.710458	1.13674	2.64756	5.06766	8.3743	3.92212
gene27972-v1.0-hybrid	2.3431	0.000464576	5.07393		0.883833	1.27562	0.677155	0.331952	1.08148	2.15186	7.1492	3.05292
gene31965-v1.0-hybrid	2.34127	0.00454544	5.06747		0.0321102	0.0483589	0.0442826	0	0.0589362	0.166444	0.289704	0.108651
gene01885-v1.0-hybrid	2.33613	7.2881e-11	5.04946		0.639466	0.756686	0.461935	0.548965	3.18575	2.0663	2.81364	1.81601
gene18762-v1.0-hybrid	2.33584	1.68173e-05	5.04844		8.36167	5.70833	4.49853	4.60721	6.27384	64.235	18.8244	18.2469
gene15182-v1.0-hybrid	2.3357	9.84906e-05	5.04797		3.18725	2.65269	3.00744	0.598538	3.60236	8.77442	8.3241	18.8022
gene01276-v1.0-hybrid	2.33302	0.00401559	5.0386		0.216228	0.325646	0	0.243635	0.714371	0.407573	1.1436	1.64621
gene00323-v1.0-hybrid	2.33286	5.41365e-05	5.03803		0.586965	1.78497	1.30761	1.3736	1.79003	4.0851	6.61612	8.24998
gene30571-v1.0-hybrid	2.33202	0.000701739	5.03511		1.07131	5.04197	2.21614	2.11242	4.12928	3.78626	21.7476	13.8203
gene05277-v1.0-hybrid	2.32929	1.11117e-17	5.02556		109.614	109.686	134.583	104.539	472.025	351.701	418.053	555.604
gene11631-v1.0-hybrid	2.32754	0.00203851	5.01947		1.64434	2.47643	0.50393	0.617586	1.40844	5.42404	4.94519	12.287
gene03563-v1.0-hybrid	2.3266	0.000761028	5.01623		0.272473	1.02588	0.814152	0.204672	1.30028	1.21977	4.83183	2.47778
gene09348-v1.0-hybrid	2.32321	2.95484e-06	5.00445		20.6531	42.1737	51.4917	24.001	91.2456	70.5311	163.205	219.929
gene06309-v1.0-hybrid	2.32065	8.52073e-06	4.99556		0.467289	0.890685	1.44997	0.723961	6.9472	4.37648	3.73441	1.00058
gene02614-v1.0-hybrid	2.31936	1.99962e-09	4.99112		0.484292	1.27638	0.890506	0.666936	3.19999	4.33604	2.56136	3.55051
gene13966-v1.0-hybrid	2.31738	1.61472e-08	4.98427		2.31732	4.97958	3.81935	3.31156	11.6395	9.42842	15.6146	19.5072
gene05020-v1.0-hybrid	2.31727	0.00762372	4.98387		0.204724	0.693722	0.423498	0.0576682	3.97364	4.30507	0.334382	0.0974143
gene20269-v1.0-hybrid	2.31686	2.21188e-11	4.98246		4.73872	10.4316	3.28778	3.98384	27.2399	31.1414	19.8957	14.4179
gene08728-v1.0-hybrid	2.31381	0.00541675	4.97195		17.6767	42.5946	48.5746	10.1799	28.4068	65.3424	219.12	238.419
gene20772-v1.0-hybrid	2.30925	6.28943e-06	4.95624		0.230503	0.759377	0.158941	0.194789	2.09421	1.71076	1.29081	0.755576
gene09571-v1.0-hybrid	2.29849	5.71771e-06	4.91943		0.174994	0.187256	0.139718	0.124531	0.53757	0.74216	1.06592	0.24542
gene07198-v1.0-hybrid	2.29698	1.80401e-09	4.91427		5.62076	6.8538	8.3681	6.90893	26.3775	15.1697	34.5165	30.4735
gene09356-v1.0-hybrid	2.29638	3.9803e-08	4.91224		10.7012	16.0422	11.4683	12.1315	23.1599	40.7439	56.1683	71.3639
gene05799-v1.0-hybrid	2.29632	8.01702e-05	4.91204		5.00563	19.0127	2.38686	8.46968	77.8852	34.6864	32.8459	12.3586
gene33987-v1.0-hybrid	2.29524	0.000783868	4.90835		0.612902	0.755223	0.230521	0.0627806	3.37483	2.44182	0.520037	1.76751
gene13840-v1.0-hybrid	2.29457	2.4988e-14	4.90607		217.981	220.755	239.305	206.513	989.365	593.397	1143.03	675.935
gene25352-v1.0-hybrid	2.29191	0.000235715	4.89705		22.9334	151.247	38.9563	56.497	105.794	162.757	382.369	413.776
gene00377-v1.0-hybrid	2.29115	6.48824e-05	4.89445		1.00464	2.81422	1.19152	0.815024	10.1786	4.09032	9.13283	1.47874
gene03115-v1.0-hybrid	2.28554	0.000360521	4.87548		0.67581	0.858761	0.465999	0.666284	1.86061	1.07481	3.70568	4.28763
gene03533-v1.0-hybrid	2.28549	0.00844602	4.87529		11.4905	43.7053	50.4872	5.47985	34.9605	89.8331	281.728	124.711
gene18353-v1.0-hybrid	2.28448	5.54525e-07	4.87188		0.152057	0.190836	0.1165	0.17133	0.688425	0.835963	0.756905	0.34301
gene04593-v1.0-hybrid	2.28368	1.00428e-08	4.86917		14.9361	17.6445	14.173	15.7999	41.5238	42.3269	49.9208	102.498
gene25089-v1.0-hybrid	2.2829	0.00315884	4.86657		0.376349	0.159411	0	0.212025	1.03615	0.997577	1.44894	0.238772
gene14584-v1.0-hybrid	2.28077	5.74884e-07	4.85938		5.2321	14.3602	5.39476	8.02563	19.4576	26.1529	28.965	51.3121
gene29672-v1.0-hybrid	2.28072	0.00934459	4.85922		0.15818	0.0595561	0	0.0594098	0.406462	0.298157	0.442904	0.401425
gene15036-v1.0-hybrid	2.28066	2.26902e-08	4.859		99.8587	220.585	44.3279	103.574	610.811	521.153	467.271	291.927
gene02512-v1.0-hybrid	2.27826	0.003432	4.85094		0.839022	5.2554	2.31416	1.37508	1.93196	2.91138	17.7974	18.0986
gene18829-v1.0-hybrid	2.27751	0.00014743	4.84839		0.863781	0.55752	0.34035	0.278075	1.40422	2.38409	4.06936	0.652404
gene13890-v1.0-hybrid	2.27354	3.00637e-09	4.83508		2.42687	3.0472	2.97326	2.04768	11.6104	7.19679	15.9398	5.65754
gene29998-v1.0-hybrid	2.27106	1.22296e-11	4.82678		21.6424	59.3121	29.6184	31.2875	107.153	150.808	136.438	145.425
gene03950-v1.0-hybrid	2.26955	3.15108e-10	4.82172		2.24466	3.08472	2.47645	2.27624	9.35222	6.08205	12.3954	9.96873
gene19267-v1.0-hybrid	2.26895	2.42956e-12	4.81973		1.95346	2.15851	2.81111	1.81826	7.8568	7.98457	6.46054	11.1003
gene01474-v1.0-hybrid	2.26662	1.40687e-11	4.81194		9.5961	12.6199	8.66009	8.30072	32.392	25.2103	46.9129	40.3233
gene09343-v1.0-hybrid	2.26597	4.27229e-24	4.80978		74.9254	71.1392	67.2048	56.9574	301.802	226.607	294.351	197.733
gene08628-v1.0-hybrid	2.26445	3.56142e-06	4.8047		7.02932	7.93977	9.46592	6.80211	23.6787	12.3924	29.2529	52.6769
gene32186-v1.0-hybrid	2.26429	9.01077e-20	4.80418		4.36084	5.84563	3.27609	4.22528	21.5829	13.817	15.0293	16.6863
gene30019-v1.0-hybrid	2.26254	4.55423e-10	4.79835		0.569297	0.532799	0.426201	0.219927	1.89875	1.56363	1.97356	1.32091
gene19918-v1.0-hybrid	2.26188	2.8845e-13	4.79616		3.4265	3.62061	1.91128	1.90645	8.21175	11.7194	12.3478	8.70646
gene10354-v1.0-hybrid	2.25894	2.89916e-09	4.78639		29.0653	27.5663	29.0842	27.8352	186.557	87.035	138.704	42.4145
gene01468-v1.0-hybrid	2.2589	2.47418e-09	4.78626		24.0546	85.1008	35.2266	59.1684	224.029	186.972	151.844	225.891
gene08575-v1.0-hybrid	2.25872	1.13928e-07	4.78565		31.4786	86.002	30.5626	64.1724	135.114	179.515	230.65	253.739
gene33829-v1.0-hybrid	2.25749	0.000224924	4.78158		0.0458093	0.194035	0.0789685	0.0258078	0.44142	0.582841	0.171021	0.334229
gene08664-v1.0-hybrid	2.25415	0.000184936	4.77052		0.103713	0.951817	0.14303	0.21911	1.49908	1.72277	1.10109	1.59565
gene02187-v1.0-hybrid	2.25234	0.00275984	4.76455		0.491018	0.66554	0	0.110651	2.05481	0.971806	1.64982	1.24609
gene22912-v1.0-hybrid	2.25067	1.56629e-09	4.75904		19.3568	59.7115	17.7094	23.1256	129.308	139.967	83.3227	113.76
gene12273-v1.0-hybrid	2.25016	3.33235e-05	4.75735		1.43494	0.607799	0.939978	0.646726	5.60986	2.33284	5.62495	1.32006
gene17092-v1.0-hybrid	2.25	8.23057e-07	4.75684		2.65581	8.49732	3.83115	7.16178	14.5013	15.662	28.4174	24.4354
gene06413-v1.0-hybrid	2.24954	0.000655808	4.7553		0.338633	0.382494	0.653805	0.152622	1.11877	1.14893	2.65488	1.28906
gene26019-v1.0-hybrid	2.24845	0.000961549	4.75171		0.132409	0.249266	0.0913018	0.149192	0.801996	0.717546	1.11224	0.112008
gene25194-v1.0-hybrid	2.24823	3.28806e-13	4.75099		0.75374	0.884112	0.959512	0.783947	4.78884	4.22124	1.83989	2.64852
gene20964-v1.0-hybrid	2.24589	9.00997e-05	4.74329		6.73966	4.81982	7.58964	7.54897	7.20254	19.2247	21.4392	54.7015
gene32467-v1.0-hybrid	2.24547	0.000539358	4.74191		0.0790571	0.234404	0.177168	0.0445387	0.206773	0.461019	0.562621	0.902828
gene02632-v1.0-hybrid	2.24476	2.01837e-06	4.73959		1.44299	6.76104	2.18655	3.13134	10.4764	11.3834	11.3729	18.1517
gene28359-v1.0-hybrid	2.24432	3.37372e-09	4.73814		22.3331	61.258	21.8375	35.3011	202.768	160.941	133.462	64.7063
gene31897-v1.0-hybrid	2.24217	0.000870391	4.7311		0.147306	0.221847	0.0677155	0	0.675924	0.451196	0.435368	0.373827
gene05066-v1.0-hybrid	2.24016	1.57961e-07	4.7245		5.15985	8.93027	4.65975	3.39454	10.5215	19.7185	27.4659	23.6335
gene20468-v1.0-hybrid	2.23763	1.38826e-07	4.71622		0.958085	0.371033	0.641764	0.493495	2.53224	2.36059	1.50738	3.26502
gene34685-v1.0-hybrid	2.23636	2.40084e-06	4.71207		0.567925	0.374199	0.65268	0.426605	2.44962	1.33812	2.42945	1.62142
gene26467-v1.0-hybrid	2.23431	5.8681e-13	4.70538		2.26228	1.44026	2.21228	1.90018	7.83648	6.97782	8.9449	5.58458
gene22965-v1.0-hybrid	2.23424	9.10273e-07	4.70516		30.2847	115.193	59.3858	68.3179	201.178	192.57	214.89	408.102
gene30707-v1.0-hybrid	2.23092	3.81612e-07	4.69432		4.00369	8.06327	1.5453	3.16348	21.6019	20.2371	16.6744	8.09959
gene10594-v1.0-hybrid	2.22968	7.63362e-16	4.69031		335.416	439.588	370.436	347.76	2063.37	1141.54	1589.46	842.934
gene20062-v1.0-hybrid	2.22947	1.32193e-11	4.68963		1.96994	3.49657	2.06987	1.05696	7.85122	9.68077	8.25182	6.54663
gene22999-v1.0-hybrid	2.22915	1.17983e-05	4.68859		0.890736	0.84513	1.17926	1.3248	2.72699	1.7881	4.5558	6.66843
gene11008-v1.0-hybrid	2.22864	0.00243717	4.68692		0.119035	0.268905	0.246238	0.0670611	0.655442	0.504835	0.777691	1.05729
gene13718-v1.0-hybrid	2.22808	1.24741e-08	4.68509		8.28352	13.1633	6.18646	6.2847	30.9741	29.9972	49.0681	16.5342
gene15211-v1.0-hybrid	2.22244	4.04394e-11	4.66681		3592.83	5411.44	3853.24	4055.37	12295	11422.2	15674.3	21251.9
gene04271-v1.0-hybrid	2.2106	7.91504e-08	4.62869		4.21666	5.91591	7.34541	7.50175	15.2507	23.8755	14.9757	38.664
gene13384-v1.0-hybrid	2.2099	0.00550497	4.62644		0.0457648	0.43077	0.988778	0.343769	0.789585	0.496012	2.91877	3.31001
gene31205-v1.0-hybrid	2.20862	1.25494e-13	4.62233		26.1997	24.3058	23.2328	21.2817	125.362	95.3018	101.859	38.8159
gene28387-v1.0-hybrid	2.20588	0.0059277	4.61356		0.0457426	0.0129168	0.0157707	0.0128851	0.176311	0.0969988	0.0853859	0.0725526
gene15277-v1.0-hybrid	2.1985	2.47439e-19	4.59001		14.508	13.2516	14.1571	12.0388	47.9312	47.5352	38.178	60.6099
gene27850-v1.0-hybrid	2.19835	5.98561e-10	4.58953		2.7013	4.39879	2.66982	1.69939	7.16441	12.252	12.7951	9.2832
gene24321-v1.0-hybrid	2.19467	2.46862e-07	4.57786		0.920107	0.959337	2.34259	0.877231	5.53405	4.60264	3.69929	5.29869
gene34068-v1.0-hybrid	2.19324	3.63716e-06	4.57332		0.454647	0.164331	0.200639	0.532763	1.84252	1.36259	1.45971	0.715349
gene32466-v1.0-hybrid	2.18936	9.3116e-05	4.56102		0.282746	0.250932	0.0557043	0.318583	1.24551	0.571021	1.20638	0.563784
gene05313-v1.0-hybrid	2.18672	8.03681e-09	4.55268		3.0864	5.03116	4.01456	2.92434	7.53173	14.4779	13.7157	17.9348
gene25889-v1.0-hybrid	2.18626	6.98864e-45	4.55123		8.0296	9.61335	6.506	7.31163	31.172	32.448	22.6625	27.0231
gene21678-v1.0-hybrid	2.18511	3.78614e-10	4.54762		2.10779	1.54456	1.62157	1.88425	10.2633	7.08	7.44633	2.57507
gene02550-v1.0-hybrid	2.1849	5.15002e-14	4.54694		68.3697	65.543	79.5443	59.0511	280.254	188.738	320.264	184.358
gene15290-v1.0-hybrid	2.18403	0.00480472	4.54421		48.0107	343.872	100.688	98.2382	225.947	435.024	748.471	967.942
gene07778-v1.0-hybrid	2.18019	0.000515067	4.53215		0.134819	0.166125	0.27044	0.510962	0.418419	0.987617	0.812182	1.99064
gene11221-v1.0-hybrid	2.17916	1.14451e-22	4.5289		12.2551	16.5823	13.2061	11.6872	50.7548	42.7876	42.9476	52.7837
gene08354-v1.0-hybrid	2.1767	7.85991e-10	4.52119		1.04943	0.913486	0.836486	0.650887	4.91967	3.83823	3.23493	1.20944
gene18778-v1.0-hybrid	2.17521	6.3396e-10	4.51651		30.5023	78.2601	30.8959	24.4766	168.784	161.978	152.317	112.83
gene23544-v1.0-hybrid	2.17191	3.12598e-07	4.5062		9.68074	20.4393	11.2966	14.6416	29.7689	39.267	77.3216	49.2295
gene12855-v1.0-hybrid	2.17153	4.09077e-12	4.50502		8.32867	10.9987	10.4459	10.3087	33.4665	25.4696	33.267	47.6249
gene30736-v1.0-hybrid	2.17045	0.000105599	4.50165		0.731558	1.47299	0.701829	0.931796	1.89149	1.88853	3.38424	6.57856
gene00714-v1.0-hybrid	2.16993	0.00826043	4.5		0.0187501	0.0105893	0.025858	0.0211266	0.123893	0.172294	0.0612501	0.0237917
gene11692-v1.0-hybrid	2.16921	9.134e-11	4.49776		6.77405	13.9899	4.97502	9.57468	38.8891	39.3256	18.3687	34.0768
gene18485-v1.0-hybrid	2.16771	3.27639e-10	4.4931		18.2306	45.9393	16.974	23.9914	80.1071	96.9101	96.4696	97.7191
gene31007-v1.0-hybrid	2.15901	5.34276e-21	4.46607		2.31928	3.65811	3.02559	2.21302	12.3565	10.1907	9.9262	7.3705
gene18108-v1.0-hybrid	2.15828	1.74054e-13	4.46381		14.5504	16.4613	11.6359	18.4374	51.1175	42.1582	61.5888	56.6861
gene10022-v1.0-hybrid	2.15797	1.32042e-16	4.46287		47.6026	58.8353	59.2691	60.4193	198.403	161.601	232.233	191.647
gene11463-v1.0-hybrid	2.15594	0.00814075	4.45659		0.0448931	0.0507078	0.0619113	0.101166	0.346073	0.412522	0.419001	0.0284821
gene30187-v1.0-hybrid	2.1558	3.41237e-06	4.45615		92.4235	183.956	113.412	159.909	295.281	298.225	451.298	856.022
gene32238-v1.0-hybrid	2.15469	4.14224e-12	4.45272		18.5731	23.7547	20.3911	19.5426	114.182	57.0696	85.9409	40.0539
gene01098-v1.0-hybrid	2.15322	3.78185e-13	4.44821		8.03199	4.76297	10.1768	5.23205	29.6595	24.1643	22.9346	24.2052
gene16230-v1.0-hybrid	2.15301	1.12826e-06	4.44756		5.20065	3.08294	7.78252	3.78187	12.9981	12.5664	18.6928	25.6005
gene29305-v1.0-hybrid	2.1523	0.000110361	4.44536		6.00775	20.3577	9.16151	4.6213	17.24	24.1727	50.6267	48.1578
gene35224-v1.0-hybrid	2.15089	0.00221313	4.44101		0	0.486752	0.182861	0.149402	1.02216	1.17156	0.711595	0.546808
gene16637-v1.0-hybrid	2.14684	1.44876e-22	4.42856		3.55716	4.75738	3.64159	2.95069	12.401	14.9319	13.9318	10.6333
gene14238-v1.0-hybrid	2.14651	0.000311038	4.42754		0.136956	0.168758	0.429259	0.196401	0.575875	0.475233	1.51066	0.805714
gene13195-v1.0-hybrid	2.14007	3.90467e-06	4.40783		28.6926	115.776	31.9237	44.6452	154.199	192.337	156.092	275.357
gene12969-v1.0-hybrid	2.13855	7.7996e-21	4.40318		68.0904	86.0354	101.518	69.1081	398.017	394.953	221.134	175.995
gene24584-v1.0-hybrid	2.13686	2.64361e-12	4.39805		2.98104	3.82313	3.25463	2.65912	11.285	8.25295	13.5927	10.2839
gene22028-v1.0-hybrid	2.13638	3.3978e-13	4.39659		3.4336	3.55114	2.31889	1.9344	15.0007	8.56948	10.069	6.30217
gene05004-v1.0-hybrid	2.13424	7.18305e-07	4.39007		17.4954	36.1593	27.2618	19.0948	49.3435	68.6323	136.794	84.4483
gene24949-v1.0-hybrid	2.13208	1.21798e-13	4.38348		22.5306	16.9268	18.9007	21.9547	79.0099	51.422	85.0184	60.6029
gene03723-v1.0-hybrid	2.12899	2.34742e-14	4.37411		14.7698	15.8364	19.202	12.9104	61.9471	57.6847	68.6775	31.5012
gene30892-v1.0-hybrid	2.12772	1.64352e-19	4.37028		9.73039	8.53742	10.2868	13.2152	43.8195	32.8103	35.6432	32.8984
gene02329-v1.0-hybrid	2.12712	0.000280033	4.36843		39.5679	147.297	84.8137	34.0251	108.463	177.297	463.935	304.514
gene31210-v1.0-hybrid	2.12614	1.19072e-11	4.36548		66.7785	70.7374	70.5789	62.4703	188.919	173.497	293.982	250.002
gene18732-v1.0-hybrid	2.12603	6.52287e-07	4.36515		3.39422	3.48924	2.05119	3.82443	7.72785	7.81758	17.2635	10.5978
gene31151-v1.0-hybrid	2.12519	5.97144e-14	4.36261		2.8311	3.19779	5.27083	3.18993	13.3285	16.3093	12.419	9.07065
gene20051-v1.0-hybrid	2.12158	9.02602e-10	4.35171		8.06169	8.46787	8.56845	4.97567	26.6341	16.6232	30.672	27.6258
gene06948-v1.0-hybrid	2.12114	0.00492972	4.35036		0.0831354	0.915558	0.200639	0.0936726	0.526434	1.02837	1.92042	1.4241
gene27746-v1.0-hybrid	2.11959	2.00119e-05	4.34571		0.360832	0.277887	0.248809	0.314165	2.47453	0.67241	0.82663	0.645158
gene10560-v1.0-hybrid	2.11886	0.000157948	4.34351		0.872922	1.40855	1.37581	0.843054	3.66215	3.99594	7.64289	1.10764
gene04226-v1.0-hybrid	2.1169	5.30557e-11	4.3376		46.2069	40.6684	47.7539	52.3153	143.227	114.906	211.6	158.319
gene19750-v1.0-hybrid	2.11519	4.14221e-05	4.33248		2.36058	2.62466	3.66236	0.706503	4.02127	12.4621	6.50632	10.9984
gene18571-v1.0-hybrid	2.11405	0.00024197	4.32906		0.530831	1.11923	0.780864	1.2361	1.20814	2.35135	4.06261	5.16398
gene23212-v1.0-hybrid	2.113	1.49063e-06	4.3259		1.06964	1.66645	1.72945	0.83118	2.27466	6.56996	5.64569	4.11854
gene26344-v1.0-hybrid	2.10724	3.3726e-05	4.30867		0.618877	2.00002	1.44618	0.368029	4.56256	4.18007	5.21459	2.05046
gene02308-v1.0-hybrid	2.10325	0.00762787	4.29677		0.145487	0.109554	0.334398	0.163927	0.694283	0.959809	1.35787	0.123071
gene13082-v1.0-hybrid	2.09943	4.40806e-10	4.28541		3.26495	3.49028	2.67344	3.84301	6.77379	13.5172	9.60437	15.0178
gene32688-v1.0-hybrid	2.09763	3.32613e-09	4.28006		14.0628	23.6045	11.4304	15.6239	51.6082	35.9846	64.8561	61.0086
gene25523-v1.0-hybrid	2.09742	7.939e-05	4.27942		4.29873	1.33945	2.65752	1.6702	12.8961	5.23885	11.898	6.01886
gene17121-v1.0-hybrid	2.09679	1.3724e-05	4.27757		0.22279	0.370848	0.37193	0.264241	0.477788	1.12721	1.06157	1.54739
gene23835-v1.0-hybrid	2.09187	0.00588873	4.26301		0.074116	0.251147	0.204424	0.25053	1.5508	0.733439	0.553398	0.470223
gene17104-v1.0-hybrid	2.09081	0.00844146	4.25987		0.136394	0.985985	0	0.122945	1.65226	1.2726	1.17117	1.03841
gene26342-v1.0-hybrid	2.08855	4.60694e-13	4.2532		22.3862	38.8351	21.2263	24.5193	123.563	99.0019	98.7919	48.1929
gene10799-v1.0-hybrid	2.08677	2.58987e-13	4.24796		5.57249	7.63565	4.91331	6.89637	18.6115	20.7921	23.7028	20.1693
gene01447-v1.0-hybrid	2.08398	9.96798e-12	4.23975		9.16568	9.57227	10.9348	6.55708	30.682	27.4574	40.9059	21.5989
gene30316-v1.0-hybrid	2.07824	0.00442193	4.22292		0.302165	0.796373	0.138904	0.226976	1.22013	1.2815	0.940066	2.30048
gene05696-v1.0-hybrid	2.07718	3.67258e-07	4.21982		1.05697	1.93336	1.0878	1.04874	2.30194	4.19276	4.09325	6.23546
gene08538-v1.0-hybrid	2.07631	2.4263e-14	4.21728		7.22476	8.36027	9.47582	7.34351	47.9328	28.0337	21.5496	16.4115
gene28434-v1.0-hybrid	2.07538	1.22425e-22	4.21456		24.2669	28.455	28.8099	25.8978	83.8727	86.7398	95.4439	85.7228
gene07939-v1.0-hybrid	2.07506	0.00974747	4.21362		5.65429	21.1835	16.419	4.01602	12.2688	48.1715	94.4693	27.3726
gene11236-v1.0-hybrid	2.07414	3.69434e-06	4.21094		2.56031	2.17885	0.677155	1.34362	3.63068	10.0156	5.99041	4.36132
gene32405-v1.0-hybrid	2.07394	1.2604e-13	4.21035		1.84796	2.93563	1.82619	1.93743	10.9808	8.53583	6.53931	3.72417
gene04128-v1.0-hybrid	2.0724	1.54596e-05	4.20585		23.3874	26.5044	24.6368	21.5897	184.087	40.2102	94.8871	30.0049
gene25213-v1.0-hybrid	2.07161	5.57543e-06	4.20356		14.2536	42.1509	18.8056	31.9939	54.5065	68.8991	102.21	125.392
gene29813-v1.0-hybrid	2.07128	1.0193e-08	4.20261		1.05055	1.05764	1.70076	0.56612	3.06838	4.26174	3.64494	3.73827
gene24531-v1.0-hybrid	2.06909	0.000186788	4.1962		3.74685	3.95911	11.0845	8.64778	11.3805	16.5741	25.4382	39.7982
gene15694-v1.0-hybrid	2.06865	1.43188e-10	4.19495		4.61892	7.66273	5.82958	5.27406	19.9605	12.8262	21.5742	21.455
gene00277-v1.0-hybrid	2.06747	1.82952e-05	4.19152		0.636997	1.47327	0.920304	1.12787	3.80814	1.58662	4.89778	3.54102
gene13976-v1.0-hybrid	2.06707	0.000123004	4.19035		0.263473	0.135272	0.363352	0.242892	1.21337	0.609495	1.20718	0.516672
gene07099-v1.0-hybrid	2.06665	7.49676e-06	4.18913		0.345875	0.279052	0.817697	0.66808	2.28539	2.02569	1.42961	1.6928
gene16871-v1.0-hybrid	2.06561	9.6639e-08	4.18612		29.5852	25.2691	14.9629	16.2727	131.627	107.864	49.5422	27.8494
gene05993-v1.0-hybrid	2.0653	1.74703e-10	4.1852		38.9432	43.9447	39.8128	30.3681	90.1198	112.286	116.478	174.62
gene09020-v1.0-hybrid	2.06501	1.83307e-23	4.18436		531.851	635.339	573.955	504.94	1752.11	1777.39	1779.71	1972.22
gene29518-v1.0-hybrid	2.0597	6.43449e-05	4.16899		12.0884	33.4883	15.768	23.2367	51.7822	35.4015	54.4483	134.578
gene09098-v1.0-hybrid	2.0582	5.39169e-08	4.16467		2.59538	3.56539	2.90209	4.5841	8.72908	9.51974	13.2902	13.084
gene07319-v1.0-hybrid	2.05753	7.40637e-09	4.16274		97.6849	47.7738	44.1556	45.2068	128.635	242.943	193.92	212.353
gene04141-v1.0-hybrid	2.05677	0.000725303	4.16054		0.344733	1.39359	0.750657	0.551976	0.639396	2.82148	3.18363	3.70662
gene20413-v1.0-hybrid	2.0561	8.50729e-05	4.1586		0.0768968	0.115809	0.0706981	0.158846	0.550443	0.489187	0.358851	0.162622
gene09932-v1.0-hybrid	2.05563	1.38473e-08	4.15726		70.5404	120.478	94.5868	46.5553	222.293	222.891	292.602	329.759
gene21823-v1.0-hybrid	2.05422	0.00523068	4.15319		0.240499	0.814947	0.884448	0.180654	1.41254	1.24663	1.12232	3.96715
gene17390-v1.0-hybrid	2.05378	1.27411e-15	4.15193		36.1062	39.2083	33.9426	36.1641	101.975	102.918	126.302	133.367
gene12837-v1.0-hybrid	2.05244	3.27303e-16	4.14807		32.2398	52.8138	37.721	42.0371	109.105	145.765	136.665	140.573
gene14209-v1.0-hybrid	2.05107	1.50626e-14	4.14413		1.99046	4.13035	2.55785	3.65296	13.1355	11.522	9.79546	7.01255
gene06337-v1.0-hybrid	2.049	0.00319658	4.13818		0.0571367	0.742178	0.177292	0.193136	1.51014	1.79721	0.266637	1.0875
gene28202-v1.0-hybrid	2.04879	0.00077479	4.13758		0.188551	0.0709909	0.14446	0.047211	0.622932	0.38502	0.254194	0.425333
gene12932-v1.0-hybrid	2.04704	2.62264e-06	4.13259		4.55665	7.29178	2.95317	3.58635	18.4704	34.2964	9.90937	5.57679
gene23752-v1.0-hybrid	2.045	2.09103e-05	4.12673		2.9344	7.64835	1.33306	1.69484	15.3756	15.4011	9.98843	6.99626
gene22362-v1.0-hybrid	2.04346	1.41251e-18	4.12233		3.23254	3.05039	2.70862	3.30416	9.2827	9.85304	9.11473	11.3187
gene25224-v1.0-hybrid	2.04032	5.64397e-10	4.11337		0.465293	0.363849	0.246799	0.262134	1.34015	1.41676	0.918653	0.908313
gene29033-v1.0-hybrid	2.04	0.000197597	4.11247		0.0539157	0.113098	0.10622	0.0260355	0.288394	0.217772	0.337871	0.175919
gene15747-v1.0-hybrid	2.03933	0.00858566	4.11055		0.136124	0.065895	0.214544	0.0657331	0.685294	0.082473	0.780441	0.271426
gene31839-v1.0-hybrid	2.03492	0.0042218	4.09801		0.413489	0.523091	0.296523	0.167723	0.255001	0.841745	0.849028	2.85421
gene18099-v1.0-hybrid	2.03416	9.68085e-18	4.09584		7.75727	10.9991	6.78293	8.18258	21.9204	39.5722	23.692	25.215
gene08160-v1.0-hybrid	2.03232	7.42989e-17	4.09061		5.59683	5.88859	5.88893	4.42603	17.3265	15.5899	15.6614	20.6345
gene17706-v1.0-hybrid	2.03072	9.6929e-07	4.08608		3.67472	2.43316	3.1455	2.2844	6.97728	8.41934	11.8266	10.1295
gene09480-v1.0-hybrid	2.0286	3.68383e-05	4.08008		3.97787	19.6894	3.36986	9.86053	31.1497	45.7911	24.5169	26.4451
gene30673-v1.0-hybrid	2.02849	4.67211e-22	4.07979		13.3522	12.3359	13.8953	11.8689	41.5521	39.0466	40.0165	42.9147
gene15845-v1.0-hybrid	2.02699	2.30897e-05	4.07554		111.838	73.6504	169.508	94.2054	606.687	246.072	558.079	135.63
gene13417-v1.0-hybrid	2.02306	2.956e-08	4.06444		4.48054	8.4579	3.97829	2.62796	14.1944	23.3407	16.5555	10.7475
gene19176-v1.0-hybrid	2.02141	7.26248e-05	4.05979		0.279158	0.585585	0.329984	0.224672	1.80064	1.18393	1.26551	0.657835
gene02376-v1.0-hybrid	2.02126	0.00185493	4.05938		0.447947	4.82614	1.14047	0.970621	5.76789	3.50727	7.46116	8.00122
gene26276-v1.0-hybrid	2.01992	2.71239e-11	4.05563		1.35231	2.03662	1.2433	1.52372	5.957	5.55318	4.92841	3.7587
gene22293-v1.0-hybrid	2.01735	0.00932598	4.0484		0.0201443	0.0682605	0.138904	0.0453952	0.110921	0.284778	0.300821	0.30673
gene10037-v1.0-hybrid	2.01554	1.72502e-05	4.04331		0.285957	0.254996	0.352847	0.220454	0.729273	0.851062	0.589973	1.48958
gene29355-v1.0-hybrid	2.0149	1.4599e-06	4.04152		81.1061	131.193	60.7384	107.735	204.67	284.348	201.042	517.498
gene07696-v1.0-hybrid	2.01451	8.55346e-10	4.04044		15.2505	12.6024	17.845	14.2079	52.2018	41.5322	68.0877	30.1575
gene29944-v1.0-hybrid	2.01321	0.00265452	4.03679		0.121239	0.136942	0.0334398	0.163927	0.58747	0.342789	0.565781	0.184606
gene23198-v1.0-hybrid	2.0104	1.24809e-08	4.02893		17.014	21.4586	18.4733	16.5417	117.088	55.5318	53.8607	24.952
gene03865-v1.0-hybrid	2.01011	1.59651e-27	4.02812		19.2199	19.853	24.4052	19.9623	83.6932	63.0966	59.6141	59.9141
gene30997-v1.0-hybrid	2.00905	4.99531e-32	4.02518		3.54642	3.58849	3.87188	3.63517	13.6151	12.0812	10.9183	9.93748
gene28421-v1.0-hybrid	2.00845	0.000436688	4.0235		1.04751	1.00918	1.18967	1.00671	1.18751	2.52615	6.69991	3.16654
gene19013-v1.0-hybrid	2.00768	1.09135e-20	4.02135		11.7606	16.0805	11.9508	11.2663	38.2254	42.1369	42.973	36.552
gene06162-v1.0-hybrid	2.00643	4.4766e-13	4.01788		3.00388	4.04544	2.62896	3.64497	10.8148	10.5347	12.2388	8.64934
gene18863-v1.0-hybrid	2.00504	3.39053e-09	4.014		1.01527	1.09217	0.633401	1.1712	3.88667	2.46049	3.65498	2.54586
gene04386-v1.0-hybrid	2.00426	1.15823e-07	4.01183		100.355	182.707	89.32	143.951	543.726	221.598	499.484	367.656
gene21102-v1.0-hybrid	2.00192	0.000265945	4.00532		6.11045	3.5742	6.77155	2.21302	7.0897	10.9521	18.4331	22.9835
gene30699-v1.0-hybrid	1.9988	0.00518717	3.99666		0.433024	1.11797	0.810454	0.104552	1.15812	0.830791	2.48266	3.68922
gene15632-v1.0-hybrid	1.99773	1.65019e-07	3.99371		1.44198	1.44154	2.5829	1.94222	10.1486	6.11553	6.24966	2.60785
gene12671-v1.0-hybrid	1.99685	2.30969e-06	3.99128		0.424665	0.590361	0.315349	0.349666	1.2591	1.47777	1.96652	0.725375
gene15738-v1.0-hybrid	1.99674	0.000461991	3.99098		0.306089	0.806715	0.773892	0.402366	1.34834	1.22603	2.57114	2.20089
gene18246-v1.0-hybrid	1.99336	2.46041e-25	3.98164		27.0238	31.4862	27.9347	18.664	91.626	110.194	75.2687	59.1518
gene23602-v1.0-hybrid	1.99323	2.92355e-10	3.98127		3.55823	3.66097	2.76935	3.73136	18.2348	7.76947	10.5549	7.8677
gene32087-v1.0-hybrid	1.9912	5.62698e-08	3.97567		219.336	121.829	247.23	74.509	659.07	761.238	404.37	403.006
gene17019-v1.0-hybrid	1.98721	2.006e-12	3.9647		15.4651	20.7872	18.8111	18.0526	45.5754	51.509	68.0134	58.321
gene13025-v1.0-hybrid	1.98349	2.12133e-06	3.95449		8.99546	14.1316	5.17347	15.646	58.2917	42.0931	34.7745	14.3301
gene19133-v1.0-hybrid	1.98347	1.37104e-07	3.95444		7.27	7.94674	6.71091	4.42603	14.2045	21.9641	14.5556	31.3197
gene09806-v1.0-hybrid	1.9832	9.4027e-20	3.95368		24.0021	29.8798	25.2805	27.9095	87.3857	111.62	91.1787	50.5557
gene29971-v1.0-hybrid	1.9795	6.48151e-05	3.94356		7.41617	17.1512	8.89217	17.7785	83.2466	22.4927	49.6845	17.6477
gene17503-v1.0-hybrid	1.97887	0.00805425	3.94184		0.436461	0.246496	0.451437	0.307363	0.300411	0.92553	1.17117	2.56141
gene05462-v1.0-hybrid	1.97683	1.26759e-13	3.93629		99.7556	139.466	104.556	113.387	326.889	291.033	406.809	359.647
gene11326-v1.0-hybrid	1.97111	3.76874e-09	3.92071		1.16251	1.33426	0.956744	1.22535	3.13861	2.88924	4.51501	3.68772
gene22786-v1.0-hybrid	1.96853	0.00253236	3.91368		1.0203	1.55581	1.12566	0.574809	3.98883	2.66841	7.04684	0.64732
gene16457-v1.0-hybrid	1.96497	0.00269956	3.90405		0.071747	0.12156	0.0989451	0.141471	0.138271	0.481783	0.318077	0.546232
gene27806-v1.0-hybrid	1.96278	2.88055e-24	3.89813		13.7419	13.2366	16.7409	12.3159	50.4642	41.751	37.57	42.4088
gene10405-v1.0-hybrid	1.96052	9.57367e-05	3.89202		0.53263	0.651753	0.489694	0.800186	2.10186	1.00396	2.19561	2.4781
gene28137-v1.0-hybrid	1.95984	3.37476e-05	3.8902		0.149035	0.336678	0.146809	0.311861	0.609614	0.933055	0.834596	0.675388
gene26401-v1.0-hybrid	1.95872	0.00165316	3.88718		0.0597437	0.101223	0.102989	0.117803	0.39476	0.211148	0.487905	0.170568
gene21903-v1.0-hybrid	1.95737	5.68194e-06	3.88354		21.337	52.4365	13.6662	14.9882	73.9338	81.1521	98.489	62.5311
gene17323-v1.0-hybrid	1.95324	0.000730533	3.87244		4.38643	3.84534	3.52121	4.42603	13.6987	6.47871	27.1914	3.98749
gene06194-v1.0-hybrid	1.95197	0.00494536	3.86904		0.0439718	0.132446	0.0606408	0.0495451	0.225981	0.393696	0.328322	0.0743935
gene27760-v1.0-hybrid	1.95096	7.85991e-10	3.86631		7.04357	6.2559	8.55136	4.17166	22.1102	16.617	25.1722	15.3541
gene01815-v1.0-hybrid	1.95077	1.32924e-09	3.86582		0.367804	0.348972	0.213038	0.240365	1.23135	1.15431	0.892535	0.476035
gene19111-v1.0-hybrid	1.9484	4.27006e-08	3.85946		72.4377	93.0064	64.6855	82.6693	162.955	186.102	235.557	339.549
gene05725-v1.0-hybrid	1.94788	1.45287e-05	3.85808		3.59145	7.18361	5.19367	6.66012	8.95396	16.2893	14.0831	29.1783
gene22031-v1.0-hybrid	1.94421	0.000795497	3.84828		0.405486	0.286254	0.1398	0.22844	1.17218	1.21812	0.804212	0.514515
gene13915-v1.0-hybrid	1.94354	5.33122e-07	3.84649		0.626832	0.896827	0.576302	0.894623	3.26745	2.2449	2.53518	1.43168
gene30216-v1.0-hybrid	1.94063	9.07908e-06	3.83873		1.48503	3.89584	0.792767	1.72723	7.17469	5.89179	6.48302	5.10594
gene12723-v1.0-hybrid	1.94059	0.000193484	3.83863		13.3085	4.21872	14.6828	6.48184	27.4684	22.4555	53.6516	17.4861
gene22813-v1.0-hybrid	1.93969	6.57192e-15	3.83624		16.2375	24.9219	18.2425	20.5431	83.416	60.2069	65.5027	37.2329
gene23031-v1.0-hybrid	1.93866	6.74965e-06	3.83349		0.61207	1.45846	0.566585	0.396784	2.11448	1.9202	2.88762	2.19163
gene30865-v1.0-hybrid	1.93359	2.26406e-05	3.82005		0.310457	0.194816	0.333003	0.18462	0.759766	0.707101	1.24757	0.437705
gene20066-v1.0-hybrid	1.93316	3.82498e-10	3.8189		0.375262	0.533252	0.367271	0.30007	1.59972	1.11235	1.2202	0.890888
gene05465-v1.0-hybrid	1.93158	1.54863e-13	3.81473		319.228	271.837	357.538	215.185	1207.42	819.206	954.297	583.506
gene07100-v1.0-hybrid	1.92891	0.00118859	3.80769		0.133724	0.188806	0.184417	0.301347	1.06767	0.945222	0.28082	0.551462
gene07872-v1.0-hybrid	1.92752	5.28915e-22	3.804		29.0395	39.1193	32.1631	30.7273	131.952	86.932	92.3667	82.6726
gene11376-v1.0-hybrid	1.92736	0.00534347	3.80359		0.180604	0.152998	0.124534	0.305244	0.348062	0.957445	0.884959	0.458332
gene15841-v1.0-hybrid	1.92559	8.66623e-06	3.79892		5.29097	14.4698	7.51781	8.34623	14.302	24.5473	34.8968	30.9031
gene01912-v1.0-hybrid	1.92535	0.000718346	3.79829		1.38578	1.03548	0.602733	0.960875	4.46092	2.59199	5.33274	0.568096
gene07202-v1.0-hybrid	1.92231	0.000160262	3.7903		1.42842	0.806715	1.23119	1.81065	4.71918	4.03868	3.66626	4.53124
gene13095-v1.0-hybrid	1.92117	0.000175916	3.78731		0.795095	0.705633	0.339394	0.469266	3.41904	2.35508	1.62552	0.4564
gene13476-v1.0-hybrid	1.91893	5.2731e-27	3.78142		167.01	197.775	165.595	134.865	604.757	552.271	498.825	343.743
gene27832-v1.0-hybrid	1.91717	4.1188e-10	3.77682		142.323	126.383	156.815	138.185	369.388	311.913	514.897	443.031
gene30970-v1.0-hybrid	1.91669	2.88671e-05	3.77557		0.659893	1.58138	0.430428	0.381814	3.98711	2.67259	1.8144	1.35783
gene32251-v1.0-hybrid	1.91577	2.09103e-05	3.77315		4.74949	6.37305	4.18605	4.54674	20.961	12.5704	23.2974	4.7578
gene32304-v1.0-hybrid	1.9148	1.87271e-36	3.77062		14.9491	15.8005	13.4497	11.0165	43.0964	47.2455	37.1683	36.3124
gene13770-v1.0-hybrid	1.912	9.31558e-07	3.76331		12.0051	14.258	5.59985	10.7418	48.6058	32.6951	37.6512	14.001
gene02075-v1.0-hybrid	1.90938	2.12989e-38	3.75649		11.5072	10.8471	9.14656	10.2429	37.5681	31.5148	26.0104	28.685
gene00995-v1.0-hybrid	1.90886	1.58041e-10	3.75512		86.3131	89.2183	113.469	109.813	252.306	245.391	348.988	312.803
gene10800-v1.0-hybrid	1.90882	1.25763e-09	3.75502		6.01439	11.5912	6.22076	8.34381	23.1405	19.662	27.4706	23.4194
gene03269-v1.0-hybrid	1.90803	3.5526e-05	3.75297		0.516504	0.291701	1.19967	0.55134	1.39208	2.74777	1.85216	2.01789
gene26216-v1.0-hybrid	1.90802	2.49129e-05	3.75294		0.233124	0.342315	0.192899	0.157603	0.872885	0.889827	0.718021	0.443712
gene29997-v1.0-hybrid	1.90512	3.30984e-06	3.7454		0.901542	1.89115	0.97688	1.01581	3.90042	6.55457	2.344	2.61475
gene15784-v1.0-hybrid	1.90319	3.56031e-15	3.7404		9.84426	11.3568	10.5181	11.1997	32.3339	27.4822	37.3405	27.5292
gene09945-v1.0-hybrid	1.8954	1.19841e-10	3.72026		0.282362	0.365836	0.274871	0.402366	1.29869	1.25622	0.93788	0.56904
gene22182-v1.0-hybrid	1.88973	6.53014e-19	3.70565		30.6502	31.9037	30.9557	21.1366	111.002	80.88	83.7503	61.8807
gene04680-v1.0-hybrid	1.8883	8.96921e-10	3.70197		2.14263	1.45209	1.37893	1.07298	4.82405	5.72146	3.19964	4.59166
gene08493-v1.0-hybrid	1.88819	6.76772e-12	3.70172		9.67863	22.2304	11.7281	18.4798	55.7909	55.3028	37.8721	37.5112
gene04442-v1.0-hybrid	1.88748	2.38174e-08	3.69989		14.8918	24.5025	21.7229	12.9918	40.8057	48.1276	54.9756	67.4501
gene09846-v1.0-hybrid	1.88506	0.00187028	3.69367		0.484037	0.588787	0.359438	0.209765	1.51715	1.42119	1.98082	0.330716
gene09349-v1.0-hybrid	1.88353	0.000569844	3.68976		20.6346	38.0614	42.8158	16.9042	31.3759	62.0217	149.654	96.4445
gene15247-v1.0-hybrid	1.88298	1.15822e-06	3.68837		9.15	26.1699	13.2674	10.2037	32.7423	41.3329	42.1071	52.4701
gene12033-v1.0-hybrid	1.88205	0.00073776	3.68598		4.73215	16.139	11.4047	6.05667	10.7515	19.5173	38.4421	40.9243
gene01760-v1.0-hybrid	1.88006	2.90439e-18	3.68089		13.8375	21.9528	12.571	15.761	62.8388	55.2416	41.3764	31.3477
gene13514-v1.0-hybrid	1.87698	0.000150699	3.67305		16.2835	16.8449	10.929	13.381	60.2107	70.6416	48.8124	7.15778
gene02717-v1.0-hybrid	1.87189	0.00731387	3.66011		0.418206	0.202446	0.164783	0.134632	0.39476	2.11148	0.473965	0.379039
gene09178-v1.0-hybrid	1.87151	1.78898e-09	3.65914		13241.9	23821.9	12069.5	10670.7	36141.1	41645	46097.3	44970.2
gene21476-v1.0-hybrid	1.87099	6.04184e-10	3.65783		117.522	186.761	149.183	173.591	434.677	347.771	422.315	569.036
gene23289-v1.0-hybrid	1.86911	4.31945e-08	3.65307		5.34228	4.83626	8.18004	4.82437	18.7312	12.3836	21.3376	14.1556
gene24031-v1.0-hybrid	1.86841	7.46799e-12	3.65131		5.92574	7.08698	6.47111	5.71003	31.0344	23.5773	12.8382	10.0708
gene08326-v1.0-hybrid	1.86683	3.42741e-14	3.64731		0.154613	0.174639	0.179908	0.190543	0.622549	0.642065	0.39684	0.410766
gene05619-v1.0-hybrid	1.86649	8.68622e-10	3.64643		4.81901	5.00773	2.13385	2.44782	13.8498	11.0106	9.71024	7.70792
gene13803-v1.0-hybrid	1.86498	0.000227614	3.64264		0.543787	3.03877	1.16436	0.902943	2.85243	6.3725	3.0452	4.81186
gene21589-v1.0-hybrid	1.86488	5.00166e-13	3.64237		6.3014	8.24992	6.06618	6.38547	24.7163	15.0688	21.7493	15.5502
gene25661-v1.0-hybrid	1.86357	3.77603e-05	3.63908		14.4323	25.9643	33.8678	33.2444	66.0744	58.658	50.5129	135.944
gene26594-v1.0-hybrid	1.86355	0.00106076	3.63902		0.366627	0.473273	0.28892	0.177041	1.26894	1.70298	0.782135	0.531666
gene32170-v1.0-hybrid	1.8591	1.82386e-26	3.62782		27.7375	32.213	23.1891	25.6078	76.3877	91.0042	80.3023	62.1011
gene15062-v1.0-hybrid	1.85722	1.17341e-21	3.62308		4.63225	4.01835	3.62853	3.1525	14.1817	11.8136	10.5837	8.04082
gene06027-v1.0-hybrid	1.85614	0.00674174	3.62037		0.561164	0.211283	0.128982	0.526909	1.23598	1.05775	1.13479	1.30543
gene06044-v1.0-hybrid	1.85595	8.99649e-07	3.61991		0.32246	0.364226	0.343631	0.594542	1.63029	1.45046	1.23121	0.613746
gene11475-v1.0-hybrid	1.85417	0.000555714	3.61543		0.314252	0.163825	0.100011	0.163423	0.479178	0.820162	0.609163	0.429422
gene11291-v1.0-hybrid	1.85375	9.56561e-05	3.61438		9.21949	12.3586	10.1913	11.0348	15.2493	18.967	29.2464	54.9191
gene11981-v1.0-hybrid	1.85328	6.2049e-09	3.61322		10.57	25.8093	10.5912	13.5304	40.9281	69.3236	35.8648	32.9192
gene05800-v1.0-hybrid	1.85263	1.1388e-12	3.61157		8.65389	11.1486	10.7245	8.67233	45.8284	27.1457	26.0174	16.7242
gene16403-v1.0-hybrid	1.85233	2.89189e-05	3.61082		0.118221	0.218508	0.163036	0.217971	0.757479	0.562155	0.601848	0.245468
gene30224-v1.0-hybrid	1.85175	1.0209e-08	3.60938		4.83464	11.7749	6.97991	9.10741	35.1897	24.7223	22.8789	14.0904
gene26025-v1.0-hybrid	1.84934	0.0040294	3.60336		0.46967	0.289365	0.353298	0.144327	0.376167	1.20721	0.996266	1.30027
gene14778-v1.0-hybrid	1.84896	0.000171267	3.60241		76.5355	366.834	79.5111	211.878	448.849	547.884	478.861	655.685
gene04016-v1.0-hybrid	1.84851	3.25984e-25	3.60127		6.73763	9.51047	8.87368	8.19297	27.3943	27.9711	16.7413	23.692
gene08757-v1.0-hybrid	1.84696	6.8868e-23	3.59741		10.4751	10.779	9.79388	10.2024	31.0879	27.4522	28.4187	28.5827
gene13567-v1.0-hybrid	1.84618	0.00467314	3.59548		0.0500401	0.113043	0.138019	0.0751768	0.238798	0.282965	0.451471	0.16932
gene30679-v1.0-hybrid	1.84465	1.87967e-10	3.59166		13.9292	26.8323	12.024	13.0548	63.5794	50.7861	45.7249	30.4239
gene02407-v1.0-hybrid	1.84453	0.00403773	3.59136		0.157126	0.976125	0.650069	0.354083	1.38429	2.99872	1.61315	0.897186
gene13154-v1.0-hybrid	1.8409	5.27686e-08	3.58234		0.860451	1.22544	0.851281	1.41211	2.86334	2.7237	3.78847	2.84821
gene05926-v1.0-hybrid	1.83902	5.83369e-17	3.57767		230.709	203.307	204.307	131.516	559.009	580.803	563.982	457.716
gene27856-v1.0-hybrid	1.83848	6.34841e-06	3.57633		10.6387	11.5545	9.78113	8.51396	12.6173	33.859	42.3402	24.368
gene00933-v1.0-hybrid	1.8357	0.000208138	3.56945		15.1004	10.7946	22.0442	24.1803	41.6486	56.3491	94.4339	19.6354
gene15279-v1.0-hybrid	1.83305	0.000120904	3.5629		0.61618	0.695989	0.849764	0.433925	1.9509	2.39549	1.43775	1.95465
gene10653-v1.0-hybrid	1.82787	9.82091e-19	3.55013		5.17959	6.63577	4.79402	5.38566	16.5189	14.3252	15.687	14.2473
gene17339-v1.0-hybrid	1.82633	1.34379e-07	3.54633		19.4376	20.8842	10.8345	9.8441	77.419	37.8191	28.4451	35.0624
gene10271-v1.0-hybrid	1.82379	0.00126513	3.54011		0.209287	0.309131	0.288624	0.163255	0.851	0.455179	1.20205	0.306416
gene25943-v1.0-hybrid	1.8207	4.01633e-09	3.53253		2.30226	2.64453	1.82966	1.31902	6.9759	9.06529	5.02593	2.82227
gene04549-v1.0-hybrid	1.82001	0.000186621	3.53083		0.533162	2.586	0.843403	0.918777	2.86668	2.91514	3.36623	4.43718
gene26473-v1.0-hybrid	1.81936	4.71471e-23	3.52925		5.71628	6.21333	4.91216	4.0781	18.8379	19.0047	12.1449	9.85938
gene17472-v1.0-hybrid	1.81835	4.5356e-05	3.52678		8.98459	8.40185	2.50692	2.70741	22.1128	22.5376	14.314	8.61659
gene28754-v1.0-hybrid	1.81656	5.53932e-30	3.52241		20.2068	30.1479	25.0045	22.71	78.1121	86.2077	50.5912	61.4884
gene32024-v1.0-hybrid	1.81602	9.53186e-06	3.52107		4.16988	1.67238	3.7504	3.40464	12.9777	5.38231	10.1527	8.47342
gene03029-v1.0-hybrid	1.81549	1.72947e-07	3.51978		11.1069	18.089	12.2235	10.6163	52.0522	24.3097	46.2598	22.7375
gene29740-v1.0-hybrid	1.81494	5.7458e-06	3.51845		2.30713	3.88338	1.49728	2.25974	4.74937	7.12001	5.27772	10.2175
gene11730-v1.0-hybrid	1.81489	0.00945992	3.51832		0.205393	0.0579991	0.141627	0.0289283	0.424109	0.290362	0.335475	0.325776
gene03613-v1.0-hybrid	1.81348	0.00170123	3.5149		51.5075	171.281	103.537	38.0272	93.4807	216.344	424.201	267.563
gene10472-v1.0-hybrid	1.81262	4.91156e-14	3.51279		2.7663	4.94937	3.44872	4.0894	11.2596	10.6058	10.5753	9.63176
gene27942-v1.0-hybrid	1.81133	2.83061e-05	3.50966		0.504147	0.30845	0.347631	0.189349	1.041	1.69268	0.745015	0.61305
gene19835-v1.0-hybrid	1.80767	2.25561e-09	3.50078		10.6273	10.2497	6.67707	5.52396	30.7509	20.9213	25.9196	14.7599
gene30830-v1.0-hybrid	1.80531	4.68339e-12	3.49504		121.855	92.2882	136.343	68.0677	346.301	276.431	267.483	270.887
gene02068-v1.0-hybrid	1.80398	5.94235e-06	3.49183		2.18574	2.39897	1.67778	1.34756	7.40288	5.39285	6.9861	2.01468
gene32297-v1.0-hybrid	1.80161	1.38465e-10	3.48608		5.45946	7.42622	4.70566	6.43275	18.4768	15.083	20.879	11.3415
gene24690-v1.0-hybrid	1.79965	0.000166006	3.48135		1.22277	3.66004	0.800993	2.37662	5.08337	4.64566	7.53224	4.98437
gene00616-v1.0-hybrid	1.79916	1.32575e-08	3.48018		10.6448	16.077	17.2215	13.0322	33.3523	31.1595	44.2893	43.8747
gene00860-v1.0-hybrid	1.79906	3.55232e-07	3.47993		7.63374	3.97187	7.30484	4.73949	17.0341	13.7492	22.1014	12.1715
gene25814-v1.0-hybrid	1.79827	8.92724e-08	3.47803		0.632116	0.420744	0.358036	0.534176	1.95163	1.34042	1.45386	0.802082
gene02384-v1.0-hybrid	1.79821	7.76705e-05	3.47787		0.969188	1.87429	0.992317	0.860387	5.4175	4.15191	3.50864	0.931657
gene17705-v1.0-hybrid	1.79743	1.35271e-08	3.476		13.2159	9.70109	10.5131	9.15213	23.9758	23.1539	33.742	32.8208
gene21333-v1.0-hybrid	1.79581	2.93736e-09	3.47211		79.988	79.1024	106.095	58.9011	200.21	182.446	244.668	242.39
gene04013-v1.0-hybrid	1.79458	0.00241736	3.46915		0.282746	0.205308	0.194965	0.364095	1.62361	1.14204	0.471242	0.205012
gene25258-v1.0-hybrid	1.7943	0.00504883	3.46846		4.8272	13.8888	4.12016	13.5742	70.3571	19.8468	23.8823	4.5807
gene14365-v1.0-hybrid	1.79336	2.56277e-11	3.46622		3.51259	4.6052	5.2118	4.87659	14.1261	17.4243	13.3185	6.7851
gene19686-v1.0-hybrid	1.79316	8.61435e-21	3.46573		57.9438	58.7193	60.6973	61.3392	163.935	171.632	180.56	131.817
gene32417-v1.0-hybrid	1.79187	1.27655e-18	3.46264		179.916	246.088	235.579	152.008	645.634	555.545	517.424	497.332
gene32629-v1.0-hybrid	1.78758	5.60618e-11	3.45235		23.0354	25.1974	21.3346	23.141	101.312	64.7871	63.888	32.4291
gene02783-v1.0-hybrid	1.78598	1.49791e-15	3.44852		8.46452	6.75559	7.96859	6.7961	23.6111	20.0631	22.0922	15.8213
gene02110-v1.0-hybrid	1.78463	3.83521e-10	3.4453		91.7835	77.861	90.8699	72.4822	223.134	171.193	276.586	214.006
gene01959-v1.0-hybrid	1.78456	0.00171954	3.44513		0.480107	0.492993	0.361149	0.540959	2.35522	0.802126	1.75166	0.6092
gene23533-v1.0-hybrid	1.78014	0.000319801	3.4346		10.9377	19.6341	10.6399	12.324	13.2886	28.1982	43.3804	55.604
gene30664-v1.0-hybrid	1.77894	6.64521e-13	3.43174		114.325	146.789	120.082	103.505	345.668	258.57	339.282	338.47
gene32403-v1.0-hybrid	1.77711	1.13127e-06	3.42739		3.35753	3.60559	3.33018	1.82632	16.3747	7.31851	6.60698	4.6171
gene08473-v1.0-hybrid	1.77668	1.94061e-08	3.42638		97.5249	211.967	117.798	141.282	334.946	382.776	310.915	489.117
gene26508-v1.0-hybrid	1.77481	1.1385e-08	3.42193		64.5962	38.9174	78.3907	60.4023	163.254	142.423	157.817	189.145
gene26412-v1.0-hybrid	1.77419	0.00213671	3.42047		1.61863	1.07021	0.898337	0.645	3.89115	4.96717	3.70311	0.4258
gene11621-v1.0-hybrid	1.77317	5.37323e-14	3.41805		13.0938	11.7038	13.109	8.78113	50.6354	35.4015	24.0069	21.2634
gene07204-v1.0-hybrid	1.77141	0.00175968	3.41388		0.304508	0.240764	0.419941	0.171552	1.30784	0.688766	0.966301	0.347746
gene22700-v1.0-hybrid	1.771	3.24083e-07	3.41289		0.555583	0.637349	0.694365	0.547752	2.39001	2.02492	1.8149	0.671926
gene29669-v1.0-hybrid	1.76809	9.94945e-20	3.40603		271.718	248.299	257.957	306.552	751.607	810.128	791.632	563.392
gene02013-v1.0-hybrid	1.76779	0.00377654	3.40531		0.104057	0.0783564	0.0717516	0.156328	0.55387	0.257432	0.364198	0.0770211
gene11228-v1.0-hybrid	1.76592	2.90566e-09	3.40091		212.979	211.586	213.417	200.923	760.145	477.284	723.857	314.846
gene31477-v1.0-hybrid	1.76589	5.73516e-16	3.40084		71.6887	70.0203	65.0746	64.786	230.869	197.589	201.839	108.69
gene17430-v1.0-hybrid	1.76582	1.60845e-05	3.40066		1.34384	1.5179	0.529505	1.08155	1.98407	3.19412	3.873	2.88569
gene00623-v1.0-hybrid	1.76397	1.00945e-08	3.39632		1.70687	2.95796	1.54778	2.37109	4.89241	7.96617	4.0809	6.52715
gene18733-v1.0-hybrid	1.76324	8.11534e-13	3.39459		202.367	202.977	164.448	179.534	425.63	489.51	442.648	606.66
gene35152-v1.0-hybrid	1.76203	2.87655e-16	3.39175		44.7485	60.3789	34.6815	32.9443	144.896	116.846	100.274	100.715
gene31077-v1.0-hybrid	1.75906	2.21182e-05	3.38479		1.66191	1.12142	0.699479	0.778203	1.48555	4.66833	2.66912	2.93037
gene18050-v1.0-hybrid	1.75793	0.000723839	3.38213		0.522096	0.252737	0.411436	0.168077	1.53324	0.808374	1.04419	0.504746
gene23187-v1.0-hybrid	1.75746	0.00323955	3.38101		0.235689	0.0887387	0.379207	0.486863	0.908442	0.777445	0.98989	0.747655
gene26289-v1.0-hybrid	1.75645	0.00296739	3.37866		14.6164	15.9936	22.5928	4.59758	19.6846	22.9015	75.8262	34.3496
gene17408-v1.0-hybrid	1.75574	0.000718809	3.37698		0.901542	3.34588	2.457	4.11161	12.0086	14.6568	3.30564	3.86765
gene12820-v1.0-hybrid	1.75493	0.00260613	3.37511		1.56651	0.804278	1.21111	0.454638	3.26731	2.24812	5.00649	0.843276
gene27337-v1.0-hybrid	1.75464	0.000187482	3.37441		26.0336	61.5951	29.7063	59.0427	78.6864	77.563	115.02	188.168
gene32408-v1.0-hybrid	1.75459	0.00088054	3.3743		110.63	289.852	136.419	199.478	252.236	290.686	434.394	929.192
gene20954-v1.0-hybrid	1.75437	8.64174e-06	3.37379		0.524548	0.444367	0.230171	0.456707	1.19471	0.825814	1.39084	1.01351
gene04420-v1.0-hybrid	1.75329	3.77993e-13	3.37127		222.762	402.337	243.441	287.136	777.756	791.365	831.931	643.479
gene09559-v1.0-hybrid	1.75093	5.08296e-17	3.36576		35.5762	61.8338	45.6816	37.8253	120.665	147.199	116.059	97.5133
gene15891-v1.0-hybrid	1.74763	0.00824609	3.35806		0.101154	0.139646	0.248	0.189958	0.58174	0.270112	0.933611	0.142614
gene22744-v1.0-hybrid	1.74632	3.20133e-06	3.35501		9.32139	18.1554	9.69247	11.2924	21.7465	28.3963	44.8671	29.6368
gene30919-v1.0-hybrid	1.74602	8.14312e-07	3.35431		67.4739	63.8579	93.3632	59.0843	185.911	117.653	184.892	247.406
gene04568-v1.0-hybrid	1.7435	4.03549e-05	3.34847		0.33848	0.462809	0.098272	0.361309	1.19674	0.982195	0.681708	0.70075
gene32080-v1.0-hybrid	1.74263	6.03145e-06	3.34644		5.63034	12.9411	6.32012	4.79487	17.4479	20.8244	13.8096	26.3341
gene30813-v1.0-hybrid	1.74201	5.80636e-21	3.34501		21.8663	26.3743	24.2183	21.8972	64.7146	63.7842	66.878	51.109
gene15264-v1.0-hybrid	1.73837	0.00125627	3.33659		0.17215	0.123739	0.258992	0.088168	0.448103	0.464609	0.598871	0.258154
gene26769-v1.0-hybrid	1.7365	0.00239231	3.33226		0.229381	0.582955	0.474503	0.452295	1.13674	0.97282	1.60566	1.0187
gene15082-v1.0-hybrid	1.73218	1.01257e-06	3.32229		4.59417	8.19835	9.03499	4.16568	20.5967	15.4874	21.4394	11.2795
gene32401-v1.0-hybrid	1.73079	0.00357096	3.31909		0.398508	0.38582	0.392554	0.384872	1.69275	1.20721	1.27522	0.361186
gene00996-v1.0-hybrid	1.73043	1.39808e-10	3.31826		102.752	110.323	139.219	127.024	295.919	263.588	330.763	342.085
gene15272-v1.0-hybrid	1.73027	0.00869274	3.31789		0.348573	0.514866	0.110933	0.271906	0.797268	0.758113	1.62667	0.306207
gene31296-v1.0-hybrid	1.73017	1.62462e-14	3.31767		16.2121	18.6197	19.6649	20.5695	60.2128	42.6279	51.4124	41.6612
gene11206-v1.0-hybrid	1.72902	0.00629473	3.31501		0.0929739	0.122519	0.128219	0.0174597	0.375425	0.372403	0.173551	0.157298
gene05620-v1.0-hybrid	1.72866	1.44239e-06	3.31421		10.9588	9.60864	3.51948	4.45422	22.2082	24.6179	16.0662	14.5404
gene24536-v1.0-hybrid	1.72661	8.59999e-06	3.30949		137.653	126.206	151.683	152.755	316.568	199.82	459.943	461.459
gene17809-v1.0-hybrid	1.72544	1.54363e-10	3.30681		1.24499	1.67294	1.03608	1.57209	4.30228	3.27729	3.1053	3.78594
gene16429-v1.0-hybrid	1.72443	2.5004e-21	3.30449		31.7394	31.4726	35.4215	24.8566	85.9415	82.6609	77.5878	73.3433
gene28430-v1.0-hybrid	1.72138	3.96141e-11	3.29752		66.8743	79.1073	69.6974	70.0069	188.863	140.523	195.474	199.861
gene07040-v1.0-hybrid	1.71852	0.00723382	3.29099		30.8843	82.3726	82.7111	18.2173	40.7514	105.43	263.944	145.486
gene30968-v1.0-hybrid	1.71764	0.00772713	3.28899		6.8396	42.5946	9.11371	26.9728	27.5332	49.9133	34.4197	115.755
gene27958-v1.0-hybrid	1.71638	2.38174e-08	3.28612		3.7599	4.01555	2.62287	2.22538	12.0191	11.975	6.78633	3.99121
gene24049-v1.0-hybrid	1.715	2.7896e-09	3.28296		23.3696	13.7931	19.9417	12.5083	52.0991	56.4171	49.7602	27.0889
gene00861-v1.0-hybrid	1.7147	1.98777e-05	3.28228		1.04179	2.5611	0.946538	1.72622	3.54982	5.73511	2.28784	5.22542
gene17572-v1.0-hybrid	1.71417	1.44938e-08	3.28108		14.5722	18.9643	16.6886	16.1336	37.3982	32.9608	48.4301	47.9946
gene10353-v1.0-hybrid	1.71334	0.00078549	3.27918		0.722726	0.272112	0.406062	0.196042	1.70973	0.946027	1.27413	0.509475
gene27408-v1.0-hybrid	1.71313	2.66702e-07	3.27872		63.7692	65.6458	71.6913	57.9267	140.984	113.889	176.624	216.718
gene07644-v1.0-hybrid	1.71312	0.00309528	3.27869		27.3399	43.3045	27.0553	35.1553	33.668	47.1756	58.73	196.109
gene16670-v1.0-hybrid	1.71227	0.00811368	3.27675		0.636997	0.119917	0.439236	0.358867	2.04604	0.825473	0.594528	1.14506
gene09933-v1.0-hybrid	1.71102	2.06139e-09	3.27393		3.22716	4.84029	3.64797	1.87771	12.1767	9.42358	7.28314	6.98147
gene31034-v1.0-hybrid	1.71088	9.83172e-10	3.2736		210.367	193.978	243.104	205.5	662.83	387.346	634.838	493.741
gene16560-v1.0-hybrid	1.71031	3.01948e-08	3.2723		160.322	140.929	173.168	142.608	364.11	281.612	445.792	457.463
gene01274-v1.0-hybrid	1.7098	0.00395677	3.27116		1.65909	4.46449	0.471065	0.714763	7.03969	6.00157	4.05338	3.5293
gene27519-v1.0-hybrid	1.70941	0.00906114	3.27028		0.129499	0.146272	0.0793735	0.0648503	0.0950751	0.447509	0.28202	0.365155
gene18789-v1.0-hybrid	1.70909	3.82466e-06	3.26955		48.3481	71.8663	41.5078	51.653	213.455	125.382	174.266	56.4446
gene13378-v1.0-hybrid	1.70717	0.00119329	3.26521		0.188929	0.302316	0.195412	0.177396	1.12699	0.534174	0.220416	0.579345
gene03275-v1.0-hybrid	1.707	9.67593e-05	3.26481		1.18878	2.21847	1.35431	1.16475	3.18752	3.36114	2.89441	5.83695
gene01768-v1.0-hybrid	1.70542	0.00157862	3.26123		1.1639	1.47898	1.80575	1.14749	3.04416	4.73049	2.03681	5.53818
gene26757-v1.0-hybrid	1.70379	4.27826e-07	3.25756		3.49767	2.61354	4.08148	3.51657	12.9777	6.00961	8.08586	8.67143
gene28678-v1.0-hybrid	1.70246	3.23077e-06	3.25455		1.34679	1.12282	0.486446	1.0478	3.6373	3.85323	1.97529	1.62755
gene23181-v1.0-hybrid	1.70195	7.78104e-06	3.2534		1.75821	1.25692	1.2584	1.00307	3.06368	2.98896	4.96451	2.42864
gene09080-v1.0-hybrid	1.70128	2.53851e-24	3.25188		3.62598	3.56472	3.51889	2.79937	9.39131	10.3153	8.10546	6.98663
gene07201-v1.0-hybrid	1.6976	1.42092e-13	3.24362		290.589	159.254	175.351	189.371	650.587	608.007	469.805	401.479
gene23356-v1.0-hybrid	1.69714	1.56085e-08	3.24257		40.8355	29.547	35.3609	22.5679	86.7085	69.9335	102.091	65.947
gene03604-v1.0-hybrid	1.69634	2.74535e-13	3.24077		6.20944	5.29078	5.54755	5.04963	21.6296	12.3849	13.0776	10.4141
gene08702-v1.0-hybrid	1.69573	7.72493e-07	3.2394		41.3309	51.0977	26.0349	22.3601	125.832	115.998	93.0289	41.0906
gene00708-v1.0-hybrid	1.69514	0.000639986	3.23809		1.1064	3.64255	1.13549	2.10671	2.69189	5.97755	3.96244	7.8901
gene29802-v1.0-hybrid	1.69271	5.61745e-21	3.23263		45.3994	49.6936	40.1106	41.9625	126.943	108.133	117.601	94.3
gene21418-v1.0-hybrid	1.69122	1.35473e-08	3.2293		26.0892	25.7765	30.304	31.5036	64.9213	56.5339	72.6085	88.9691
gene08729-v1.0-hybrid	1.69108	2.7348e-09	3.22898		25.3076	39.2535	27.6487	17.6558	79.5921	69.2175	81.2187	49.0538
gene08907-v1.0-hybrid	1.68945	1.29107e-10	3.22533		1.66393	2.18873	1.80091	2.27828	5.68284	4.94278	5.81883	3.74161
gene20111-v1.0-hybrid	1.68912	4.90193e-12	3.22459		25.284	28.0902	26.8955	22.9094	65.0411	53.7329	69.3491	68.0261
gene17309-v1.0-hybrid	1.68899	0.00212918	3.22431		1.85941	4.63166	1.5963	3.70455	3.22749	5.6054	7.16012	13.4843
gene20959-v1.0-hybrid	1.68457	4.69232e-11	3.21444		36.6627	26.4699	36.9484	28.9773	120.756	66.5432	72.8865	71.6556
gene24877-v1.0-hybrid	1.68439	4.7366e-05	3.21404		95.86	144.144	178.541	120.284	210.261	256.286	354.672	506.311
gene29844-v1.0-hybrid	1.68314	4.76518e-08	3.21126		1.71702	2.86029	2.31681	1.43359	8.28454	6.33901	4.6347	2.85269
gene09581-v1.0-hybrid	1.67962	1.11934e-06	3.20344		0.535886	0.3312	0.529872	0.318993	1.59229	1.45798	0.972007	0.57734
gene28289-v1.0-hybrid	1.67925	1.63889e-09	3.20262		26.9694	23.8402	26.3585	22.1302	68.569	44.6741	64.1869	68.442
gene30225-v1.0-hybrid	1.67727	3.81611e-08	3.19821		3.50667	7.27428	3.90599	4.21708	15.1871	15.0627	12.2418	6.67434
gene32154-v1.0-hybrid	1.67665	3.00946e-06	3.19686		138.271	162.011	163.756	144.415	292.803	251.638	441.103	492.313
gene27784-v1.0-hybrid	1.67305	1.38992e-08	3.18888		1.86335	2.53133	1.25013	1.58883	5.60151	3.9157	4.79434	3.86608
gene12458-v1.0-hybrid	1.66948	1.75506e-06	3.181		0.551964	1.16379	0.761205	0.621925	2.43143	1.71667	2.21521	1.44745
gene31994-v1.0-hybrid	1.66934	0.00377412	3.18069		5.33106	13.9975	6.57808	4.21527	6.33438	16.5934	34.0002	17.2673
gene30307-v1.0-hybrid	1.66457	0.000224006	3.1702		1.32708	1.79876	1.61053	0.598112	3.97517	2.40138	4.26079	2.76161
gene17779-v1.0-hybrid	1.66409	2.35784e-12	3.16913		1.12582	0.939911	0.725674	0.785931	2.77613	2.23165	1.82742	2.20492
gene26599-v1.0-hybrid	1.66388	0.000605379	3.16867		10.3401	31.5922	11.6908	26.5866	28.4827	44.8071	72.5441	51.8648
gene01525-v1.0-hybrid	1.66365	2.64276e-05	3.16816		0.212332	0.218979	0.292824	0.322461	0.996333	0.469834	0.723774	0.491994
gene08191-v1.0-hybrid	1.66014	1.6546e-05	3.16048		10.5194	15.5418	17.9963	10.8525	17.7925	38.6526	40.7638	37.8474
gene08974-v1.0-hybrid	1.65791	1.48225e-15	3.15558		36.8562	40.7168	37.8206	38.3745	97.841	85.2171	95.8451	96.6362
gene02714-v1.0-hybrid	1.6573	1.33765e-07	3.15426		157.094	107.161	158.227	129.134	524.439	240.297	381.32	249.059
gene05773-v1.0-hybrid	1.6562	5.22616e-05	3.15185		412.063	981.449	356.455	476.02	1175.78	1073.43	1167.15	1981.53
gene15986-v1.0-hybrid	1.65579	0.00378572	3.15095		0.14181	0.400445	0.195568	0.447397	0.827702	0.541285	1.27062	0.413864
gene13530-v1.0-hybrid	1.65558	2.79381e-05	3.1505		2.27767	7.12146	4.23364	4.07269	7.47038	11.9697	13.3094	10.8064
gene18679-v1.0-hybrid	1.65373	7.67096e-06	3.14646		21.1417	42.9264	19.643	26.3403	58.3823	61.6719	50.1353	98.5527
gene16690-v1.0-hybrid	1.65328	0.00189887	3.14548		0.13503	0.318905	0.0846444	0.30429	0.635369	0.416488	0.38954	0.747655
gene06688-v1.0-hybrid	1.64789	9.26978e-06	3.13374		0.946542	0.898078	0.913752	0.319954	2.37665	1.8466	1.99657	1.51333
gene18645-v1.0-hybrid	1.64737	4.76999e-07	3.13261		14.4832	18.1372	16.0656	20.0016	38.9332	31.1572	37.2783	58.4617
gene16762-v1.0-hybrid	1.64487	4.76389e-08	3.1272		2.21417	2.45576	1.41639	1.78845	6.87446	3.5827	5.15393	3.85886
gene16753-v1.0-hybrid	1.64382	2.99347e-05	3.12491		2.37415	4.12814	2.71854	3.12903	5.1499	5.49216	8.56803	10.1513
gene22715-v1.0-hybrid	1.64292	0.001495	3.12297		0.271296	1.32789	0.327373	0.75147	1.39425	1.85372	2.20503	1.30526
gene16471-v1.0-hybrid	1.64187	2.06879e-13	3.12069		20.8572	19.9519	23.3815	22.9868	61.2606	45.4286	53.7639	51.9982
gene19629-v1.0-hybrid	1.64051	4.36399e-12	3.11776		74.3105	95.5772	82.2029	69.1111	228.599	155.897	198.785	192.973
gene12614-v1.0-hybrid	1.63983	2.37971e-09	3.11628		6.90938	6.7935	6.38589	5.65125	17.0057	11.4741	18.4236	14.9069
gene07486-v1.0-hybrid	1.63971	7.14541e-08	3.11604		169.029	172.771	186.156	166.982	380.943	306.771	502.277	465.812
gene01180-v1.0-hybrid	1.63968	9.19533e-07	3.11596		10.1031	10.8066	9.60329	9.28796	17.5658	18.763	27.5664	30.3404
gene32314-v1.0-hybrid	1.63878	0.0033992	3.11401		0.254455	0.179633	0.131593	0.0358383	0.525415	0.427168	0.371079	0.282515
gene04641-v1.0-hybrid	1.63796	0.000268696	3.11226		1.50864	4.98351	1.0599	1.55553	6.5359	6.37811	5.60566	4.42453
gene13801-v1.0-hybrid	1.63536	0.0013241	3.10665		1.84576	9.67572	2.34965	3.99943	7.97428	14.3178	12.3681	10.2089
gene08632-v1.0-hybrid	1.6344	1.83307e-23	3.10459		23.8205	33.7902	26.2572	23.9573	88.2887	81.3808	51.5755	49.01
gene09147-v1.0-hybrid	1.63064	2.93931e-11	3.09649		1.5859	1.43305	1.31225	0.962181	3.54671	3.86308	3.16528	2.50766
gene04541-v1.0-hybrid	1.62998	0.00624415	3.09509		0.462135	1.50575	0.416711	0.240327	1.27233	2.43737	2.32252	0.766825
gene30685-v1.0-hybrid	1.62909	0.00250834	3.09317		1.90731	4.41129	4.10207	2.4049	2.80059	6.67666	8.01067	13.2532
gene26973-v1.0-hybrid	1.62887	0.00202782	3.0927		0.674137	0.629664	0.393331	0.292147	1.95594	1.28291	1.66978	0.312551
gene11238-v1.0-hybrid	1.62715	2.40596e-10	3.08903		3.65025	2.61295	2.03017	2.04799	5.98846	6.9866	5.88845	6.27096
gene15870-v1.0-hybrid	1.62714	0.00547563	3.089		0.478777	0.663696	0.390162	0.78467	0.623124	3.93799	1.25932	0.71797
gene21315-v1.0-hybrid	1.62582	3.3433e-16	3.08618		14.2805	16.5232	14.9874	15.5326	41.5347	33.4326	38.961	33.3706
gene01452-v1.0-hybrid	1.62433	1.12208e-08	3.08298		2.21522	2.32757	1.2433	1.39311	4.255	4.62462	4.11102	4.44507
gene04083-v1.0-hybrid	1.62321	0.000556834	3.0806		1.75948	1.38654	0.677155	0.829881	2.3432	2.14029	3.85721	2.90755
gene25131-v1.0-hybrid	1.62141	0.00197309	3.07675		0.504234	0.587917	0.0897266	0.384872	1.05685	1.86256	0.516161	0.825568
gene13332-v1.0-hybrid	1.62109	1.03497e-09	3.07607		27.4316	54.2045	41.3065	26.4087	94.8818	120.689	87.7152	65.1706
gene05563-v1.0-hybrid	1.61919	0.00025314	3.07203		67.7267	148.408	75.0942	77.5319	140.369	147.446	251.834	316.765
gene18301-v1.0-hybrid	1.61783	0.00274573	3.06913		40.9823	262.465	71.6714	122.438	200.449	272.621	315.197	411.356
gene12454-v1.0-hybrid	1.6162	0.00823991	3.06566		2.90445	32.551	4.94118	20.4134	44.7536	48.2622	30.4077	36.6124
gene07589-v1.0-hybrid	1.61609	0.00617135	3.06544		0.3756	0.318186	0.561149	0.317405	1.89582	0.752224	1.19774	0.317728
gene32156-v1.0-hybrid	1.61406	7.20833e-09	3.06113		29.4254	23.1527	30.7305	25.5905	67.2483	50.231	68.6924	71.6842
gene24982-v1.0-hybrid	1.61128	1.67934e-06	3.05523		24.2423	25.1215	28.0407	22.5095	48.4297	45.827	53.6321	85.8972
gene08194-v1.0-hybrid	1.61124	4.69232e-11	3.05515		71.3008	56.8971	50.8037	38.9044	123.307	171.215	140.735	93.6558
gene10009-v1.0-hybrid	1.60931	6.6388e-05	3.05106		5.11106	3.68064	3.69357	4.04881	18.041	12.6209	9.58227	3.14355
gene10722-v1.0-hybrid	1.6079	0.000220861	3.04809		2.26666	2.98281	2.64034	1.21499	8.57913	7.46646	5.79207	1.75919
gene21172-v1.0-hybrid	1.60761	1.10884e-10	3.04747		5.43897	4.17148	3.36456	3.07679	9.98288	9.61918	8.75306	9.96873
gene13453-v1.0-hybrid	1.60122	9.61723e-05	3.03401		8.17658	10.4273	9.48342	4.54279	14.1707	13.823	19.7644	27.683
gene30513-v1.0-hybrid	1.60088	6.74636e-06	3.03329		1.02945	0.568277	1.22755	0.540717	2.65948	1.95866	1.42316	2.23928
gene08881-v1.0-hybrid	1.60035	2.44108e-06	3.03216		1.28233	1.46675	1.00734	0.969337	3.39638	4.13046	3.09057	1.2152
gene31312-v1.0-hybrid	1.59499	4.4916e-28	3.02091		1.84377	2.23975	1.67115	1.69855	5.27411	4.82778	3.89083	3.78885
gene23991-v1.0-hybrid	1.5949	0.000575758	3.02074		6.37644	5.30957	7.05292	4.92871	7.74111	13.8137	8.3481	26.123
gene10342-v1.0-hybrid	1.59242	2.82555e-47	3.01555		8.85821	9.0535	9.18957	8.65495	24.9397	26.0797	18.2274	16.7289
gene12442-v1.0-hybrid	1.58847	0.000900779	3.00731		42.9896	71.3966	49.9377	47.9428	52.0791	86.2869	158.156	184.632
gene17060-v1.0-hybrid	1.58767	0.00054995	3.00563		1.52908	1.01245	1.30886	1.1882	2.03231	2.4598	4.13377	3.2114
gene14947-v1.0-hybrid	1.58512	2.43942e-05	3.00034		13.0751	30.0127	16.1356	16.6292	28.273	44.2668	52.5584	49.5232
gene17129-v1.0-hybrid	1.58512	8.82032e-09	3.00032		137.234	207.12	137.028	162.62	345.863	317.696	398.92	418.172
gene05774-v1.0-hybrid	1.58416	3.5202e-05	2.99832		24.2856	30.9028	26.4019	25.0032	34.7439	51.44	72.4762	83.6149
gene24554-v1.0-hybrid	1.58412	4.96575e-09	2.99826		21.767	41.3571	25.6449	23.0641	104.854	70.5101	46.6187	51.3984
gene21916-v1.0-hybrid	1.58245	0.00011737	2.99478		76.0632	172.368	103.967	71.2189	148.785	223.53	290.375	304.65
gene28052-v1.0-hybrid	1.58189	1.04175e-09	2.99361		37.9459	45.6117	33.6952	39.8343	102.957	69.7479	97.6691	92.8089
gene13301-v1.0-hybrid	1.58033	0.00139903	2.99038		8.85426	25.3984	9.83888	9.61765	17.9584	22.4228	46.8885	34.4864
gene14296-v1.0-hybrid	1.57959	2.57964e-09	2.98884		5.43207	5.52715	5.69584	4.55249	12.0631	10.8525	13.6594	12.4182
gene24510-v1.0-hybrid	1.57895	7.80531e-15	2.98752		2.58759	3.19271	2.36467	2.50574	6.06544	6.69907	6.64388	5.39314
gene25863-v1.0-hybrid	1.57817	1.17279e-06	2.98592		51.1279	77.9332	47.2343	30.6052	125.875	106.579	96.2248	150.569
gene19132-v1.0-hybrid	1.57718	0.000310893	2.98386		0.816474	0.84025	0.875767	0.408871	1.29877	1.53899	1.40554	2.62456
gene05455-v1.0-hybrid	1.57712	0.000137664	2.98373		19.6407	25.7628	49.0173	34.4802	63.8422	70.7583	54.6982	115.927
gene17822-v1.0-hybrid	1.57702	1.42272e-10	2.98353		22.242	16.0716	19.1891	12.6093	48.0273	39.514	44.2721	32.8747
gene01022-v1.0-hybrid	1.577	0.00369068	2.98349		1.22352	2.40031	0.799265	1.52372	7.659	5.098	1.86318	1.4708
gene26139-v1.0-hybrid	1.57682	7.772e-05	2.98311		9.23459	26.3725	7.90727	18.7912	36.2011	44.9515	25.548	42.9705
gene09613-v1.0-hybrid	1.57663	9.72818e-06	2.98272		12.5149	22.2314	10.7204	16.7102	29.4162	30.2405	33.9097	48.7244
gene05882-v1.0-hybrid	1.57646	3.14102e-05	2.98237		279.893	303.733	551.667	214.859	768.042	602.485	879.206	893.211
gene24755-v1.0-hybrid	1.57598	1.07737e-06	2.98137		6.69717	5.81893	7.81504	9.28741	16.7363	15.6581	17.1893	19.774
gene30815-v1.0-hybrid	1.57482	2.4956e-11	2.97899		49.8734	94.158	55.3913	64.8572	178.66	158.087	124.561	158.2
gene10994-v1.0-hybrid	1.5748	2.26151e-07	2.97895		14.7534	14.2395	10.8975	10.8592	21.9314	31.5756	24.4701	39.1794
gene23608-v1.0-hybrid	1.57322	0.000333312	2.97568		1.43528	1.62119	2.08355	1.70232	3.32763	3.41734	3.38424	5.9429
gene29776-v1.0-hybrid	1.57306	4.42753e-10	2.97535		108.848	97.2547	108.52	69.1746	241.902	209.409	261.487	178.392
gene12431-v1.0-hybrid	1.57183	0.00161598	2.97281		0.626832	1.32164	0.922084	1.22422	2.9453	1.18153	3.27623	2.22706
gene22595-v1.0-hybrid	1.57108	4.99737e-10	2.97127		34.9251	44.3833	39.8634	34.4294	85.8623	76.2882	104.485	84.1909
gene19478-v1.0-hybrid	1.57089	0.000216429	2.97089		1.95788	3.02327	1.19624	1.28453	2.52459	7.48015	5.10038	2.90886
gene06276-v1.0-hybrid	1.57038	1.10695e-06	2.96984		17.2165	35.318	17.0256	24.5329	51.0458	51.1845	45.9644	68.6134
gene12388-v1.0-hybrid	1.5698	1.3273e-12	2.96863		31.3699	30.1211	30.4434	26.3692	79.7553	57.0179	66.4574	69.7109
gene03816-v1.0-hybrid	1.56902	7.69849e-08	2.96704		1601.11	1231.07	1454.5	1147.85	2601.66	2719.42	3311.45	3733.7
gene02354-v1.0-hybrid	1.56881	0.000135506	2.96659		6.34054	18.9052	5.35836	6.90365	34.2547	28.46	16.2989	14.005
gene10392-v1.0-hybrid	1.56738	0.00147762	2.96366		60.3812	207.003	41.3962	61.0447	166.228	206.088	229.594	251.859
gene30292-v1.0-hybrid	1.56731	4.18842e-08	2.96351		114.353	115.755	121.266	120.257	268.015	201.889	272.172	331.553
gene15994-v1.0-hybrid	1.56722	3.41936e-06	2.96334		11.72	11.8318	12.0778	6.77207	22.126	18.5106	27.4469	28.163
gene02279-v1.0-hybrid	1.56699	2.77345e-08	2.96286		26.8602	25.596	29.7557	26.5704	59.9518	48.1157	70.2062	69.2051
gene03446-v1.0-hybrid	1.56579	5.09403e-07	2.96039		10.3766	8.02967	6.4959	6.28653	15.2747	26.783	21.7704	10.498
gene29345-v1.0-hybrid	1.56505	2.39479e-22	2.95888		13.4519	18.5567	13.3039	13.5177	38.28	36.9896	29.2465	32.1783
gene07196-v1.0-hybrid	1.56483	6.43479e-12	2.95842		13.0683	10.5621	11.9444	12.6952	28.741	25.8426	27.6847	28.9336
gene22183-v1.0-hybrid	1.56024	0.00154267	2.94903		11.1907	15.4261	17.1966	12.8149	19.1145	17.951	30.3958	59.5806
gene05424-v1.0-hybrid	1.55902	0.00250344	2.94654		3.84958	10.0275	3.90041	5.06781	7.50546	13.05	7.33252	24.7972
gene25305-v1.0-hybrid	1.55891	0.00566865	2.9463		1.22968	1.38895	0.282639	0.461847	2.4827	1.54523	2.16787	1.99375
gene03596-v1.0-hybrid	1.55607	2.71893e-05	2.94053		9.9139	22.0639	11.6084	11.9232	27.7506	23.5727	32.8966	40.3835
gene24041-v1.0-hybrid	1.55579	2.39535e-07	2.93995		82.3055	80.5635	81.5146	74.7895	170.278	133.67	178.348	235.521
gene13275-v1.0-hybrid	1.55566	4.27653e-06	2.93968		0.429149	0.41364	0.378773	0.270784	1.51864	1.07585	0.656883	0.442893
gene26639-v1.0-hybrid	1.55519	3.02302e-09	2.93873		178.331	235.575	220.51	201.553	456.917	405.095	452.766	575.55
gene24050-v1.0-hybrid	1.55158	3.01603e-12	2.93138		21.0436	16.6913	14.9619	11.2758	43.9286	52.8213	29.0245	26.9986
gene27434-v1.0-hybrid	1.54871	1.13638e-05	2.92556		2.12582	2.74916	1.82699	1.63156	3.35895	4.61676	5.4922	5.31666
gene18929-v1.0-hybrid	1.54783	0.00826043	2.92378		0.374109	0.347995	0.0910461	0.17357	0.630105	0.622205	0.308089	0.893556
gene27354-v1.0-hybrid	1.54517	8.79245e-07	2.91838		2.3943	2.28185	1.92613	1.40509	5.46576	4.4778	5.67979	2.87986
gene14451-v1.0-hybrid	1.54274	1.72537e-06	2.91347		1.72666	2.63291	1.90496	2.33461	6.84541	5.37011	4.27059	3.83413
gene30488-v1.0-hybrid	1.54135	0.00245219	2.91067		0.30477	0.101998	0.404737	0.203496	0.94474	0.43085	0.621578	0.458332
gene14922-v1.0-hybrid	1.54091	4.02722e-11	2.90978		7.41983	8.75062	7.37347	6.88494	18.6255	20.3617	18.535	12.5994
gene24952-v1.0-hybrid	1.54056	4.87242e-16	2.90908		17.0319	20.5103	19.0115	13.8794	58.7998	44.9493	31.9172	29.8498
gene12180-v1.0-hybrid	1.53911	3.12444e-07	2.90616		29.7779	21.8268	33.1151	26.0922	61.9932	49.5756	75.454	62.184
gene30343-v1.0-hybrid	1.53844	0.004838	2.90481		0.321102	0.701205	0.531392	0.458281	2.23958	0.968402	1.41855	0.353116
gene14115-v1.0-hybrid	1.5384	2.32414e-06	2.90473		49.0139	79.9783	54.08	57.4346	122.491	143.483	83.2999	197.547
gene28235-v1.0-hybrid	1.53449	3.9127e-08	2.89686		81.7942	63.9061	82.045	49.1861	156.5	157.639	193.898	119.786
gene19519-v1.0-hybrid	1.5333	2.97382e-06	2.89448		20.2019	53.1526	23.0509	36.3567	96.9358	72.928	75.9813	60.2193
gene31311-v1.0-hybrid	1.53271	4.98675e-06	2.89328		14.5753	14.8912	9.69944	10.3358	34.9534	35.7731	34.2743	11.6587
gene31554-v1.0-hybrid	1.53194	5.97455e-10	2.89174		5.01763	7.3836	5.65158	4.93283	16.9734	13.565	14.2359	8.1424
gene27479-v1.0-hybrid	1.5305	0.000180264	2.88886		3.41522	10.458	2.59669	4.18461	15.2015	14.6861	10.7382	8.12328
gene29334-v1.0-hybrid	1.52995	0.001688	2.88775		134.406	76.7469	77.1298	96.9899	110.697	132.616	353.586	245.392
gene21033-v1.0-hybrid	1.52929	7.31386e-13	2.88644		27.4811	27.1627	26.7339	20.8167	56.0083	56.2316	53.593	62.4869
gene22947-v1.0-hybrid	1.5289	1.59155e-13	2.88565		14.6437	12.4959	13.1193	12.4049	30.4286	29.0125	29.9286	28.9568
gene03844-v1.0-hybrid	1.52764	1.41643e-10	2.88313		30.0957	27.4749	29.5031	29.8927	74.7385	53.3532	61.0855	72.8484
gene11413-v1.0-hybrid	1.52707	1.39174e-08	2.88199		3.64817	3.54571	3.60369	3.30757	7.15692	6.86052	8.5678	8.67689
gene12966-v1.0-hybrid	1.52492	2.52198e-06	2.87771		27.6379	39.791	35.5034	42.1443	54.3066	91.4837	71.5286	107.432
gene28881-v1.0-hybrid	1.52259	0.00137766	2.87307		16.6519	25.5606	18.2832	14.3365	21.1594	25.2911	49.6539	65.0947
gene08157-v1.0-hybrid	1.52193	0.00857188	2.87176		27.8218	75.3214	46.4872	35.7151	27.6859	79.7289	121.876	176.885
gene08523-v1.0-hybrid	1.52181	7.81513e-11	2.87151		12.5873	21.1807	14.6305	16.8965	37.7965	35.5485	35.9133	36.5278
gene04456-v1.0-hybrid	1.52123	1.19482e-05	2.87036		0.601608	0.786123	0.683256	0.438616	1.22113	1.25072	1.72854	1.36209
gene12352-v1.0-hybrid	1.52064	0.000177412	2.86918		0.599851	0.513092	0.409606	0.308411	1.20574	1.71247	1.13602	0.369486
gene03639-v1.0-hybrid	1.51723	8.73214e-11	2.86241		2.0188	2.3627	1.50945	1.86359	5.19646	4.50444	4.47215	3.39492
gene12765-v1.0-hybrid	1.51647	2.43946e-07	2.8609		44.9191	29.6206	39.6763	49.465	92.7669	76.6647	91.7583	103.841
gene14542-v1.0-hybrid	1.51638	8.42546e-11	2.86073		24.1326	29.9244	34.9813	26.5562	71.5813	57.6734	66.9133	61.5558
gene30286-v1.0-hybrid	1.51623	0.00148093	2.86043		1.77817	0.766877	1.69428	0.655708	2.95515	3.06225	3.89257	1.51787
gene29552-v1.0-hybrid	1.51572	0.000259293	2.85942		0.341578	0.443693	0.588831	0.269411	0.827567	0.820905	0.988296	1.04022
gene25703-v1.0-hybrid	1.51505	0.00105407	2.85809		2.97779	6.6554	3.18918	1.96316	4.8841	7.88193	9.07695	10.6521
gene01458-v1.0-hybrid	1.51488	3.14528e-13	2.85775		40.3479	36.9897	41.6997	37.9331	87.4251	82.8397	87.3351	90.1982
gene22817-v1.0-hybrid	1.51317	2.04239e-08	2.85436		5.91988	13.6857	7.42645	8.02088	22.7466	20.7788	18.3485	17.1294
gene02186-v1.0-hybrid	1.51241	5.84911e-07	2.85286		100.183	86.3605	118.053	76.6943	158.502	226.17	186.891	273.063
gene31445-v1.0-hybrid	1.51232	4.25784e-05	2.85268		93.0929	230.148	120.344	107.034	246.019	283.511	271.737	406.574
gene27425-v1.0-hybrid	1.51064	2.77001e-13	2.84936		24.1796	31.1056	23.3535	27.651	86.182	53.805	52.364	48.6812
gene30469-v1.0-hybrid	1.50907	0.00196656	2.84627		3.51298	2.2365	3.43532	4.89382	6.89333	6.59158	4.53066	14.1021
gene00814-v1.0-hybrid	1.5088	4.36944e-06	2.84573		18.9737	29.6354	24.5991	15.3658	42.2253	41.0027	48.6529	61.0663
gene25502-v1.0-hybrid	1.50484	1.25345e-16	2.83793		7.79936	8.47197	6.75193	6.06174	17.8993	16.4785	16.4716	13.6167
gene00954-v1.0-hybrid	1.50353	0.000533599	2.83536		6.51401	4.32545	7.56781	6.58344	17.3471	6.41825	18.8287	12.9744
gene21214-v1.0-hybrid	1.50337	2.14976e-08	2.83504		3.13024	3.3277	2.53933	3.52699	7.29998	9.19745	7.33252	4.75072
gene24243-v1.0-hybrid	1.50279	5.99869e-05	2.8339		3.88401	6.38121	2.92166	3.18276	8.26299	11.7303	11.3695	5.71242
gene17448-v1.0-hybrid	1.50264	1.19072e-11	2.8336		19.4988	16.5182	13.3147	21.1703	37.2133	50.6477	38.5178	32.6686
gene08294-v1.0-hybrid	1.50122	1.33827e-16	2.83082		7.80166	10.9967	10.2016	9.91086	21.9485	25.1785	21.4978	18.1073
gene13967-v1.0-hybrid	1.50099	0.000355937	2.83037		2.1445	4.89111	1.67778	2.92745	4.17831	7.37509	8.50649	5.65156
gene00977-v1.0-hybrid	1.50049	0.00265577	2.82939		1.28719	1.30351	0.795753	0.650152	1.36865	1.94518	2.36132	3.26659
gene32015-v1.0-hybrid	1.50013	1.59654e-17	2.82868		42.3314	62.3827	39.0609	45.0139	137.499	122.232	87.4689	80.2441
gene02318-v1.0-hybrid	1.49961	9.39713e-06	2.82767		5.41088	13.0608	5.47828	8.1414	16.4629	19.4752	13.7975	21.4819
gene15315-v1.0-hybrid	1.49874	9.41489e-06	2.82596		2.32779	5.42292	3.47774	3.16926	6.94283	9.46097	9.36933	6.27661
gene01960-v1.0-hybrid	1.49783	0.000867665	2.82418		12.1799	15.6037	13.7431	12.7137	20.8457	14.7588	40.2058	39.4735
gene06769-v1.0-hybrid	1.49732	2.78219e-05	2.82318		0.921083	0.764988	0.709846	0.946255	2.44638	1.37872	2.02276	1.65
gene20960-v1.0-hybrid	1.49688	1.51563e-09	2.82232		12.0479	13.3649	12.6512	11.0111	22.7638	27.1225	25.0602	31.9121
gene23935-v1.0-hybrid	1.49627	8.75772e-06	2.82112		245.64	240.896	272.307	263.555	419.441	434.925	609.968	732.768
gene08262-v1.0-hybrid	1.49616	3.72393e-05	2.82092		0.742185	1.49261	0.873749	1.08101	2.19286	4.45278	1.87537	1.4241
gene12880-v1.0-hybrid	1.49475	0.000906188	2.81815		1.69585	1.09457	1.05004	1.40385	2.40117	1.81029	3.84392	3.38146
gene16754-v1.0-hybrid	1.49295	6.92198e-05	2.81464		296.503	521.032	369.836	415.885	598.176	692.202	902.649	1233.9
gene14601-v1.0-hybrid	1.49186	6.83972e-08	2.81251		5.10121	2.82019	4.24474	2.86176	8.86517	9.2198	6.56913	8.98551
gene30439-v1.0-hybrid	1.49111	0.00719489	2.81105		6.07283	16.0393	6.44465	7.55478	8.40322	12.2872	21.1337	34.776
gene05635-v1.0-hybrid	1.49105	0.000587934	2.81094		9.634	4.40455	7.43388	2.843	13.5777	10.6199	13.4876	16.1537
gene05417-v1.0-hybrid	1.49039	0.00645089	2.80966		0.516107	1.68409	1.18626	1.03382	1.95771	1.5403	3.21132	2.98334
gene21468-v1.0-hybrid	1.49005	1.19072e-11	2.80898		10.3793	11.4498	10.624	10.4505	23.9483	22.1366	27.3859	19.9261
gene07085-v1.0-hybrid	1.48658	0.000972999	2.80225		475.172	163.593	199.148	250.026	316.351	714.131	569.492	806.043
gene13107-v1.0-hybrid	1.48639	8.10101e-10	2.80187		9.1399	10.708	10.0454	7.30121	24.7293	27.2631	21.1315	11.2639
gene31323-v1.0-hybrid	1.4859	2.55787e-14	2.80091		11.1019	12.8483	9.16121	11.7914	29.5966	23.5849	24.5172	20.9767
gene26763-v1.0-hybrid	1.48544	1.49837e-16	2.80002		11.5358	15.6937	10.9129	12.0215	29.3505	34.2831	27.6594	20.0096
gene06635-v1.0-hybrid	1.4815	1.91677e-18	2.79239		11.6484	15.2892	13.7659	12.9524	34.8321	29.1362	27.8699	25.7202
gene32240-v1.0-hybrid	1.48104	6.44721e-08	2.79151		34.7949	36.5612	33.2204	33.1301	125.07	80.7933	72.0671	38.2623
gene32237-v1.0-hybrid	1.48053	8.07823e-08	2.79052		10.825	12.6974	12.4072	11.9727	25.5767	20.319	30.6479	26.0703
gene12610-v1.0-hybrid	1.47821	2.6694e-05	2.78603		0.872922	1.53375	0.936314	0.819635	2.72373	3.0851	1.94629	1.72299
gene09328-v1.0-hybrid	1.47793	0.00255418	2.78549		139.578	495.447	158.089	307.108	460.694	454.955	504.285	946.738
gene12652-v1.0-hybrid	1.47772	3.58635e-08	2.78508		11.6163	12.3958	9.61192	11.6765	32.6211	21.9534	29.4157	15.8258
gene19645-v1.0-hybrid	1.47752	8.13494e-08	2.7847		57.0507	68.6679	62.9648	69.6115	154.555	108.68	118.318	175.784
gene17004-v1.0-hybrid	1.47702	9.86893e-11	2.78373		56.2176	58.5045	60.1817	62.8835	201.9	120.198	122.589	89.0649
gene28316-v1.0-hybrid	1.4766	1.11932e-13	2.78293		85.6558	132.544	89.8918	103.691	224.183	264.688	178.52	233.543
gene10105-v1.0-hybrid	1.47581	3.68967e-05	2.7814		7.68471	10.1752	5.18906	7.05679	15.711	17.8984	23.7592	8.60017
gene04776-v1.0-hybrid	1.47492	8.09168e-08	2.77969		1.14755	1.34604	0.943452	0.820556	2.4789	3.02617	2.38925	1.59612
gene23632-v1.0-hybrid	1.47382	0.000970134	2.77757		784.275	749.536	821.833	964.875	1166.51	1173.44	1460.81	3238.2
gene14027-v1.0-hybrid	1.47332	8.23465e-05	2.7766		0.440375	0.875449	0.971703	1.09162	2.96801	1.71825	1.4961	1.5199
gene23036-v1.0-hybrid	1.47326	3.55232e-07	2.77649		6.32186	7.23312	5.98154	6.43158	22.4858	12.2922	15.2379	8.12555
gene31871-v1.0-hybrid	1.47301	0.00143968	2.776		1.45341	2.26284	1.84186	2.16876	2.16296	3.88723	6.2693	4.23671
gene09200-v1.0-hybrid	1.473	3.77814e-05	2.77599		19.2479	28.2227	21.5983	23.1501	32.3503	43.3148	69.2604	49.6703
gene12866-v1.0-hybrid	1.47294	2.52684e-10	2.77588		9.93004	13.4685	9.73454	8.62739	26.9217	19.7885	20.0993	23.4797
gene20961-v1.0-hybrid	1.47197	1.46119e-07	2.774		138.414	178.718	159.255	167.285	342.12	271.389	329.214	428.763
gene04687-v1.0-hybrid	1.47104	8.49321e-13	2.77221		4.56172	6.22602	5.63568	5.46115	14.6872	11.1959	10.9101	10.8933
gene07367-v1.0-hybrid	1.46989	1.33207e-06	2.77		13.6307	19.1675	15.4391	13.5215	21.5863	37.0952	37.5058	35.4638
gene24337-v1.0-hybrid	1.46959	5.31066e-15	2.76943		17.78	23.1771	18.0337	18.9853	50.6018	40.772	35.1671	42.8262
gene24901-v1.0-hybrid	1.46836	1.44849e-07	2.76706		167.553	154.997	168.099	161.054	344.658	270.322	337.962	432.401
gene31032-v1.0-hybrid	1.46824	2.2557e-11	2.76684		17.039	19.995	17.2719	16.9856	41.3771	36.889	44.995	30.2299
gene12695-v1.0-hybrid	1.46807	9.07949e-16	2.76652		37.089	43.3375	45.0177	35.2024	106.102	83.2546	82.5903	76.8906
gene11957-v1.0-hybrid	1.46632	0.00162546	2.76317		1.82175	2.14345	1.30851	1.75331	7.14717	4.34597	4.00278	1.10764
gene35021-v1.0-hybrid	1.46592	9.45773e-10	2.76239		2.52999	1.8951	2.27708	1.98046	5.92431	5.38376	4.74749	3.17648
gene30975-v1.0-hybrid	1.465	1.68554e-12	2.76064		4.01631	4.2267	4.16087	3.6203	12.2334	8.36439	8.26508	6.36408
gene00994-v1.0-hybrid	1.46297	0.00168131	2.75676		43.5741	132.59	42.8912	90.4066	130.461	138.467	134.505	257.337
gene01213-v1.0-hybrid	1.46063	4.26839e-08	2.75228		108.612	140.751	102.651	111.975	223.685	213.939	246.737	292.586
gene27555-v1.0-hybrid	1.4603	3.27507e-07	2.75166		30.5225	30.1711	32.5496	26.5939	50.4383	58.2257	75.5405	68.0843
gene23213-v1.0-hybrid	1.4602	0.00964418	2.75147		1.18663	1.29411	3.49864	1.24482	1.66728	4.51196	5.27025	4.46516
gene22353-v1.0-hybrid	1.45838	3.04132e-07	2.748		172.073	376.109	170.961	297.318	588.473	727.419	475.416	454.477
gene31444-v1.0-hybrid	1.45819	0.00161044	2.74764		2.28381	1.85732	2.26768	1.13224	2.41446	5.81147	3.581	4.98437
gene19578-v1.0-hybrid	1.45819	2.58855e-10	2.74763		9.31116	11.7054	7.74774	6.7084	27.0401	17.6563	16.2527	16.3305
gene02663-v1.0-hybrid	1.45776	0.00321434	2.74682		314.502	1151.91	279.902	742.107	1098.73	1078.8	1268.9	1867.52
gene25906-v1.0-hybrid	1.45599	6.48877e-07	2.74345		6.41186	3.22324	6.89909	4.32679	13.2299	15.6884	9.00946	9.07467
gene27005-v1.0-hybrid	1.45551	0.00480468	2.74254		0.958414	2.05837	1.04249	0.471502	3.43397	2.3663	3.43948	0.924934
gene18431-v1.0-hybrid	1.45501	3.04289e-06	2.74159		84.4687	149.346	77.8838	96.2128	210.07	180.306	196.393	271.379
gene00349-v1.0-hybrid	1.45489	0.000242987	2.74135		2.48094	5.27094	5.05066	1.86359	10.9286	7.01454	7.88384	6.37099
gene31465-v1.0-hybrid	1.4544	0.000942438	2.74042		1.60177	6.11694	2.98036	2.03397	6.04788	9.05761	8.21052	4.67788
gene08695-v1.0-hybrid	1.45353	4.72191e-09	2.73877		21.8854	15.6127	21.7097	15.6409	52.594	34.3212	39.9981	34.928
gene31037-v1.0-hybrid	1.45337	0.000336166	2.73847		1.22091	3.05789	1.02488	1.16632	3.88748	5.55318	3.12127	2.12172
gene29491-v1.0-hybrid	1.45333	1.26505e-08	2.73839		14.5903	12.6769	13.4657	12.8987	29.4162	25.0686	29.9586	29.479
gene15445-v1.0-hybrid	1.4532	5.23893e-06	2.73815		2.80505	1.481	1.61554	1.69533	4.20164	3.99586	5.06556	3.10926
gene24945-v1.0-hybrid	1.45314	4.14539e-06	2.73803		0.851301	0.934091	1.10693	0.794767	1.87501	1.92556	2.13392	1.94437
gene07574-v1.0-hybrid	1.44734	1.31044e-05	2.72705		6.74794	4.45534	9.03623	6.39112	22.7245	13.9636	14.4521	8.56235
gene30402-v1.0-hybrid	1.44682	4.15365e-06	2.72607		108.182	130.498	129.434	124.024	213.057	210.189	253.07	348.106
gene23153-v1.0-hybrid	1.44664	3.83514e-06	2.72572		49.2902	43.8831	51.6493	46.6855	102.044	68.616	107.979	121.537
gene13713-v1.0-hybrid	1.44539	0.00171271	2.72337		4.48141	5.28057	1.90748	1.93249	10.236	10.2069	8.0038	2.63259
gene07184-v1.0-hybrid	1.44477	0.00141953	2.7222		68.4404	51.6391	83.1338	48.6183	87.9159	85.9889	120.902	227.862
gene27014-v1.0-hybrid	1.44451	1.21596e-14	2.7217		3.39249	3.50921	3.39809	2.95739	8.29789	7.57252	7.28252	5.30155
gene13563-v1.0-hybrid	1.44447	0.00101706	2.72162		8.41746	28.6816	6.96503	10.907	32.1354	33.3191	32.6035	21.6286
gene11968-v1.0-hybrid	1.44319	0.00310363	2.71922		40.7755	117.484	79.5358	45.3342	75.739	121.478	191.487	195.747
gene19801-v1.0-hybrid	1.44233	0.00054909	2.7176		6.98337	19.5837	8.46833	10.8701	16.1932	30.2127	34.1622	17.3021
gene04775-v1.0-hybrid	1.44138	3.73943e-05	2.7158		0.942755	0.917986	0.552932	0.317453	1.69457	1.91489	1.3148	1.1
gene32102-v1.0-hybrid	1.44106	9.62735e-13	2.7152		18.6987	20.7191	19.4629	17.0232	42.0847	36.9877	40.9095	39.4464
gene27270-v1.0-hybrid	1.44067	2.3336e-05	2.71446		52.1081	56.1408	61.9113	50.5832	97.4655	82.2777	129.89	146.276
gene17627-v1.0-hybrid	1.43804	0.00647296	2.70952		0.650176	1.04038	1.12081	0.976779	2.02871	1.14893	3.13528	1.71875
gene29465-v1.0-hybrid	1.43803	1.39675e-05	2.7095		19.7354	18.3892	15.2727	13.758	35.1806	25.558	29.6834	49.2431
gene14870-v1.0-hybrid	1.43613	1.39032e-08	2.70595		318.741	373.311	308.504	319.484	602.118	652.419	639.856	848.083
gene30888-v1.0-hybrid	1.43517	1.02922e-23	2.70414		12.6613	16.5197	14.9942	15.2342	40.1113	36.2692	26.875	25.0108
gene19737-v1.0-hybrid	1.43442	3.61043e-12	2.70273		6.77839	8.40559	6.4035	7.3339	18.3309	18.2566	16.0774	9.73201
gene07258-v1.0-hybrid	1.43417	4.82397e-05	2.70226		44.7587	95.9877	64.4728	68.51	114.911	117.868	152.744	179.156
gene00232-v1.0-hybrid	1.43292	6.07412e-06	2.69993		404.499	509.369	462.308	415.373	725.085	748.354	1070.7	1125.76
gene04129-v1.0-hybrid	1.43286	1.37314e-05	2.69981		263.878	623.459	315.461	398.148	725.475	820.613	796.893	993.613
gene12984-v1.0-hybrid	1.43277	6.31825e-16	2.69965		49.5147	47.9867	43.0619	40.1162	115.009	90.2303	95.7898	80.5753
gene13564-v1.0-hybrid	1.43237	0.000845674	2.69891		15.7126	54.3596	12.9497	27.2475	69.834	61.8921	62.8115	43.9186
gene02562-v1.0-hybrid	1.4321	2.09158e-14	2.6984		28.4745	45.3712	30.6311	34.7964	90.6648	77.4374	67.8342	60.8919
gene09874-v1.0-hybrid	1.43081	4.2725e-17	2.69598		42.787	46.307	45.1894	37.8174	101.248	88.9212	89.8233	81.7373
gene01323-v1.0-hybrid	1.43046	0.00300724	2.69532		0.209706	0.184872	0.155181	0.161366	0.726619	0.636302	0.229141	0.123311
gene26273-v1.0-hybrid	1.42496	1.82374e-08	2.68508		27.1785	35.6394	33.909	36.748	69.542	62.7359	80.9351	64.231
gene03864-v1.0-hybrid	1.42448	0.000919537	2.68418		2.58289	3.16055	2.59731	1.84923	8.05924	7.34085	6.10206	1.53628
gene18424-v1.0-hybrid	1.42376	2.99746e-05	2.68283		407.7	421.586	272.953	207.558	514.784	840.284	477.643	915.112
gene02668-v1.0-hybrid	1.42357	2.60636e-05	2.68248		62.202	34.117	58.9059	37.256	108.148	74.2401	104.506	114.398
gene28587-v1.0-hybrid	1.422	0.000912502	2.67956		0.683542	0.551483	0.477452	0.240056	1.20246	1.66909	1.09366	0.428036
gene03383-v1.0-hybrid	1.42099	2.22388e-07	2.67769		78.7241	87.51	87.3426	81.5298	176.231	130.998	180.493	200.295
gene25942-v1.0-hybrid	1.42048	3.19966e-26	2.67674		182.571	180.416	209.064	169.542	425.207	475.593	315.882	359.287
gene29510-v1.0-hybrid	1.41941	2.15731e-05	2.67477		17.4682	27.3156	11.2582	15.8249	26.0522	58.6341	31.706	37.0904
gene20284-v1.0-hybrid	1.41933	0.000158474	2.67462		1.01564	0.674819	1.23587	0.908767	1.87511	1.81587	2.23042	2.12262
gene14593-v1.0-hybrid	1.41799	6.09959e-08	2.67213		32.7831	32.7018	40.4175	31.2919	72.9887	57.9313	76.9914	74.827
gene01410-v1.0-hybrid	1.41423	7.81322e-15	2.66518		16.0801	16.8136	19.0712	15.7888	42.3484	34.4882	33.9183	31.0721
gene31419-v1.0-hybrid	1.41391	0.000101073	2.66458		3.74629	3.5742	4.36389	3.36051	6.76926	5.70743	7.36646	10.9379
gene21065-v1.0-hybrid	1.41383	1.77491e-06	2.66443		11.3641	12.9997	11.9939	12.0205	21.2944	20.2455	27.8149	28.9866
gene25023-v1.0-hybrid	1.41292	8.14424e-10	2.66276		4.63579	4.14331	3.46544	2.63609	8.95401	11.678	6.34856	5.33254
gene31620-v1.0-hybrid	1.41231	3.44466e-09	2.66163		6.0433	9.03139	8.52655	9.06158	20.3241	17.0867	17.9625	13.272
gene13465-v1.0-hybrid	1.41208	1.74484e-07	2.6612		152.578	147.431	167.269	135.11	340.913	232.649	310.153	352.228
gene20082-v1.0-hybrid	1.40972	5.78188e-08	2.65685		13.7302	17.3331	11.3408	13.6504	46.0083	26.5722	26.9316	20.217
gene26781-v1.0-hybrid	1.40848	5.00823e-06	2.65457		37.9046	39.9781	42.8912	36.2296	84.6452	54.1578	90.1824	90.3352
gene05994-v1.0-hybrid	1.40839	3.97159e-14	2.65441		69.6663	104.926	91.3758	82.8011	200.197	216.904	132.454	184.968
gene25327-v1.0-hybrid	1.40802	1.35339e-08	2.65373		145.016	170.582	150.855	147.412	266.829	328.062	270.369	392.876
gene26641-v1.0-hybrid	1.407	0.00101203	2.65184		4.35281	3.23776	3.95312	3.7083	16.9529	6.4537	5.94528	4.84965
gene26731-v1.0-hybrid	1.40697	0.00197484	2.65179		0.424665	0.519641	0.390432	0.637987	1.05225	1.80103	0.627558	0.987892
gene06319-v1.0-hybrid	1.40659	4.49041e-06	2.65109		4.65732	7.17348	4.99554	4.39953	11.0868	15.928	5.66404	12.8937
gene28822-v1.0-hybrid	1.40483	6.99219e-08	2.64786		103.036	109.392	115.728	113.667	207.338	196.474	255.146	239.426
gene03961-v1.0-hybrid	1.40358	7.82613e-06	2.64556		4.54593	11.4807	7.29801	10.0341	17.5347	20.5978	13.6206	18.5767
gene09305-v1.0-hybrid	1.40328	1.18172e-13	2.64503		309.35	360.925	340.031	312.485	762.047	626.29	692.953	636.337
gene19469-v1.0-hybrid	1.40323	1.99434e-05	2.64493		26.6241	20.6	16.1657	22.5517	38.5556	33.4072	50.3092	51.2678
gene32514-v1.0-hybrid	1.40229	0.00119628	2.64321		1.82802	2.61645	1.07768	1.79242	5.50152	5.97731	3.80301	1.18633
gene13800-v1.0-hybrid	1.40201	0.00314677	2.64269		7.87204	32.4012	7.3605	14.7594	27.3426	32.3398	34.6788	34.6408
gene09499-v1.0-hybrid	1.40095	0.000816778	2.64075		1.4811	1.45473	1.15449	1.3786	2.9785	2.36693	2.16369	4.00383
gene27638-v1.0-hybrid	1.40005	2.171e-08	2.6391		19.7499	19.7813	21.2552	18.3189	34.7876	39.5664	38.9031	47.6284
gene11982-v1.0-hybrid	1.39897	1.58769e-05	2.63714		4.39952	8.75555	5.48947	6.25546	12.2279	12.4391	14.3717	12.0954
gene08756-v1.0-hybrid	1.39757	1.22735e-05	2.63457		5.87297	12.2233	5.92179	7.26824	16.1798	13.8285	15.1503	18.4226
gene22352-v1.0-hybrid	1.39556	0.00100303	2.63091		6.17373	8.01133	4.19457	6.16874	25.4851	15.1683	10.7995	4.08931
gene27613-v1.0-hybrid	1.39506	3.59746e-06	2.62999		1.3985	1.81194	1.30468	0.926918	3.26142	3.08187	2.45697	2.60962
gene03809-v1.0-hybrid	1.39465	2.11688e-06	2.62925		239.562	226.013	264.606	180.532	378.447	442.429	600.303	419.108
gene21964-v1.0-hybrid	1.39458	0.000748177	2.62911		7.59918	6.32465	14.9319	5.47218	12.6159	18.901	20.4244	19.1037
gene28498-v1.0-hybrid	1.39381	5.00053e-07	2.62771		4.26605	5.00944	4.95124	3.33142	8.09365	8.89703	10.0132	8.68244
gene04087-v1.0-hybrid	1.39344	1.59324e-06	2.62705		6.96419	6.73937	8.10933	9.83563	17.2192	12.8964	15.8468	18.6838
gene28225-v1.0-hybrid	1.39259	3.1437e-05	2.6255		1.64681	3.16686	1.43266	1.63607	3.58814	4.69788	5.08483	2.8236
gene02385-v1.0-hybrid	1.39207	0.00891434	2.62455		1.1283	1.08563	0.345781	0.565025	2.76122	1.71322	1.79413	0.689327
gene03942-v1.0-hybrid	1.39203	9.76328e-11	2.62448		38.7842	39.3708	40.115	41.2349	90.0229	70.9963	82.0964	81.7057
gene06084-v1.0-hybrid	1.3915	2.06285e-06	2.62351		2.6024	4.82516	2.77634	2.43432	7.84072	6.38616	5.59104	6.35507
gene18189-v1.0-hybrid	1.39105	7.78922e-06	2.6227		5.21552	6.41305	3.64184	4.09129	11.2692	9.98639	12.1387	6.6179
gene23258-v1.0-hybrid	1.39095	0.000354652	2.62251		72.7435	44.3928	71.198	58.803	184.664	93.6989	177.28	65.1132
gene14921-v1.0-hybrid	1.39067	1.68958e-14	2.622		7.17016	6.93634	6.71833	6.49409	17.9082	15.1318	13.7365	10.1429
gene30325-v1.0-hybrid	1.39034	9.67593e-05	2.62141		11.9247	13.9446	7.93239	11.2232	21.1661	16.8579	25.1401	27.414
gene09845-v1.0-hybrid	1.3903	1.25784e-09	2.62133		1.35602	1.06973	1.21702	1.13985	2.72592	2.92112	2.24998	2.10299
gene17713-v1.0-hybrid	1.39017	3.68588e-05	2.6211		63.9476	36.7348	52.0539	40.4524	93.0434	82.8323	135.099	81.0307
gene27291-v1.0-hybrid	1.38927	3.68856e-07	2.61946		4.23101	3.16559	2.73044	2.46513	7.26794	7.14437	7.61941	4.1068
gene16364-v1.0-hybrid	1.38927	0.0089785	2.61946		0.302165	0.469291	0.208355	0.340464	1.51823	0.667449	0.511161	0.311523
gene10111-v1.0-hybrid	1.38789	1.36629e-06	2.61695		19.8098	17.6017	19.0769	19.2504	39.7656	28.1174	37.7857	46.6511
gene26483-v1.0-hybrid	1.387	4.50012e-07	2.61535		83.619	47.7959	76.485	41.7186	138.429	143.393	118.337	118.638
gene12602-v1.0-hybrid	1.38395	3.72693e-05	2.60983		2.14263	2.85453	1.51531	1.29995	5.74772	4.19401	3.48679	3.0673
gene00302-v1.0-hybrid	1.3837	3.7834e-07	2.60937		38.8193	41.8638	46.5246	40.3029	88.1469	65.5929	90.1468	92.5333
gene13296-v1.0-hybrid	1.38341	3.28968e-05	2.60885		21.3707	17.6098	23.8022	21.0982	48.6385	26.2409	49.276	44.8851
gene06576-v1.0-hybrid	1.38253	8.07193e-11	2.60725		18.2064	22.6081	16.3866	14.5269	39.6871	40.2087	40.4353	26.3282
gene12448-v1.0-hybrid	1.38217	0.0030716	2.6066		4.19641	6.86101	3.19749	5.76464	4.22041	21.373	7.27887	10.6495
gene11100-v1.0-hybrid	1.38063	5.1198e-08	2.60381		25.4039	25.5852	27.6003	28.3654	55.1317	45.3983	59.7306	54.7189
gene24647-v1.0-hybrid	1.37894	2.53232e-09	2.60077		324.368	337.678	332.274	300.5	677.867	552.124	642.796	720.219
gene18788-v1.0-hybrid	1.37769	0.00496255	2.59851		7.27435	5.91591	9.22938	8.97501	31.443	10.1808	21.1489	5.63049
gene12991-v1.0-hybrid	1.3751	0.000502161	2.59386		131.186	171.001	156.701	152.069	199.296	228.986	289.261	481.752
gene14383-v1.0-hybrid	1.37451	1.38029e-08	2.59279		110.113	86.8978	95.378	108.956	218.413	222.895	135.652	246.991
gene01326-v1.0-hybrid	1.37343	0.00415644	2.59086		0.426311	0.412738	0.335953	0.38885	0.715397	0.545273	1.17472	0.721252
gene25900-v1.0-hybrid	1.3716	0.000826914	2.58757		0.545906	0.335116	0.392791	0.227319	0.640392	0.905957	0.575968	0.993861
gene13834-v1.0-hybrid	1.37048	9.29332e-09	2.58557		23.0392	27.7184	24.4689	21.5831	53.3692	42.8032	55.5294	42.1151
gene09603-v1.0-hybrid	1.37044	0.00010087	2.58549		0.671217	0.999387	0.694249	1.06569	2.21756	2.17814	1.99331	0.851697
gene20877-v1.0-hybrid	1.36996	0.000617503	2.58464		6.94152	12.0344	8.60822	10.9741	13.4518	14.7578	20.7922	26.8336
gene20940-v1.0-hybrid	1.36907	2.09526e-06	2.58304		21.9619	35.966	24.2134	34.8047	50.9934	57.9718	58.4935	66.2316
gene24262-v1.0-hybrid	1.3688	0.00241908	2.58256		0.460874	0.242125	0.236496	0.2053	0.566559	0.696988	0.340117	0.815994
gene32167-v1.0-hybrid	1.36741	5.74453e-06	2.58007		14.9644	13.2251	13.8185	12.4749	24.7084	20.5403	28.4052	33.537
gene19490-v1.0-hybrid	1.36603	1.61309e-07	2.5776		9.74181	21.037	11.1523	14.7062	35.2995	30.7128	26.0451	23.8452
gene13726-v1.0-hybrid	1.36456	0.00773418	2.57498		2.66603	12.558	3.05087	4.28223	7.41028	12.66	13.2819	11.9571
gene22210-v1.0-hybrid	1.36377	0.000155088	2.57358		43.3208	117.16	55.8589	81.297	138.348	131.181	164.324	157.431
gene27353-v1.0-hybrid	1.36279	0.000105194	2.57183		1.30938	1.27813	0.958607	0.965348	3.04416	2.42237	2.82136	1.06661
gene30744-v1.0-hybrid	1.36153	0.000273915	2.56957		9.46305	26.611	7.57512	13.6623	28.8977	35.2736	25.7554	27.0614
gene11745-v1.0-hybrid	1.35896	1.00352e-10	2.565		32.5967	41.1	40.2967	41.8532	88.188	74.7244	82.9732	66.7205
gene22763-v1.0-hybrid	1.35797	3.07533e-16	2.56324		31.4061	42.5386	37.1055	32.4862	77.9715	78.1489	71.3319	60.7076
gene28876-v1.0-hybrid	1.35726	1.46064e-05	2.56198		7.0533	18.7773	8.38026	13.2536	27.6524	29.1772	21.3494	19.4142
gene05947-v1.0-hybrid	1.35579	1.21444e-07	2.55936		0.697521	0.738107	0.637918	0.50465	1.50396	2.10709	0.993659	0.838491
gene30642-v1.0-hybrid	1.35551	0.00242614	2.55887		1.36349	2.29442	0.95937	0.553907	4.09609	4.15669	1.55827	1.50649
gene24286-v1.0-hybrid	1.35383	0.00456219	2.55589		0.762178	0.31787	0.339588	0.198181	1.08471	0.878563	0.952133	0.490997
gene24116-v1.0-hybrid	1.35382	2.06658e-05	2.55589		4.37276	7.82805	3.42607	7.20973	9.55033	14.5536	10.695	11.3413
gene16586-v1.0-hybrid	1.35296	5.87646e-14	2.55435		28.6898	29.4239	28.0732	18.8868	55.4488	61.5571	46.0731	48.1889
gene09716-v1.0-hybrid	1.35222	5.19456e-06	2.55305		234.177	221.847	253.59	214.561	426.438	354.846	433.938	591.158
gene18490-v1.0-hybrid	1.35097	1.85478e-07	2.55083		40.9182	38.648	41.2471	39.4654	89.7058	59.3801	86.3179	80.1215
gene10084-v1.0-hybrid	1.35088	0.00854802	2.55068		0.703549	1.52313	0.808544	0.528481	2.8409	2.15497	1.80577	0.818329
gene34082-v1.0-hybrid	1.34934	0.00013659	2.54796		0.410868	0.351579	0.343407	0.434887	0.795256	0.704048	0.941258	0.647731
gene15613-v1.0-hybrid	1.34919	1.44284e-05	2.54769		116.467	113.426	136.124	118.538	178.9	215.284	306.315	243.218
gene02021-v1.0-hybrid	1.34875	8.92878e-06	2.54692		222.701	197.443	246.31	221.373	422.335	319.666	470.582	519.5
gene30585-v1.0-hybrid	1.34812	1.77126e-07	2.54581		43.9332	73.9683	46.5455	54.8013	110.937	97.0345	111.146	111.296
gene06093-v1.0-hybrid	1.34743	1.88121e-07	2.54459		5.50161	5.29449	4.613	4.90955	10.8814	8.64865	8.29786	12.3143
gene05123-v1.0-hybrid	1.34741	0.00561943	2.54454		17.889	5.21639	9.95601	14.4145	16.076	25.2144	37.5048	17.1759
gene23188-v1.0-hybrid	1.34708	2.33008e-07	2.54398		9.05438	11.9353	8.28838	8.74141	26.2367	16.3819	20.9527	12.8098
gene15739-v1.0-hybrid	1.34598	0.00386141	2.54203		30.6081	93.2466	31.4633	62.9205	75.5478	84.4972	120.195	143.151
gene28388-v1.0-hybrid	1.34565	9.53414e-08	2.54145		316.216	276.569	329.549	265.119	659.558	461.099	607.988	605.434
gene12684-v1.0-hybrid	1.34535	5.68194e-06	2.54092		32.7516	46.1748	21.8097	27.3034	63.3157	66.3978	78.2453	45.2908
gene14159-v1.0-hybrid	1.34457	2.43672e-07	2.53954		90.6132	87.7378	92.6226	79.6686	169.134	140.458	194.119	178.987
gene21171-v1.0-hybrid	1.34412	8.81204e-07	2.53876		14.9732	17.5041	14.2335	14.4063	30.6716	23.5193	35.915	28.7725
gene10769-v1.0-hybrid	1.34123	4.42284e-05	2.53367		22.191	23.6181	28.6697	27.8908	40.0913	42.7509	47.4245	68.7689
gene17018-v1.0-hybrid	1.34112	2.38206e-10	2.53348		8.98564	11.2033	8.32901	11.2311	25.1985	19.0196	16.1315	19.3144
gene25685-v1.0-hybrid	1.34049	2.52398e-05	2.53238		3.02767	2.59435	4.3194	3.88197	10.2902	10.7374	4.26309	4.47103
gene12796-v1.0-hybrid	1.33934	0.00368841	2.53035		0.927909	0.978221	1.02373	0.766714	2.17999	1.57413	2.42493	1.2559
gene13139-v1.0-hybrid	1.33862	0.00207922	2.52908		1.94383	1.28076	2.45731	1.55139	2.76502	4.12195	4.53558	3.08311
gene29713-v1.0-hybrid	1.33821	0.000182905	2.52838		16.3156	10.1777	16.5368	12.4239	43.8473	21.3846	32.8034	15.4559
gene09338-v1.0-hybrid	1.33804	2.42196e-06	2.52807		96.8943	80.8508	99.7328	98.8859	208.236	135.175	179.114	214.03
gene28009-v1.0-hybrid	1.33774	0.000140937	2.52755		8.71024	11.6711	10.7167	20.0134	36.206	20.8848	23.751	23.1881
gene14888-v1.0-hybrid	1.33603	2.83871e-09	2.52456		16.6946	14.9578	17.9754	15.424	39.3921	26.8824	31.1077	30.9635
gene21387-v1.0-hybrid	1.33552	4.03183e-06	2.52366		117.969	112.414	70.574	121.83	210.927	176.56	189.486	247.524
gene04679-v1.0-hybrid	1.33482	8.83227e-06	2.52244		14.4126	12.8958	16.9922	11.3994	42.5745	20.2951	27.642	21.4435
gene26501-v1.0-hybrid	1.33397	3.9791e-11	2.52095		12.7119	15.1595	13.6183	13.8928	33.7662	25.5292	27.9552	22.2912
gene30297-v1.0-hybrid	1.3339	4.52113e-09	2.52082		8.44922	12.5853	7.35927	8.82423	23.915	17.1485	17.5012	15.2666
gene11492-v1.0-hybrid	1.33276	5.35147e-05	2.51885		1.01841	0.944902	0.551756	0.594236	2.10288	1.414	1.54458	1.19994
gene28659-v1.0-hybrid	1.33216	1.44098e-05	2.5178		35.9941	26.5587	35.7307	25.74	58.8447	51.7509	79.8256	50.8335
gene30777-v1.0-hybrid	1.33176	3.64969e-12	2.51709		19.4484	21.2228	20.2042	16.9407	43.7432	35.209	34.133	39.3172
gene13802-v1.0-hybrid	1.33096	1.33514e-05	2.5157		11.5488	26.2666	15.0599	18.6336	35.1264	32.8193	33.5463	38.0806
gene21146-v1.0-hybrid	1.33086	4.47149e-05	2.51553		46.4831	58.2083	51.9797	58.6976	110.517	67.8281	107.544	129.119
gene01950-v1.0-hybrid	1.33026	1.22022e-11	2.51448		3.07601	2.98143	3.26754	3.58298	7.9194	6.40525	5.87765	5.48544
gene01871-v1.0-hybrid	1.33011	4.20084e-05	2.51422		13.9314	7.18532	13.1593	8.52952	25.8504	20.6389	25.1146	14.2872
gene04338-v1.0-hybrid	1.3284	6.21428e-06	2.51123		2.79105	3.09418	2.28094	1.80535	5.23664	4.67636	4.96875	4.72203
gene20487-v1.0-hybrid	1.32764	5.52008e-07	2.50992		22.7833	25.1199	26.5862	14.5038	53.7079	38.4451	45.3488	37.3444
gene08219-v1.0-hybrid	1.32745	0.000969	2.50958		2.61876	1.94602	1.90079	1.78594	7.05807	3.89697	4.05218	2.09868
gene11970-v1.0-hybrid	1.32536	7.09226e-11	2.50595		28.2623	34.4294	30.3928	26.2113	79.8047	50.844	50.1611	54.5044
gene28943-v1.0-hybrid	1.32514	8.77892e-06	2.50558		5.27268	5.89606	5.88989	5.64393	12.3681	8.05025	12.0076	11.5075
gene13604-v1.0-hybrid	1.32475	9.60407e-06	2.50489		4.29581	5.33306	2.77534	4.05538	7.20276	7.93311	7.62148	9.23213
gene15923-v1.0-hybrid	1.32368	2.39279e-06	2.50304		4.41264	6.36494	5.36585	5.30788	7.99515	10.9167	10.31	12.1441
gene25453-v1.0-hybrid	1.32281	1.07217e-06	2.50153		27.4089	36.4909	23.8393	29.7197	57.0134	48.0386	50.9046	69.7332
gene10961-v1.0-hybrid	1.32184	0.00391141	2.49985		2.40499	3.98418	4.20113	3.25178	4.23763	5.81762	10.8741	5.6286
gene01987-v1.0-hybrid	1.32128	2.98364e-06	2.49888		37.311	39.8023	37.8678	43.3376	83.6438	55.8574	73.7551	91.4396
gene30324-v1.0-hybrid	1.32123	9.75786e-06	2.49879		33.6472	44.3693	29.4392	36.0342	63.7089	54.8587	73.8436	80.9582
gene31842-v1.0-hybrid	1.32111	0.00908829	2.49858		0.297265	0.383735	0.292824	0.311018	1.09902	0.360206	0.693617	0.458023
gene18441-v1.0-hybrid	1.32068	0.00339288	2.49784		6.91155	7.80675	7.06299	2.80129	14.6753	10.052	17.8672	6.05695
gene19329-v1.0-hybrid	1.32001	5.77577e-05	2.49668		2.57075	2.25289	3.16324	2.57197	5.1008	3.60291	5.79155	5.76471
gene20339-v1.0-hybrid	1.3194	7.86923e-11	2.49563		47.9684	62.5471	53.5997	52.0595	98.4098	111.504	112.637	95.691
gene08750-v1.0-hybrid	1.31792	6.25714e-07	2.49307		56.2264	54.5192	60.05	55.4266	102.974	91.1738	122.209	116.172
gene22124-v1.0-hybrid	1.31761	0.00726786	2.49252		2.50289	2.56531	2.14133	1.74952	8.52422	3.44002	5.45072	1.26447
gene02556-v1.0-hybrid	1.3171	1.43432e-07	2.49164		12.1997	16.1021	10.9659	13.7	32.4031	26.9286	29.6605	15.7392
gene17702-v1.0-hybrid	1.3171	5.74784e-05	2.49164		100.962	106.427	93.7785	77.5441	152.465	131.573	213.393	215.435
gene31044-v1.0-hybrid	1.31638	1.48886e-11	2.4904		31.0468	33.5849	31.552	29.9165	76.543	53.3609	60.6335	54.7574
gene32175-v1.0-hybrid	1.31591	3.93247e-12	2.4896		29.1923	39.1073	28.1316	32.3644	76.9861	75.4843	62.3135	41.344
gene21640-v1.0-hybrid	1.31561	6.48721e-16	2.48907		6.43158	6.46459	6.25369	5.31124	12.8388	13.3967	12.2183	9.36957
gene06229-v1.0-hybrid	1.31452	4.32861e-08	2.48719		444.754	581.572	515.255	575.772	916.867	1000.97	1018.24	1126.26
gene10880-v1.0-hybrid	1.31347	1.04388e-12	2.48538		26.5256	28.9752	32.6976	25.3823	64.7182	54.6958	55.3224	46.7351
gene25369-v1.0-hybrid	1.31292	1.71262e-17	2.48443		5.18544	5.23125	4.7805	5.07433	11.8435	11.6687	9.49382	7.08447
gene10993-v1.0-hybrid	1.31174	9.77344e-06	2.48241		9.19925	9.32894	5.83395	6.88494	12.0534	16.9443	12.2835	19.0002
gene06286-v1.0-hybrid	1.31148	0.000123004	2.48197		52.4604	79.1992	68.8802	35.6738	93.2451	104.178	142.856	108.385
gene03069-v1.0-hybrid	1.31068	2.39641e-08	2.48058		122.514	149.307	108.856	113.782	216.663	227.733	230.974	266.005
gene25325-v1.0-hybrid	1.3106	4.83611e-05	2.48046		3.14518	6.30729	2.70173	3.32609	6.00271	8.94914	6.63596	8.30305
gene23941-v1.0-hybrid	1.30966	1.35682e-05	2.47883		75.3951	57.3939	75.6666	40.4054	135.22	113.751	147.005	88.1107
gene11663-v1.0-hybrid	1.3092	0.00049527	2.47804		27.0313	29.6405	24.8523	28.3129	78.9591	40.9332	73.6842	24.2024
gene29309-v1.0-hybrid	1.30848	3.50459e-18	2.47681		10.1107	11.7289	11.2113	10.6994	25.0276	22.0196	19.8084	18.3193
gene14886-v1.0-hybrid	1.30813	0.000300539	2.4762		6.52177	13.1601	16.7398	17.2726	24.8309	25.3297	28.3336	26.3722
gene17865-v1.0-hybrid	1.30682	5.08644e-05	2.47395		1.05813	0.906021	0.674704	0.58971	2.29922	1.9784	1.53978	0.750723
gene21118-v1.0-hybrid	1.30671	1.03923e-10	2.47376		102.649	96.2773	95.4386	109.055	259.989	178.503	197.288	153.156
gene05924-v1.0-hybrid	1.30585	1.35124e-06	2.47229		20.2579	19.8309	20.0468	16.0024	32.6243	31.184	40.932	39.0642
gene03585-v1.0-hybrid	1.30458	3.56237e-05	2.47011		6.3007	13.9681	9.21394	12.1432	20.545	17.767	22.3214	19.199
gene09719-v1.0-hybrid	1.30348	0.00195261	2.46823		3.03689	2.23711	2.91347	1.78529	7.34315	2.89325	5.48398	3.85346
gene03441-v1.0-hybrid	1.30253	0.00296023	2.46661		2.75221	2.59999	1.86326	1.24042	4.95965	4.38595	5.60447	1.84136
gene28663-v1.0-hybrid	1.30108	8.60633e-05	2.46413		15.8104	18.2755	19.9756	10.7498	19.7688	41.2149	27.038	37.0484
gene16800-v1.0-hybrid	1.30072	4.09154e-10	2.46352		72.4189	90.1039	52.3667	61.5105	146.637	156.913	135.746	98.0259
gene21177-v1.0-hybrid	1.30025	4.2725e-17	2.46272		12.6772	11.5209	13.0198	10.5873	29.3228	24.9262	20.7477	18.4931
gene25594-v1.0-hybrid	1.30005	4.58456e-05	2.46238		615.559	589.104	638.003	585.544	1009.81	836.637	1232.53	1464.72
gene26168-v1.0-hybrid	1.29992	1.11978e-08	2.46214		8.29947	12.6054	8.88983	10.2593	19.4777	19.3649	19.8542	17.9437
gene29705-v1.0-hybrid	1.29887	0.000395176	2.46035		85.1421	126.944	75.788	99.1169	124.578	164.024	166.228	268.763
gene18167-v1.0-hybrid	1.29852	3.40043e-10	2.45976		136.047	161.988	128.66	145.585	253.993	277.709	271.303	283.842
gene08980-v1.0-hybrid	1.29813	0.000196471	2.4591		13.5606	30.5184	11.7766	16.3186	35.6606	31.0012	40.2651	30.3396
gene25418-v1.0-hybrid	1.2958	2.09743e-05	2.45513		4.83588	5.48038	4.63069	5.88327	8.82876	7.85849	11.0663	11.3346
gene02710-v1.0-hybrid	1.29488	0.00231091	2.45356		0.711397	1.1529	1.3863	0.871266	1.22624	2.84218	1.3135	2.72766
gene19243-v1.0-hybrid	1.29445	2.4363e-05	2.45283		1.04085	1.48166	0.688216	1.3013	2.18259	2.21724	1.9163	2.38815
gene11106-v1.0-hybrid	1.29288	0.000693222	2.45017		6.99804	5.74191	7.73892	4.31445	16.2858	9.33308	15.6509	6.95298
gene00953-v1.0-hybrid	1.29059	4.97391e-07	2.44628		25.6409	40.2087	25.2408	31.3875	52.0378	58.6644	63.9782	56.2339
gene07947-v1.0-hybrid	1.28915	0.00303799	2.44385		20.539	40.0528	21.312	14.7706	34.4732	49.3544	26.0901	73.7029
gene06504-v1.0-hybrid	1.28899	0.000151813	2.44357		13.9467	9.60657	16.9475	11.4102	28.0589	17.7804	30.6419	22.2239
gene32062-v1.0-hybrid	1.28888	9.72292e-08	2.44339		5.90901	6.10552	5.6719	4.93673	15.9541	12.4591	10.5757	5.91095
gene18033-v1.0-hybrid	1.28823	2.48076e-05	2.44227		21.6949	21.3298	25.4461	19.6126	37.0283	32.5039	48.435	46.1854
gene13870-v1.0-hybrid	1.2882	0.00403437	2.44223		1885.88	1749.25	1523.95	2234.43	1914.11	2536.8	5800.02	3374.46
gene15460-v1.0-hybrid	1.28802	1.27191e-06	2.44193		20.8275	40.7443	22.0148	26.3867	52.0399	54.8938	45.368	56.6097
gene13900-v1.0-hybrid	1.28791	7.10679e-09	2.44175		16.4911	12.3381	12.1034	11.0053	32.5548	23.8803	25.1464	18.77
gene25524-v1.0-hybrid	1.28766	3.20008e-05	2.44131		124.551	105.707	88.1029	104.238	145.309	186.912	205.454	249.267
gene09450-v1.0-hybrid	1.28723	7.48643e-17	2.44059		34.3058	50.4085	37.4392	36.1459	88.1766	84.9637	64.4651	67.0674
gene10320-v1.0-hybrid	1.28667	3.01026e-09	2.43965		1117.25	1263.13	1136.02	1039.64	1906.51	2186.23	2187.08	2275.33
gene09928-v1.0-hybrid	1.28582	5.47863e-11	2.43821		14.9582	18.9323	14.539	12.7702	32.2569	28.8973	30.3947	24.56
gene25295-v1.0-hybrid	1.2852	1.07468e-07	2.43716		14.7984	24.3305	17.217	20.0861	44.0457	31.8652	32.1831	37.3737
gene18862-v1.0-hybrid	1.28413	3.59435e-09	2.43534		166.935	141.614	153.606	132.1	304.913	250.255	294.949	270.512
gene22386-v1.0-hybrid	1.28332	0.000180367	2.43398		5.47848	6.10213	6.401	6.88017	10.1392	8.33649	12.7653	14.8686
gene27428-v1.0-hybrid	1.28204	5.38917e-06	2.43183		81.8364	72.4699	89.9864	77.3326	148.643	118.699	161.163	171.822
gene01000-v1.0-hybrid	1.28176	1.51198e-14	2.43136		32.569	42.6014	32.0053	29.9817	74.7837	71.6594	64.6442	50.9895
gene05352-v1.0-hybrid	1.28135	1.72854e-09	2.43066		6.0433	6.19733	6.73317	4.94569	16.1302	12.1406	10.791	7.58754
gene32195-v1.0-hybrid	1.28018	3.61744e-06	2.4287		10.5308	12.8388	13.4855	16.8566	28.5326	22.6853	22.9336	28.1033
gene02592-v1.0-hybrid	1.27705	0.00065093	2.42344		42.5632	57.3431	36.6178	67.1188	78.3593	69.4499	106.136	121.959
gene16587-v1.0-hybrid	1.2759	1.04087e-09	2.4215		71.4067	75.5596	74.6614	48.4672	136.031	129.318	122.475	121.5
gene23819-v1.0-hybrid	1.27585	2.22562e-15	2.42141		17.7438	22.7819	16.9694	15.2925	41.0315	44.9238	30.5757	24.5278
gene18850-v1.0-hybrid	1.27576	7.78104e-06	2.42127		11.5269	13.0744	11.9002	10.9018	19.4666	20.6651	18.1059	30.0288
gene10764-v1.0-hybrid	1.27421	0.0017407	2.41867		0.706906	0.744025	0.465285	0.434457	1.57467	0.999345	1.39453	0.591193
gene17876-v1.0-hybrid	1.27252	0.000297973	2.41582		2.55074	3.68784	2.25132	1.95435	7.19113	5.91378	3.90433	3.62499
gene13353-v1.0-hybrid	1.27198	1.62731e-11	2.41493		16.8108	16.5391	15.378	14.0237	39.0728	28.6616	29.5403	22.4028
gene15954-v1.0-hybrid	1.27196	3.81393e-11	2.41489		24.1224	37.9761	25.9781	25.7515	63.65	54.295	48.6946	48.6655
gene31036-v1.0-hybrid	1.27188	8.19245e-10	2.41475		22.6051	19.6281	21.6287	19.2837	50.0134	42.072	41.7327	25.978
gene27729-v1.0-hybrid	1.27082	0.000241688	2.41298		5.51243	4.80463	4.01056	4.10814	15.4873	6.32019	8.46683	5.72789
gene21592-v1.0-hybrid	1.26981	1.15549e-11	2.41129		8.60026	6.95792	8.10534	8.80177	20.8922	18.5737	13.2763	10.7051
gene31091-v1.0-hybrid	1.26899	0.000128016	2.40992		15.1631	34.6899	14.5588	17.5856	34.4528	39.021	40.2852	38.6585
gene10234-v1.0-hybrid	1.2685	1.25715e-05	2.40911		18.9053	17.0184	19.4922	20.6548	42.6666	24.9006	39.8768	34.6402
gene12910-v1.0-hybrid	1.26831	0.000956839	2.40879		27.497	23.5561	29.4501	24.9065	41.6861	52.3513	25.3638	80.3842
gene09507-v1.0-hybrid	1.2683	1.8586e-23	2.40878		45.9645	53.6979	39.6101	45.5304	95.9555	115.324	74.6457	68.9638
gene05503-v1.0-hybrid	1.26772	0.00495453	2.4078		7.36962	10.7586	6.61575	9.63543	18.5287	8.6492	25.826	10.9391
gene18508-v1.0-hybrid	1.26651	1.03334e-07	2.40578		57.475	61.868	57.8219	58.8895	105.431	96.8397	113.564	120.114
gene03497-v1.0-hybrid	1.2654	4.42882e-06	2.40393		266.661	241.813	266.07	235.686	411.212	400.683	496.144	547.897
gene23293-v1.0-hybrid	1.26487	1.65759e-07	2.40305		751.729	470.022	659.078	440.658	1082.75	1358.23	1107.43	879.549
gene16350-v1.0-hybrid	1.26443	2.46464e-19	2.40232		29.621	34.0509	35.1176	30.8278	63.8827	83.7174	48.45	53.0024
gene25495-v1.0-hybrid	1.26441	4.94654e-07	2.40229		24.045	26.6216	24.9521	27.1821	51.6488	39.3771	52.8089	46.8228
gene19532-v1.0-hybrid	1.26402	0.00706154	2.40164		0.304713	0.628503	0.274059	0.492611	0.641957	1.55452	0.420414	0.840534
gene34224-v1.0-hybrid	1.2637	0.00085139	2.40111		0.684908	0.773619	0.77786	0.726323	2.04095	1.65172	0.977669	1.1758
gene10143-v1.0-hybrid	1.26343	0.00021256	2.40066		10.9419	23.1116	12.0718	19.3069	25.0397	29.421	33.4559	33.044
gene25088-v1.0-hybrid	1.26298	7.20181e-06	2.39991		2.5753	1.63854	1.86569	1.7998	3.01558	4.72366	3.97051	3.22639
gene08777-v1.0-hybrid	1.26155	0.00681397	2.39753		95.9434	98.5792	55.504	65.4509	96.9585	109.543	269.316	96.318
gene21715-v1.0-hybrid	1.26151	0.00254412	2.39746		69.9135	53.3285	81.5712	78.3918	107.607	73.3127	166.215	168.079
gene15707-v1.0-hybrid	1.25718	0.00442246	2.39029		0.219514	0.195747	0.350527	0.195266	0.801567	0.506319	0.280361	0.337178
gene30243-v1.0-hybrid	1.25665	2.54621e-09	2.38941		180.308	215.296	181.179	190.302	346.022	338.963	378.26	349.004
gene14948-v1.0-hybrid	1.25442	0.000118946	2.38572		11.4913	18.0126	13.907	12.1551	22.4689	22.047	24.5147	32.5844
gene31158-v1.0-hybrid	1.25353	0.00185893	2.38424		1.97643	1.67431	1.9761	0.946447	3.64574	2.37494	3.68932	2.57055
gene28010-v1.0-hybrid	1.25318	0.000232202	2.38366		11.8064	15.4673	11.3187	25.5177	43.4042	26.618	27.159	26.2306
gene27339-v1.0-hybrid	1.25296	8.84834e-05	2.3833		2.36416	2.34171	2.10671	1.84418	5.16707	6.11878	3.86994	1.89221
gene03955-v1.0-hybrid	1.25292	5.89211e-09	2.38324		52.5731	43.3774	50.5064	39.6605	103.195	79.2209	91.8448	72.6121
gene32653-v1.0-hybrid	1.25287	1.29712e-09	2.38315		11.6298	11.0399	14.4175	12.6159	26.8411	23.2621	22.344	20.7224
gene16391-v1.0-hybrid	1.25173	0.00169605	2.38126		2.07695	1.32598	1.99255	1.62797	2.7845	4.46808	3.28699	2.97916
gene11966-v1.0-hybrid	1.25152	0.0030723	2.38091		13.6631	34.6166	29.4415	14.7321	28.3379	40.6697	46.4747	53.1184
gene00736-v1.0-hybrid	1.25094	0.000799176	2.37996		5.17366	11.1001	5.606	4.827	10.1591	16.466	16.0191	7.51997
gene09709-v1.0-hybrid	1.25026	0.000134643	2.37884		166.571	271.888	134.465	149.138	287.862	555.994	356.488	190.511
gene09907-v1.0-hybrid	1.25018	7.7212e-05	2.3787		1.21822	1.2356	1.44003	1.48468	3.86047	2.00336	2.01876	2.366
gene21296-v1.0-hybrid	1.24967	7.51311e-10	2.37787		151.861	154.81	132.865	140.608	299.718	236.39	251.956	279.719
gene17530-v1.0-hybrid	1.24953	0.00131627	2.37763		2.51684	2.84283	1.88144	2.72983	3.62652	3.52477	4.17119	6.805
gene23737-v1.0-hybrid	1.24911	0.000144456	2.37694		4.29032	6.29352	5.60934	7.59645	12.3335	14.1783	6.03243	13.3623
gene03575-v1.0-hybrid	1.24863	1.29674e-08	2.37615		11.9359	21.4904	12.2103	14.7936	30.6444	36.9205	21.6484	25.3626
gene09148-v1.0-hybrid	1.24536	7.53945e-09	2.37079		292.797	411.441	360.596	326.848	573.463	710.127	581.483	695.324
gene11099-v1.0-hybrid	1.24423	5.75909e-05	2.36892		27.7555	66.554	27.9059	49.589	95.1702	106.46	62.6882	65.3214
gene02642-v1.0-hybrid	1.244	0.000396506	2.36854		2.29026	5.48737	2.25878	3.14358	9.2327	8.49656	4.62493	3.59297
gene26366-v1.0-hybrid	1.24386	0.00278575	2.36831		51.2771	140.455	50.9104	72.8471	96.3175	147.448	156.243	171.684
gene05689-v1.0-hybrid	1.2436	2.50952e-05	2.36788		103.153	115.608	118.71	114.255	181.501	164.773	216.321	252.737
gene30675-v1.0-hybrid	1.24338	7.73406e-07	2.36753		6.32223	6.66853	5.38519	5.65694	10.6996	10.5149	12.4523	10.3227
gene31033-v1.0-hybrid	1.24267	3.62966e-09	2.36635		22.5984	25.421	27.2137	24.213	53.2342	42.7268	49.5161	38.2917
gene06111-v1.0-hybrid	1.2426	0.0042576	2.36625		3.92815	6.05036	4.18605	6.0355	12.7811	6.05801	11.6654	7.24999
gene11574-v1.0-hybrid	1.24228	0.00277255	2.36572		0.117528	0.19402	0.137145	0.224103	0.398243	0.345077	0.329077	0.217958
gene32129-v1.0-hybrid	1.24182	0.00691615	2.36497		0.287927	0.85951	0.4538	0.324421	1.17774	0.814079	0.940559	0.704596
gene12799-v1.0-hybrid	1.2415	2.58673e-10	2.36444		2.21962	2.17723	2.31592	1.82635	4.69579	4.21133	3.95247	3.05732
gene12439-v1.0-hybrid	1.23958	0.000100704	2.36129		11.8919	7.84892	12.2341	7.26461	27.3098	21.622	18.1976	9.21123
gene31942-v1.0-hybrid	1.23698	3.20173e-05	2.35704		2.68407	2.65552	2.29659	1.1479	4.22883	4.48686	3.8034	3.77867
gene01324-v1.0-hybrid	1.23657	8.15706e-15	2.35637		26.1629	31.519	24.8887	21.7961	60.2363	55.3746	44.3064	35.4548
gene02644-v1.0-hybrid	1.23614	9.80982e-08	2.35567		126.596	154.774	108.468	107.183	277.549	187.321	234.306	207.724
gene13497-v1.0-hybrid	1.23552	5.72618e-05	2.35466		4.58808	5.18234	4.07377	3.96572	7.5444	10.4844	10.0895	5.10399
gene16548-v1.0-hybrid	1.23542	2.39956e-06	2.35449		236.075	186.303	218.347	189.037	377.371	313.406	410.861	399.675
gene25193-v1.0-hybrid	1.23537	0.00506987	2.35441		1.53626	1.18611	1.86385	1.46804	1.89527	2.21302	2.1326	4.72528
gene07502-v1.0-hybrid	1.23507	1.99119e-06	2.35393		19.8145	18.7686	21.7649	18.4092	45.1733	29.6825	28.3567	41.9922
gene04402-v1.0-hybrid	1.23489	2.50603e-10	2.35363		92.6892	106.87	87.8218	98.309	194.084	163.498	183.031	163.19
gene04390-v1.0-hybrid	1.23472	1.84931e-06	2.35335		3.46152	4.0057	4.23551	4.16793	8.31548	6.02094	8.18771	6.48075
gene21838-v1.0-hybrid	1.23449	1.64892e-06	2.35299		16.7931	27.2008	18.2343	19.9326	29.3033	46.0306	35.1756	39.8284
gene09965-v1.0-hybrid	1.23425	1.06232e-12	2.35259		15.2461	12.9226	14.7958	10.8714	29.1999	28.5989	23.5099	19.1898
gene31875-v1.0-hybrid	1.23402	0.00228822	2.35221		1.36176	3.15515	2.21505	1.33765	3.11466	4.8868	2.44417	4.69638
gene25289-v1.0-hybrid	1.23352	0.00257092	2.35139		8.25577	21.6582	7.52905	7.95185	22.2895	18.8243	19.6362	22.4719
gene02095-v1.0-hybrid	1.23321	0.00608524	2.3509		73.6825	138.217	98.4132	88.9901	121.847	110.138	178.536	292.567
gene31011-v1.0-hybrid	1.23281	8.50729e-05	2.35024		125.042	127.183	127.253	130.639	188.526	181.643	250.701	289.19
gene03301-v1.0-hybrid	1.23246	5.32241e-13	2.34967		89.5056	98.269	94.7741	86.6463	196.189	159.541	161.484	158.864
gene00778-v1.0-hybrid	1.23161	0.00022914	2.34829		41.5261	23.7937	40.3614	20.6224	74.729	57.3625	66.7984	38.3413
gene04334-v1.0-hybrid	1.23071	1.04087e-09	2.34683		23.8962	26.8857	26.6993	18.1783	56.1339	43.6321	42.5111	34.7719
gene30579-v1.0-hybrid	1.23046	5.73679e-13	2.34641		16.8209	21.2089	14.7906	15.4268	41.5719	35.3468	27.7175	23.0811
gene03175-v1.0-hybrid	1.22993	0.000642312	2.34556		164.472	158.839	163.648	150.502	190.306	256.518	255.483	434.798
gene14980-v1.0-hybrid	1.22982	7.05364e-09	2.34537		61.5933	53.4207	59.5897	55.945	105.033	109.398	119.227	87.6251
gene09018-v1.0-hybrid	1.22862	4.6525e-05	2.34343		38.1801	34.9149	39.2877	25.8116	68.3252	47.1242	75.9978	57.6696
gene00967-v1.0-hybrid	1.22842	0.000350114	2.3431		2.96615	2.84585	2.92184	1.21296	5.43577	4.92177	5.28027	2.90634
gene27707-v1.0-hybrid	1.22787	0.000552192	2.3422		13.9114	5.28103	10.3941	6.80817	25.3646	21.2375	14.1762	10.3091
gene07976-v1.0-hybrid	1.22765	4.16677e-06	2.34186		19.4578	18.4561	25.7289	20.9231	43.662	30.8811	39.8005	39.5213
gene20854-v1.0-hybrid	1.22742	4.8016e-11	2.34148		21.8732	16.3068	19.6737	20.0267	35.4468	41.7973	35.4502	30.9524
gene18500-v1.0-hybrid	1.22666	4.15813e-11	2.34025		18.9187	23.0329	15.9729	16.8254	32.2535	39.7297	31.2171	33.2413
gene28159-v1.0-hybrid	1.22612	5.1241e-07	2.33936		2.28955	3.85379	2.53837	2.60504	6.10572	5.07719	5.15371	4.35776
gene23777-v1.0-hybrid	1.22611	4.72675e-06	2.33936		12.0235	14.9698	10.3634	8.39022	26.9335	21.7298	22.6989	13.4361
gene24858-v1.0-hybrid	1.22599	0.00016569	2.33915		8.6771	9.88928	8.62447	8.0153	29.356	13.2061	15.3946	9.1752
gene31598-v1.0-hybrid	1.2258	9.11177e-12	2.33885		9.38086	9.69609	9.48964	9.09967	23.3085	20.7565	15.9598	11.0144
gene10792-v1.0-hybrid	1.22494	6.84866e-05	2.33746		3.22108	2.15931	2.1669	1.88844	4.61431	3.99829	5.13276	3.48906
gene18327-v1.0-hybrid	1.22468	0.00235733	2.33703		1.43194	0.939843	1.25424	1.15556	2.7916	3.00911	2.63682	0.810266
gene04660-v1.0-hybrid	1.22377	0.00223778	2.33557		1.28266	1.41257	0.972893	1.37297	2.29538	1.54129	2.30451	2.97027
gene03538-v1.0-hybrid	1.22374	1.08524e-05	2.33552		30.6194	29.6554	31.67	30.7174	51.5413	45.4696	58.5348	63.8169
gene05730-v1.0-hybrid	1.22347	0.000346396	2.33508		20.1198	17.8559	22.8581	21.3745	39.1443	24.3798	37.0203	47.0475
gene17048-v1.0-hybrid	1.22341	4.02805e-06	2.33497		20.8761	18.0927	19.0656	20.3942	37.1142	27.9817	37.4658	38.3602
gene07847-v1.0-hybrid	1.22301	4.28303e-06	2.33433		7.67071	6.7078	7.25143	8.92176	19.9605	13.1177	14.2609	9.73325
gene12241-v1.0-hybrid	1.22211	2.73765e-06	2.33287		6.48739	8.13438	5.171	4.15779	12.65	11.0222	10.721	9.44009
gene20433-v1.0-hybrid	1.2202	9.14822e-14	2.32979		155.587	169.473	140.737	152.219	325.871	270.675	270.245	255.95
gene10750-v1.0-hybrid	1.21967	2.87454e-05	2.32893		569.926	776.697	607.682	662.818	925.898	1150.97	1056.14	1535.53
gene32426-v1.0-hybrid	1.21862	1.47791e-05	2.32725		8.47093	4.93091	8.97621	7.14735	15.0214	19.0936	8.28861	13.7882
gene26955-v1.0-hybrid	1.21846	3.46979e-05	2.32698		1.65096	0.861665	1.17766	0.936523	2.57047	2.9617	1.91283	1.37251
gene22556-v1.0-hybrid	1.2183	1.04885e-06	2.32672		38.1261	64.64	41.603	48.6863	78.7995	91.1738	88.3976	88.6109
gene10588-v1.0-hybrid	1.21822	6.86938e-08	2.3266		8.62537	9.76668	8.24923	5.45807	17.0331	22.1523	9.8498	11.8188
gene24244-v1.0-hybrid	1.21712	9.72266e-06	2.32482		27.9991	44.9531	27.6361	32.2302	57.6355	79.018	71.051	37.0455
gene26221-v1.0-hybrid	1.21706	0.000528567	2.32472		34.229	33.2692	33.5754	30.0908	44.7878	51.4896	46.0679	90.6697
gene16488-v1.0-hybrid	1.21689	3.40899e-06	2.32445		48.2663	41.918	51.3591	49.4933	101.097	68.0495	98.037	77.8222
gene21619-v1.0-hybrid	1.21655	4.65121e-12	2.32391		17.6816	25.1613	17.6918	19.5866	40.9593	39.0831	29.9055	36.1146
gene27657-v1.0-hybrid	1.21417	0.00423042	2.32006		1.1674	0.552389	1.13131	0.586582	2.38012	1.69495	1.7227	0.780684
gene24329-v1.0-hybrid	1.2135	1.57169e-06	2.319		21.9656	18.2307	21.669	20.4139	45.4957	29.1636	35.6151	38.383
gene16217-v1.0-hybrid	1.21347	0.000714747	2.31895		0.536374	0.409837	0.456876	0.391055	1.21612	0.669058	0.692025	0.760666
gene10012-v1.0-hybrid	1.21297	3.40277e-06	2.31815		24.8685	27.5909	27.9077	24.8947	41.516	41.8815	51.833	51.3342
gene26593-v1.0-hybrid	1.21138	5.84033e-05	2.31559		0.555984	0.737213	0.616732	0.653691	1.91671	1.34985	0.778375	0.843508
gene21804-v1.0-hybrid	1.20951	1.47917e-12	2.31259		5.03094	7.04144	4.80136	4.72384	10.7997	12.6783	7.80888	8.48846
gene24511-v1.0-hybrid	1.20609	0.00187091	2.30712		7.88172	16.0534	5.99578	7.19051	13.2064	17.4802	12.6717	22.6582
gene24494-v1.0-hybrid	1.20562	1.65732e-09	2.30637		64.8616	50.51	57.7261	59.5921	159.021	112.219	84.2066	79.3511
gene26577-v1.0-hybrid	1.20553	8.92714e-06	2.30623		46.5334	39.136	44.4955	43.2389	77.7556	62.2716	75.832	91.5078
gene13849-v1.0-hybrid	1.20409	1.99949e-12	2.30392		123.861	191.089	157.595	131.786	296.796	316.882	242.145	240.604
gene20231-v1.0-hybrid	1.20386	0.00150425	2.30355		344.271	500.112	381.26	383.807	545.065	467.052	809.047	959.831
gene29057-v1.0-hybrid	1.20312	1.47512e-05	2.30238		86.0685	92.1456	80.5815	88.4416	154.883	117.013	162.166	176.767
gene22831-v1.0-hybrid	1.20292	0.000628446	2.30205		19.9717	17.1085	16.6552	17.6285	26.79	21.8059	31.5683	44.2203
gene15374-v1.0-hybrid	1.20286	1.79803e-05	2.30196		28.1365	27.2997	31.4596	31.1734	54.4404	41.5105	48.6723	64.8133
gene31504-v1.0-hybrid	1.20277	4.55423e-10	2.30181		7.08962	7.15163	7.04479	6.37698	17.7495	16.7083	9.87317	7.83726
gene27277-v1.0-hybrid	1.19954	2.77521e-06	2.29667		31.1109	27.9704	35.7105	29.0348	60.2168	46.2913	51.4449	62.4441
gene29658-v1.0-hybrid	1.1994	1.43738e-12	2.29643		323.297	320.52	306.128	268.806	613.729	545.362	561.887	462.017
gene13459-v1.0-hybrid	1.19836	2.06019e-06	2.29479		18.2594	17.0651	17.5614	17.3637	35.8908	24.4096	30.7805	33.576
gene12722-v1.0-hybrid	1.19814	5.50241e-06	2.29444		95.9687	135.479	102.18	106.568	192.093	162.383	218.743	199.074
gene32386-v1.0-hybrid	1.19791	9.27755e-13	2.29407		39.3162	39.7557	37.2735	33.1952	77.5985	65.901	67.6311	56.7688
gene26598-v1.0-hybrid	1.19689	1.0533e-06	2.29244		2.89237	4.8122	4.15052	3.74341	7.14529	7.95679	7.07716	5.90189
gene22233-v1.0-hybrid	1.19672	3.23808e-07	2.29217		10.2399	11.1541	11.0357	9.37277	17.4108	17.5707	18.5924	20.1844
gene20027-v1.0-hybrid	1.19607	1.18935e-06	2.29115		165.122	138.353	167.284	141.397	325.617	214.723	270.358	278.15
gene29986-v1.0-hybrid	1.19458	0.00125627	2.28878		369.351	373.294	447.681	374.029	559.37	446.772	783.895	913.269
gene11396-v1.0-hybrid	1.19369	2.847e-06	2.28737		89.0469	66.0543	80.8334	73.1126	142.918	115.726	137.191	149.939
gene12574-v1.0-hybrid	1.19344	1.44687e-08	2.28697		44.2904	50.5669	43.9399	40.4432	69.7869	84.7962	82.9079	78.7213
gene04719-v1.0-hybrid	1.18935	7.13895e-13	2.2805		45.0483	49.8447	48.6399	44.8253	92.1328	83.534	81.3207	77.7349
gene23704-v1.0-hybrid	1.18802	8.61396e-05	2.27839		6.70659	6.56522	5.46129	4.31808	9.14421	9.66163	11.8632	9.80664
gene08921-v1.0-hybrid	1.18653	7.22775e-11	2.27604		145.284	134.181	162.869	138.212	324.635	259.902	257.741	202.668
gene27224-v1.0-hybrid	1.18632	2.32198e-09	2.27572		9.42755	10.8515	9.53435	10.3696	21.1105	18.024	18.7712	13.8993
gene01475-v1.0-hybrid	1.18587	8.98779e-13	2.27501		35.7986	32.8132	33.4859	29.7893	73.2464	56.399	54.5414	51.4758
gene09494-v1.0-hybrid	1.18507	0.00924144	2.27375		3.45911	1.43483	2.15612	1.29918	4.75636	4.42044	4.83362	1.56226
gene31964-v1.0-hybrid	1.18446	0.000723685	2.27279		0.983012	1.81531	0.936048	0.940587	1.63242	2.18377	1.72573	2.66295
gene21116-v1.0-hybrid	1.18339	0.00358299	2.2711		22.2423	18.2926	18.7228	19.1018	58.6465	26.5237	45.4584	13.9475
gene20073-v1.0-hybrid	1.18245	5.64974e-09	2.26962		172.421	189.655	180.325	161.456	318.967	287.997	315.844	309.879
gene18960-v1.0-hybrid	1.18165	1.59419e-07	2.26836		8.08076	8.11325	6.50069	10.0323	15.8205	16.8182	14.246	12.0574
gene03054-v1.0-hybrid	1.18126	0.000274096	2.26775		2.89642	3.12189	2.61072	2.23968	4.87838	5.13836	2.73865	6.67785
gene12872-v1.0-hybrid	1.18082	0.00126768	2.26705		1.11833	1.65793	0.751859	0.582787	2.78644	2.13432	1.21339	1.48999
gene04743-v1.0-hybrid	1.18047	0.00110432	2.2665		21.6626	41.7267	22.6648	31.8935	32.667	58.9617	48.4971	65.7863
gene03793-v1.0-hybrid	1.18045	7.83884e-08	2.26648		19.3835	22.8977	17.735	21.9984	36.2553	33.9471	37.0772	36.2553
gene06998-v1.0-hybrid	1.17989	6.8751e-07	2.26559		1.48803	1.83745	1.47822	1.73347	3.80514	3.6011	2.8365	1.71213
gene14131-v1.0-hybrid	1.17898	0.00119145	2.26417		25.1401	34.9841	27.6922	30.9972	38.42	40.1711	74.3691	50.2154
gene08431-v1.0-hybrid	1.178	5.75383e-08	2.26263		17.099	19.8854	14.2335	14.2575	37.055	25.3237	29.1452	24.1819
gene03810-v1.0-hybrid	1.17614	1.79781e-05	2.25971		1164.37	1066.96	1340.19	942.436	1798.01	1790.23	2387.52	1862.18
gene04067-v1.0-hybrid	1.17602	0.000487657	2.25953		374.269	790.429	339.954	509.719	667.964	1010.95	863.975	974.484
gene26734-v1.0-hybrid	1.17388	0.000167912	2.25618		2.35689	4.54786	2.94563	2.35133	7.65146	5.58789	3.32255	5.54511
gene01849-v1.0-hybrid	1.17371	2.88813e-07	2.25592		46.0303	42.7275	43.3857	40.6337	96.5041	60.5712	77.1691	69.4298
gene17864-v1.0-hybrid	1.17351	1.8548e-07	2.2556		9.35067	7.93816	9.88619	6.32029	18.8301	16.0281	15.1249	10.2161
gene24897-v1.0-hybrid	1.17328	1.29146e-05	2.25524		72.016	62.9	76.2663	71.9447	155.903	90.7019	128.247	121.97
gene08794-v1.0-hybrid	1.17242	1.14745e-10	2.25389		91.8796	98.5801	99.172	86.3939	153.746	182.241	167.543	154.922
gene23580-v1.0-hybrid	1.17191	1.00743e-07	2.2531		32.6967	32.623	29.2468	32.3382	72.3653	64.9048	59.4443	32.6721
gene03874-v1.0-hybrid	1.17184	0.000460314	2.25298		10.6307	10.3011	13.7704	8.10923	22.9304	26.8727	21.2412	8.19109
gene31532-v1.0-hybrid	1.17151	3.22318e-09	2.25247		20.6465	21.1772	15.2834	19.543	37.9928	32.1923	31.9159	32.4104
gene02645-v1.0-hybrid	1.17138	3.44561e-16	2.25227		16.5224	18.9031	15.517	14.8548	36.7664	37.9785	24.2119	20.4062
gene14112-v1.0-hybrid	1.17019	3.23543e-08	2.25041		8.6629	9.3294	8.18704	8.36129	15.083	14.1851	15.1468	15.557
gene03717-v1.0-hybrid	1.16982	0.000525368	2.24983		2.44627	2.86939	2.2707	2.70332	6.78677	3.32526	4.8298	3.4025
gene03185-v1.0-hybrid	1.16813	0.000609701	2.2472		30.7338	40.2519	36.2305	35.4791	41.1827	61.1294	56.6657	86.0501
gene12675-v1.0-hybrid	1.16804	0.00106432	2.24707		1.27346	1.17285	0.783541	0.794699	2.63223	1.27405	1.46285	1.81476
gene18255-v1.0-hybrid	1.16773	5.38793e-07	2.24658		29.0541	37.614	27.7207	31.1018	57.6009	47.8274	58.495	53.1217
gene01661-v1.0-hybrid	1.16748	1.82404e-05	2.2462		2.23004	3.74366	2.8497	3.13511	6.55647	4.54088	4.33459	5.63337
gene26445-v1.0-hybrid	1.16569	0.000839535	2.24341		3.62808	2.92714	5.37962	2.58185	9.25265	8.25264	6.11043	3.32291
gene28937-v1.0-hybrid	1.16547	0.00503252	2.24307		5.13681	8.19126	3.61149	5.05022	8.04177	7.54663	14.195	7.79606
gene06796-v1.0-hybrid	1.16513	0.000342235	2.24253		24.7842	25.8862	36.2746	34.2345	58.6508	37.0621	53.2722	61.4096
gene20876-v1.0-hybrid	1.16496	0.000328705	2.24227		583.175	849.947	719.458	692.798	1103.25	926.695	1172.3	1645.46
gene07749-v1.0-hybrid	1.16301	3.57456e-05	2.23924		30.3416	27.1243	35.5456	29.4342	41.3626	57.1184	47.8781	65.8771
gene26095-v1.0-hybrid	1.1622	1.13425e-10	2.23799		17.578	18.781	17.4885	16.0469	37.8863	31.2652	31.7742	22.35
gene08442-v1.0-hybrid	1.16196	1.05277e-05	2.2376		9.98404	12.8486	11.9631	13.6469	27.1271	17.7008	22.3031	17.8606
gene11286-v1.0-hybrid	1.15947	5.39627e-13	2.23376		168.706	174.164	182.005	133.686	316.831	326.808	282.838	231.385
gene20790-v1.0-hybrid	1.15788	0.000203844	2.23129		1.73411	1.94169	1.18535	1.0704	3.4707	2.87785	2.78664	1.47331
gene02665-v1.0-hybrid	1.15745	4.71186e-08	2.23063		188.865	199.038	178.481	123.205	298.488	358.782	230.04	320.326
gene05281-v1.0-hybrid	1.15668	0.000153352	2.22943		12.732	10.4112	12.5214	11.3369	18.518	16.1481	19.5212	25.993
gene07203-v1.0-hybrid	1.15612	0.00366262	2.22858		3.92815	1.63974	3.17969	2.59789	5.26633	4.94957	4.14447	5.85121
gene09096-v1.0-hybrid	1.15589	2.47055e-12	2.22822		5.00946	5.31328	4.29672	4.69448	9.36497	8.56727	7.69743	7.99979
gene23802-v1.0-hybrid	1.15494	0.000146177	2.22675		2.98053	5.25113	3.0828	3.46782	5.20894	6.43482	6.81849	6.8034
gene30029-v1.0-hybrid	1.15465	6.96887e-08	2.2263		50.3531	76.8497	44.6766	57.7606	110.035	105.189	100.985	83.3678
gene25735-v1.0-hybrid	1.1537	2.2265e-09	2.22484		67.7969	86.5476	76.7777	69.9422	130.151	171.463	137.191	92.1185
gene16760-v1.0-hybrid	1.1529	5.76253e-09	2.22361		8.2091	7.63949	7.84402	6.51543	11.6653	14.9869	12.5769	13.026
gene29287-v1.0-hybrid	1.15257	5.34485e-05	2.2231		3.62236	2.70998	2.59509	3.28639	4.61086	6.71702	5.66404	4.53667
gene21566-v1.0-hybrid	1.15165	4.21481e-06	2.22167		2.0318	1.60648	2.05482	2.17486	3.80382	3.87765	3.00254	3.22265
gene14256-v1.0-hybrid	1.15102	7.80322e-06	2.2207		34.3432	46.6512	40.0876	35.9141	70.4506	56.3251	72.2777	68.7842
gene30466-v1.0-hybrid	1.14837	0.00268522	2.21663		25.4207	17.8745	36.2181	30.2867	32.877	45.3774	59.1839	50.7693
gene20968-v1.0-hybrid	1.14762	2.02233e-07	2.21549		19.3986	21.4857	19.4056	20.1293	38.2814	32.3302	40.0275	27.7895
gene22573-v1.0-hybrid	1.14705	1.7776e-07	2.21461		5.36562	4.64592	4.82841	4.89109	11.1126	7.40424	8.60774	7.1876
gene18178-v1.0-hybrid	1.14665	0.000904157	2.21399		16.856	36.8286	16.15	23.6678	28.9207	48.2579	42.4116	40.7642
gene02406-v1.0-hybrid	1.14512	8.73156e-09	2.21164		108.212	144.142	112.113	152.179	245.411	231.978	196.033	222.346
gene06748-v1.0-hybrid	1.14487	0.00121674	2.21126		25.9167	11.4034	30.8098	14.8959	48.3707	37.9659	32.6171	30.1354
gene14907-v1.0-hybrid	1.14432	2.78503e-06	2.21042		37.5626	29.5444	43.66	31.7769	69.5953	100.789	50.107	39.9342
gene22693-v1.0-hybrid	1.14385	0.000849111	2.20971		0.77125	1.80135	1.09967	1.17831	3.46937	2.1991	1.69587	1.3933
gene21707-v1.0-hybrid	1.14353	0.000404912	2.20921		12.6425	13.8923	14.1479	15.706	24.5485	16.0934	26.4469	28.0673
gene28254-v1.0-hybrid	1.14321	6.31593e-11	2.20871		11.2943	13.1538	11.0161	12.017	23.7643	19.6274	18.3108	20.1417
gene30058-v1.0-hybrid	1.14303	0.00371184	2.20844		2.16152	1.07989	2.03505	1.35825	5.19568	2.82066	2.56056	1.60871
gene26229-v1.0-hybrid	1.1425	1.22615e-06	2.20763		51.5094	49.9871	65.0069	48.5436	90.007	88.6717	95.8254	93.1353
gene11706-v1.0-hybrid	1.14129	9.24163e-05	2.20578		6.29396	4.78987	5.66348	5.18047	9.19257	8.07735	10.8738	9.17576
gene09729-v1.0-hybrid	1.13991	2.46064e-05	2.20367		6.81182	4.82164	7.45262	5.98666	13.5029	9.50139	10.9776	9.50775
gene30609-v1.0-hybrid	1.13928	3.03942e-05	2.20271		33.5624	36.6801	33.213	40.3583	64.7253	46.9153	64.5335	67.0692
gene14770-v1.0-hybrid	1.13892	3.94861e-05	2.20217		33.9427	28.4356	38.4894	33.8432	77.3407	42.2164	54.7306	58.2152
gene11912-v1.0-hybrid	1.13875	1.59294e-10	2.20189		62.2777	80.3187	60.4348	56.2366	106.931	136.585	90.6344	113.174
gene32451-v1.0-hybrid	1.13748	0.00988882	2.19997		23.3541	87.6467	22.071	40.9581	67.4742	88.6773	70.8762	74.2398
gene21626-v1.0-hybrid	1.1359	4.46205e-09	2.19755		6.14673	8.26636	6.25168	7.6184	15.1883	13.9848	11.8683	8.48195
gene21147-v1.0-hybrid	1.13543	2.28894e-05	2.19685		18.986	18.9098	18.5089	21.3925	37.1308	25.7826	31.2068	37.9761
gene24092-v1.0-hybrid	1.13524	0.000393448	2.19654		2.04513	2.141	2.27008	1.11002	4.06499	4.49543	3.2589	1.72475
gene29547-v1.0-hybrid	1.13415	8.72573e-06	2.1949		18.4382	20.5367	20.8287	17.957	37.1146	26.7006	29.3301	38.695
gene17973-v1.0-hybrid	1.13403	2.89866e-05	2.1947		2.40838	1.76352	1.90119	1.79661	3.65828	3.09945	3.87554	2.82412
gene16669-v1.0-hybrid	1.1326	0.00800759	2.19253		0.997625	0.56342	1.31848	1.26458	2.74661	1.93921	1.20269	1.63508
gene28468-v1.0-hybrid	1.13216	5.75999e-06	2.19186		18.6932	20.6473	18.6752	15.3746	24.3238	34.8048	34.5079	30.2778
gene34669-v1.0-hybrid	1.13159	0.00679311	2.191		0.296464	0.228316	0.353096	0.288489	0.460046	0.53341	0.628861	0.393278
gene21651-v1.0-hybrid	1.13145	0.000441347	2.19079		49.4879	32.6133	46.6253	24.816	77.7186	68.6791	79.843	40.94
gene12124-v1.0-hybrid	1.1294	0.00768832	2.18768		4.2381	4.65842	5.96682	6.10094	6.53415	7.40424	6.24622	15.1216
gene23110-v1.0-hybrid	1.1292	1.78145e-10	2.18738		63.2926	57.7977	56.3608	51.2951	113.333	92.7491	95.7598	88.2002
gene13515-v1.0-hybrid	1.12894	1.43016e-06	2.18699		383.851	676.779	360.628	538.232	908.986	1119.18	744.941	652.131
gene11374-v1.0-hybrid	1.12875	0.000224043	2.18669		1.34056	1.5494	1.20383	1.68611	3.6736	2.42401	2.32778	1.74057
gene21747-v1.0-hybrid	1.12678	0.00399906	2.18371		27.5917	86.9746	30.4149	32.1554	95.1702	112.669	52.0344	57.5904
gene05064-v1.0-hybrid	1.12439	0.00600049	2.18009		172.584	76.5371	85.3216	71.6771	269.368	280.436	133.14	75.227
gene11296-v1.0-hybrid	1.12386	0.000570197	2.1793		9.35466	7.45588	9.49414	8.05355	14.6278	9.99	14.9296	17.7279
gene03712-v1.0-hybrid	1.12377	0.00717532	2.17915		9.85661	5.50114	5.95697	13.0658	15.7393	12.4178	10.3088	20.8571
gene19984-v1.0-hybrid	1.12376	1.40147e-05	2.17915		16.7564	24.3256	17.0473	18.2612	28.6781	31.3774	32.9707	34.786
gene31368-v1.0-hybrid	1.12368	1.94077e-06	2.17902		18.8841	19.7262	20.3826	15.1466	31.1831	32.9528	23.6517	38.0337
gene21885-v1.0-hybrid	1.12345	0.000159852	2.17867		1.1434	1.70811	1.22079	1.12209	2.51837	2.60713	2.09992	1.77846
gene06313-v1.0-hybrid	1.12279	9.11057e-05	2.17767		68.1779	78.2841	71.1352	72.7806	109.797	100.235	117.435	154.546
gene07748-v1.0-hybrid	1.12276	0.00116989	2.17763		2.60998	3.27559	3.12673	2.34669	3.04846	5.29229	5.16721	5.5196
gene22211-v1.0-hybrid	1.12236	0.00596962	2.17703		30.0238	69.0243	31.1565	40.4324	54.717	56.9726	99.207	69.5656
gene24620-v1.0-hybrid	1.12193	6.16324e-07	2.17638		2.0661	2.20406	1.23119	2.04057	3.86243	4.03868	2.4402	2.86439
gene05484-v1.0-hybrid	1.121	4.0277e-07	2.17497		76.8255	73.892	75.008	74.4339	150.284	104.87	120.07	131.319
gene28895-v1.0-hybrid	1.12095	0.00151883	2.1749		11.4021	8.40269	14.1903	10.7321	17.6865	14.1532	21.2189	21.7018
gene14164-v1.0-hybrid	1.12033	3.12055e-06	2.17397		112.206	124.163	108.17	80.7394	185.666	181.105	212.347	138.115
gene22073-v1.0-hybrid	1.11969	0.000757294	2.17301		7.76468	7.24397	6.60177	12.6458	10.8463	23.0546	12.3349	14.0667
gene34547-v1.0-hybrid	1.11813	1.85178e-05	2.17065		14.8955	17.3928	16.5551	16.7127	24.0867	26.2999	30.5619	28.3909
gene22848-v1.0-hybrid	1.11796	0.00133812	2.1704		27.6206	30.8074	32.0265	32.4576	46.4152	34.297	66.5461	54.9221
gene16513-v1.0-hybrid	1.11672	5.79451e-06	2.16854		4.56959	5.61652	4.56189	3.81081	12.3414	8.85811	6.86743	4.65477
gene26696-v1.0-hybrid	1.11667	1.13888e-07	2.16846		91.9629	86.5298	89.0445	79.247	160.302	128.54	149.714	142.777
gene23359-v1.0-hybrid	1.11612	1.54675e-05	2.16764		101.873	83.8629	92.1527	76.2639	160.582	137.792	184.119	113.6
gene25734-v1.0-hybrid	1.11589	2.3977e-11	2.16729		102.95	139.537	120.709	113.991	240.249	235.83	199.54	145.054
gene26094-v1.0-hybrid	1.11538	0.000311038	2.16652		19.0852	12.3995	16.7807	9.04579	28.8249	26.4758	27.9599	15.574
gene07199-v1.0-hybrid	1.1153	4.32456e-05	2.1664		75.3082	76.5688	87.2176	79.6686	119.704	128.437	111.664	173.242
gene14169-v1.0-hybrid	1.11512	3.87535e-06	2.16613		169.183	141.427	156.348	114.462	288.515	213.566	270.183	207.197
gene05035-v1.0-hybrid	1.11488	3.17057e-05	2.16577		117.626	99.6667	118.577	113.192	186.896	154.564	192.275	213.497
gene09254-v1.0-hybrid	1.11452	8.10117e-08	2.16523		45.4321	37.422	41.1283	37.2136	68.8162	66.8574	70.7684	64.2721
gene20169-v1.0-hybrid	1.11451	3.24509e-05	2.16522		7.04668	9.41578	6.61648	7.53439	11.7724	11.827	15.4067	11.776
gene20874-v1.0-hybrid	1.11448	7.939e-05	2.16516		15.1483	13.1882	16.7605	13.8405	27.9153	19.4515	21.714	29.796
gene08353-v1.0-hybrid	1.11415	0.00044063	2.16467		14.5682	11.8435	14.8868	10.49	29.1744	22.7374	27.0062	10.9695
gene13910-v1.0-hybrid	1.11327	1.12947e-09	2.16336		5.83242	6.89959	5.20157	6.77898	11.1643	11.1324	9.66793	9.89869
gene28561-v1.0-hybrid	1.11245	3.12142e-06	2.16213		88.7826	79.9937	79.2581	81.1562	137.586	118.99	141.341	148.766
gene01797-v1.0-hybrid	1.11235	0.000134549	2.16197		17.5002	20.7234	25.8211	18.3932	38.5965	30.5924	43.556	26.0261
gene34695-v1.0-hybrid	1.1122	2.23831e-07	2.16176		15.7636	20.8017	18.8548	18.2789	31.7421	30.2901	32.3774	29.0647
gene26222-v1.0-hybrid	1.11149	0.00137766	2.16068		15.9653	16.9864	13.013	12.0322	15.6336	27.1257	19.0292	34.5298
gene21458-v1.0-hybrid	1.11137	0.00161398	2.16051		8.83833	9.19079	3.86946	7.11326	15.7587	14.4779	12.9628	7.47655
gene26060-v1.0-hybrid	1.11048	1.16956e-09	2.15918		1.41988	1.42905	1.37907	1.56872	3.4437	2.87422	2.03681	1.75259
gene21700-v1.0-hybrid	1.11037	0.000323338	2.159		49.2804	54.2228	67.8211	61.907	111.8	67.5757	97.513	111.922
gene15850-v1.0-hybrid	1.10985	0.000327084	2.15823		818.699	759.988	886.916	820.154	1305.89	993.115	1423.08	1683.25
gene13990-v1.0-hybrid	1.10979	0.00396707	2.15815		2.31451	3.60846	3.9112	3.19556	6.64145	3.41025	4.65508	7.11461
gene16149-v1.0-hybrid	1.10876	2.46033e-11	2.15661		13.7633	16.5468	13.387	13.7995	32.2004	24.5787	22.4019	18.9381
gene01325-v1.0-hybrid	1.10791	0.000604577	2.15534		15.9394	24.3412	14.6596	13.3849	23.7731	28.9091	38.592	21.6028
gene10067-v1.0-hybrid	1.10789	0.00329016	2.1553		173.918	115.809	129.674	145.238	187.359	162.126	244.305	326.758
gene29983-v1.0-hybrid	1.10782	1.49592e-05	2.1552		16.0148	15.4439	13.3348	15.4911	28.2848	20.6108	27.2149	24.3467
gene03655-v1.0-hybrid	1.10755	0.00860791	2.1548		1.67024	4.19238	2.47402	2.16074	4.08748	4.54749	3.1755	5.96554
gene03258-v1.0-hybrid	1.10749	1.52952e-06	2.15471		135.314	122.624	120.734	102.116	211.039	176.343	218.924	191.425
gene23109-v1.0-hybrid	1.10629	1.63573e-08	2.15291		82.6345	76.3671	78.4907	77.1809	160.722	115.968	125.509	126.174
gene23284-v1.0-hybrid	1.106	1.35827e-12	2.15248		47.4162	47.9243	49.4981	42.2144	95.7301	79.9863	76.6694	64.2207
gene14288-v1.0-hybrid	1.10564	0.000709137	2.15194		1.49644	3.09881	1.23823	1.77041	3.95512	4.4778	2.39762	2.50009
gene12064-v1.0-hybrid	1.10538	0.000173253	2.15156		12.9472	16.9668	12.1996	10.3746	17.2518	22.657	27.5409	19.0004
gene28951-v1.0-hybrid	1.10502	3.02197e-05	2.15102		41.6797	51.3283	44.9346	47.1489	75.9084	62.6632	79.3456	86.6755
gene11013-v1.0-hybrid	1.10319	8.95873e-12	2.1483		26.8768	27.2521	31.2774	23.225	53.8235	48.0204	40.0008	41.8687
gene10127-v1.0-hybrid	1.10293	8.06439e-06	2.1479		10.1171	9.89532	9.54838	8.66101	20.1357	12.3049	15.9047	15.4193
gene02664-v1.0-hybrid	1.10266	0.00234182	2.1475		40.4811	55.1827	40.6131	51.4162	66.3912	60.7525	61.0092	118.938
gene04675-v1.0-hybrid	1.10248	0.000435422	2.14724		2.43594	4.93802	2.26924	2.90828	6.12912	8.59774	3.9448	3.52078
gene09913-v1.0-hybrid	1.10205	3.88419e-05	2.1466		9.67565	10.8355	9.84608	9.4422	17.2126	12.9379	16.8519	18.4684
gene27588-v1.0-hybrid	1.10191	0.00134472	2.14638		2.44149	2.2526	2.60028	1.87936	4.07302	2.56301	3.45192	5.01504
gene25005-v1.0-hybrid	1.10183	2.27711e-08	2.14627		100.421	116.291	110.879	101.585	178.06	177.523	187.097	169.71
gene10270-v1.0-hybrid	1.10173	1.20035e-05	2.14612		33.8166	32.4627	36.0634	33.4822	51.5402	51.2479	56.0253	64.9611
gene01677-v1.0-hybrid	1.10128	8.44603e-11	2.14545		10.2705	9.58254	9.29208	8.2527	18.7907	15.3098	14.9578	13.7589
gene00215-v1.0-hybrid	1.09976	0.00140947	2.14319		4.69846	8.6912	6.51478	5.90777	7.0302	13.5731	8.46854	13.9649
gene08303-v1.0-hybrid	1.0992	4.89187e-06	2.14236		4.66309	3.29764	3.50898	2.74128	6.32979	6.85012	6.42423	4.41197
gene24537-v1.0-hybrid	1.09917	0.000144725	2.14231		50.722	56.6373	26.9115	26.6378	69.6134	75.1854	60.9579	63.5794
gene13983-v1.0-hybrid	1.09898	8.24763e-06	2.14204		35.6625	61.4703	48.9289	50.7381	84.6013	80.4968	71.615	90.7358
gene07077-v1.0-hybrid	1.09877	0.00186369	2.14172		110.092	143.51	125.063	147.964	198.19	144.824	218.227	293.979
gene01321-v1.0-hybrid	1.09857	0.000151064	2.14143		1.21758	1.40803	1.47925	1.30658	2.84138	2.17209	2.38104	1.72889
gene28854-v1.0-hybrid	1.09766	0.000148301	2.14007		2.42978	2.4243	3.12748	1.73391	4.86108	4.00745	4.08202	3.39142
gene07590-v1.0-hybrid	1.09722	5.50216e-05	2.13942		4.11025	6.58194	5.6325	4.63121	14.2096	8.23783	7.114	6.5688
gene32520-v1.0-hybrid	1.09706	1.18358e-08	2.13918		3.196	4.28592	3.47687	3.38588	6.8149	6.1562	6.13222	4.8955
gene14931-v1.0-hybrid	1.09671	2.06343e-05	2.13866		12.9545	11.6115	15.2144	13.5606	30.1894	18.4318	20.5154	20.7859
gene18091-v1.0-hybrid	1.09668	0.000102255	2.13862		110.873	93.1131	100.41	86.4635	163.227	123.109	178.614	173.821
gene12217-v1.0-hybrid	1.09647	0.00153665	2.1383		104.264	103.064	127.228	111.536	159.935	127.247	225.004	210.91
gene23857-v1.0-hybrid	1.09627	1.2635e-08	2.13802		835.34	1072.73	843.442	730.865	1362.31	1601.46	1438.2	1366.94
gene29838-v1.0-hybrid	1.09615	0.000223545	2.13784		13.4844	10.4577	15.5762	12.3799	20.3075	18.1938	25.1887	21.6923
gene10268-v1.0-hybrid	1.09605	1.27378e-05	2.13768		3.80052	3.74817	2.62062	3.86679	6.27804	6.85627	6.48544	4.13864
gene03883-v1.0-hybrid	1.09584	4.4483e-16	2.13737		35.2835	34.6081	29.6383	27.5398	65.0618	56.9139	45.7712	46.3657
gene02415-v1.0-hybrid	1.09515	0.000133286	2.13636		2.80582	4.72948	3.21463	3.50191	7.84369	6.65161	6.16415	3.66981
gene31093-v1.0-hybrid	1.09506	5.59722e-05	2.13622		16.6495	19.5316	13.2247	16.4826	43.436	30.3107	26.3009	14.5795
gene11365-v1.0-hybrid	1.09502	1.23196e-06	2.13616		11.9594	12.6102	12.1065	11.6833	21.3318	18.7504	23.0366	16.9105
gene01347-v1.0-hybrid	1.09404	0.000117176	2.13471		6.90844	10.871	8.44637	13.4321	18.9096	16.4663	13.338	18.1334
gene02104-v1.0-hybrid	1.09386	0.00438833	2.13445		5.95697	10.2391	10.3582	6.12835	13.4056	9.51974	15.3902	15.0079
gene31908-v1.0-hybrid	1.09362	0.000332124	2.13408		13.5624	13.3575	10.6064	9.92363	20.6278	15.0228	24.8148	17.0518
gene28622-v1.0-hybrid	1.09325	8.40287e-06	2.13354		42.0827	43.351	26.2869	24.6515	63.7895	57.1477	57.4881	48.1686
gene23456-v1.0-hybrid	1.09311	2.46034e-07	2.13333		281.942	316.054	324.155	282.727	487.839	478.926	486.205	530.311
gene30186-v1.0-hybrid	1.09293	2.48121e-14	2.13307		25.1253	25.8682	22.6229	19.9867	49.544	46.1368	34.8871	28.6209
gene18683-v1.0-hybrid	1.09172	6.69938e-06	2.13128		1.31658	1.34083	1.29478	0.826841	1.88962	2.48673	1.92378	1.72536
gene03241-v1.0-hybrid	1.09138	8.68628e-06	2.13078		36.5456	52.4777	39.8418	35.8608	77.4519	55.9931	69.2255	67.6791
gene09260-v1.0-hybrid	1.09102	0.00744357	2.13025		41.6272	19.472	31.4251	46.4838	45.5964	47.0573	64.2203	71.5764
gene03759-v1.0-hybrid	1.09102	1.91282e-08	2.13024		56.8158	56.4584	51.862	50.345	108.855	79.4691	91.3301	77.913
gene21022-v1.0-hybrid	1.09058	9.42486e-10	2.1296		7.83435	7.70886	8.95812	7.83828	14.1136	15.5427	13.6614	10.8876
gene23288-v1.0-hybrid	1.09057	0.00050173	2.12958		45.0382	46.2818	69.2099	47.9995	94.4989	67.4041	105.942	76.1405
gene26478-v1.0-hybrid	1.08892	0.000597654	2.12715		13.6485	34.1156	19.0838	21.2165	32.5661	42.3411	40.4173	30.7881
gene06532-v1.0-hybrid	1.08852	1.83944e-06	2.12656		5.08022	4.45261	5.8958	4.8483	10.1193	7.77053	7.61753	8.31315
gene27475-v1.0-hybrid	1.08802	0.00110547	2.12582		25.6236	14.8808	26.0028	18.1127	42.1943	26.997	31.2478	40.335
gene24996-v1.0-hybrid	1.08736	3.5202e-05	2.12485		65.7736	69.34	70.1722	67.3169	116.599	88.98	127.125	111.627
gene04822-v1.0-hybrid	1.0861	0.000429301	2.12299		7.0177	8.17592	6.57373	5.22172	19.1507	9.2969	7.49729	10.2488
gene12018-v1.0-hybrid	1.08598	0.00126145	2.12281		4.07304	3.00038	3.97412	3.31952	11.7012	6.34974	3.86159	3.71785
gene11069-v1.0-hybrid	1.08575	1.05756e-06	2.12248		1.18912	1.20538	1.37358	1.21387	2.77575	1.93966	1.71693	1.93442
gene13635-v1.0-hybrid	1.08571	2.24046e-08	2.12242		4.36241	4.14708	3.92001	3.62534	9.23877	6.44615	5.71126	5.63559
gene07985-v1.0-hybrid	1.08569	9.49979e-07	2.1224		25.8791	24.2594	25.3308	17.3153	38.0551	38.2268	39.1761	36.8955
gene09739-v1.0-hybrid	1.08511	0.00374556	2.12154		1.52057	3.51683	2.64621	2.03965	3.42884	4.29924	4.9334	3.35354
gene22343-v1.0-hybrid	1.08473	3.9825e-07	2.12098		5.94302	6.59802	4.27308	5.78055	13.5931	9.76594	6.89004	8.18553
gene16312-v1.0-hybrid	1.08432	0.000292804	2.12038		51.8009	61.5445	55.3607	58.8805	89.1976	70.1492	92.6263	115.702
gene29286-v1.0-hybrid	1.08372	6.25154e-06	2.1195		15.7639	17.9217	17.9867	15.9395	24.8245	26.8585	28.8987	29.5478
gene08579-v1.0-hybrid	1.08361	4.11832e-05	2.11933		35.2427	43.182	35.6317	39.3979	61.294	54.2804	57.2659	76.7311
gene11942-v1.0-hybrid	1.08359	0.000131424	2.1193		9.74424	12.6344	11.9823	11.6884	15.5152	17.6783	19.1555	22.333
gene25220-v1.0-hybrid	1.08328	0.000135947	2.11885		13.1377	26.1424	12.61	16.7975	28.0661	31.1888	30.7228	23.4089
gene18214-v1.0-hybrid	1.08267	0.000307739	2.11795		7.58998	6.5426	6.61087	5.55129	9.01844	12.5182	13.4222	8.44808
gene06092-v1.0-hybrid	1.08172	6.15392e-06	2.11656		5.35392	3.15515	4.68157	3.84682	7.98959	7.76074	6.82558	6.00585
gene30801-v1.0-hybrid	1.08138	3.6969e-07	2.11606		27.9057	21.4922	27.963	23.5117	50.9108	38.3908	40.9222	37.2531
gene08242-v1.0-hybrid	1.08059	8.54218e-05	2.1149		66.0996	65.4037	73.7681	68.303	100.564	97.0093	110.802	134.639
gene02103-v1.0-hybrid	1.07972	0.00566381	2.11362		42.6859	66.7512	49.4775	37.5721	50.2768	66.6382	92.5527	102.235
gene06294-v1.0-hybrid	1.07863	0.00870384	2.11202		4.30297	6.77394	2.41915	2.29748	9.74157	8.79607	5.83523	3.15803
gene23252-v1.0-hybrid	1.0785	0.000230167	2.11183		76.8643	86.0205	82.8692	86.7263	133.48	118.318	103.052	186.622
gene31150-v1.0-hybrid	1.07849	4.2343e-07	2.11182		552.946	720.119	676.96	558.053	920.69	1130.54	1085.19	964.775
gene03664-v1.0-hybrid	1.0784	1.99434e-05	2.1117		22.1102	35.929	20.1161	26.4409	43.4001	42.1825	39.2421	45.9796
gene10577-v1.0-hybrid	1.07839	0.00165671	2.11168		14.6002	24.1086	17.1147	19.7409	34.4925	21.1807	25.7287	41.1541
gene28832-v1.0-hybrid	1.07816	0.00273373	2.11135		1.84021	1.07925	1.65934	1.99371	2.41628	2.8016	2.87355	2.82896
gene01125-v1.0-hybrid	1.07815	1.06558e-08	2.11132		764.837	832.475	742.121	706.235	1438.29	1135.35	1270.34	1144.08
gene24471-v1.0-hybrid	1.07735	8.48579e-05	2.11016		29.3723	31.5713	28.9646	30.2483	50.3893	37.5607	49.3379	56.7066
gene08428-v1.0-hybrid	1.07729	1.16175e-11	2.11007		30.9112	32.3274	33.0097	28.1281	52.9783	54.9505	49.8063	46.8996
gene14151-v1.0-hybrid	1.07661	0.00139519	2.10907		166.077	137.584	213.813	158.162	245.486	207.605	297.421	337.68
gene12367-v1.0-hybrid	1.07649	7.09804e-06	2.1089		358.526	382.979	421.147	367.932	624.913	562.698	572.362	728.489
gene28448-v1.0-hybrid	1.07642	0.000516817	2.10879		774.434	737.363	971.447	757.515	1172.22	1037.96	1509.31	1490.2
gene14130-v1.0-hybrid	1.07606	4.12508e-07	2.10827		11.8	11.1628	11.7589	10.3625	22.5566	15.756	17.6184	18.0584
gene02730-v1.0-hybrid	1.07489	4.53244e-06	2.10657		25.6034	27.6115	29.1797	26.4857	53.6	35.974	42.476	45.9515
gene23333-v1.0-hybrid	1.07467	2.22658e-06	2.10623		21.3611	28.2409	23.2506	26.9762	41.7751	43.4932	47.367	31.4342
gene23454-v1.0-hybrid	1.0746	0.0025811	2.10614		13.8304	9.61335	22.3461	15.9522	37.2209	21.4029	26.0457	19.9375
gene30855-v1.0-hybrid	1.07389	7.82671e-06	2.1051		3.36436	3.47913	3.84327	3.05742	4.84583	6.10396	6.30579	5.1414
gene11352-v1.0-hybrid	1.07326	7.47405e-09	2.10418		18.0506	22.0741	21.2666	19.3855	33.3586	34.259	34.177	30.2015
gene09844-v1.0-hybrid	1.07298	5.05277e-12	2.10378		22.7172	23.6178	24.4974	17.2341	40.4454	47.7426	31.0496	28.6711
gene12770-v1.0-hybrid	1.0721	8.72549e-07	2.10249		318.667	293.058	296.381	272.804	507.455	426.998	507.822	471.908
gene25288-v1.0-hybrid	1.07157	0.000300539	2.10172		19.8067	33.7457	20.4482	14.7119	40.4565	35.5091	29.9497	39.3133
gene28760-v1.0-hybrid	1.07102	3.6453e-15	2.10092		55.9565	70.7871	63.3643	53.6682	118.767	114.21	91.8979	79.933
gene08215-v1.0-hybrid	1.07087	1.32303e-05	2.1007		57.325	55.1935	57.0299	54.7661	104.583	72.6185	98.1429	88.5136
gene12989-v1.0-hybrid	1.06937	0.000173261	2.09852		41.0855	41.8058	45.5851	47.9979	69.3428	57.0126	80.9836	76.2793
gene30404-v1.0-hybrid	1.06769	0.000299017	2.09607		6.65278	3.73835	7.37667	5.72559	11.0449	10.7283	7.1453	10.4778
gene20852-v1.0-hybrid	1.06707	7.58806e-06	2.09518		22.0149	19.0154	23.0977	18.6769	36.0335	30.8781	31.1028	36.6981
gene04870-v1.0-hybrid	1.067	2.40607e-07	2.09508		77.5771	107.67	82.9794	89.9092	123.331	188.46	138.053	137.686
gene20491-v1.0-hybrid	1.06668	2.55102e-05	2.09461		34.3103	37.4507	33.6665	35.1082	59.4875	47.1236	52.4047	67.2467
gene14134-v1.0-hybrid	1.06502	2.38672e-09	2.0922		18.2366	24.634	22.674	21.3491	39.6575	36.46	30.707	35.3867
gene13722-v1.0-hybrid	1.06496	6.74636e-06	2.09211		26.4922	22.907	27.3382	26.0415	47.4845	35.5145	40.201	43.7581
gene26894-v1.0-hybrid	1.06487	3.30337e-07	2.09197		49.9276	46.3252	52.89	43.4293	106.047	86.2669	79.7898	50.4133
gene32289-v1.0-hybrid	1.06466	0.000552372	2.09168		4.95288	8.98961	4.09826	6.54283	11.8367	10.9937	11.4239	6.42911
gene01151-v1.0-hybrid	1.06449	5.44276e-05	2.09143		43.8482	40.2165	55.1865	45.9174	78.0796	63.7932	79.9353	77.4909
gene28190-v1.0-hybrid	1.06448	9.36506e-05	2.09141		44.241	50.3679	48.3012	51.2826	91.5934	57.5793	86.9252	76.9096
gene15122-v1.0-hybrid	1.06428	4.01407e-07	2.09113		36.4117	31.3574	34.6647	31.6702	68.5871	46.8999	52.3154	51.2899
gene26137-v1.0-hybrid	1.06419	3.73047e-08	2.09099		32.7552	27.9841	30.5413	25.6152	67.4434	45.9121	42.3785	38.5798
gene27350-v1.0-hybrid	1.06367	6.42118e-08	2.09025		25.0704	26.2279	25.2928	24.6226	38.948	42.7197	42.9941	39.0924
gene21871-v1.0-hybrid	1.06361	0.0040481	2.09016		4.03828	4.354	2.98708	2.85417	10.7541	7.99243	3.49494	3.02789
gene18041-v1.0-hybrid	1.06359	9.7511e-05	2.09012		73.8654	73.6897	72.6581	70.5769	194.321	119.007	116.98	64.1544
gene19104-v1.0-hybrid	1.06358	1.4007e-05	2.09012		5.09109	5.69212	4.88265	6.20227	11.1848	7.48949	9.11741	7.93563
gene07333-v1.0-hybrid	1.06351	4.6501e-05	2.09001		2.83994	3.1778	3.00145	2.60179	5.64123	5.66574	5.27644	2.76161
gene14295-v1.0-hybrid	1.06342	0.00847037	2.08988		1.69735	3.45095	1.67199	0.956241	4.08559	4.50767	1.71997	2.99985
gene18582-v1.0-hybrid	1.06239	0.000687591	2.08839		6.08863	4.80668	4.33379	3.54083	8.36344	6.66382	6.66037	8.88879
gene22765-v1.0-hybrid	1.06232	0.00144957	2.08829		108.076	116.577	123.925	118.445	144.363	147.675	209.171	236.25
gene07167-v1.0-hybrid	1.06224	3.56734e-05	2.08817		5.6539	6.79463	5.03192	5.88903	8.97763	9.43344	11.1675	8.13348
gene06696-v1.0-hybrid	1.06182	0.000209173	2.08756		149.687	119.986	161.595	135.041	225.5	185.618	226.762	270.428
gene21976-v1.0-hybrid	1.06178	6.37841e-05	2.08751		27.0835	29.5406	25.2329	27.0221	67.7347	33.3191	39.4605	39.2191
gene24559-v1.0-hybrid	1.06173	1.00193e-07	2.08744		87.6538	107.805	87.8522	90.4428	141.964	157.234	155.952	147.138
gene21126-v1.0-hybrid	1.06113	7.57144e-05	2.08656		134.267	165.283	126.868	144.546	202.62	204.429	266.241	234.812
gene02518-v1.0-hybrid	1.06086	0.0058082	2.08618		0.257583	0.290946	0.215675	0.279866	0.526809	0.468184	0.515165	0.23346
gene19089-v1.0-hybrid	1.06078	0.000313588	2.08606		10.644	8.11734	9.6362	9.40277	13.9546	12.7186	15.3577	18.3755
gene25009-v1.0-hybrid	1.06077	9.67411e-06	2.08604		30.9442	32.994	33.2635	27.4482	45.698	47.5987	49.588	56.5827
gene04753-v1.0-hybrid	1.06061	0.0077986	2.08582		54.5772	136.223	71.1538	97.5895	106.259	148.236	114.327	207.879
gene15045-v1.0-hybrid	1.06061	2.14853e-05	2.08581		2.138	3.27739	1.77845	2.14132	4.95191	5.08542	2.53392	3.22961
gene31356-v1.0-hybrid	1.06013	0.000278878	2.08512		9.51539	12.6769	9.2867	7.03766	14.9929	13.9347	14.4373	18.2657
gene16041-v1.0-hybrid	1.06011	0.0049322	2.08509		0.352334	0.762069	0.434206	0.396991	0.627423	1.04917	0.573728	0.960727
gene32515-v1.0-hybrid	1.05932	0.00454544	2.08394		6.87426	14.1865	7.76947	5.45489	10.4353	15.4661	17.3665	11.6739
gene29865-v1.0-hybrid	1.05929	0.00131431	2.08391		20.5962	22.5444	25.2805	24.2435	38.2707	31.9183	25.829	53.885
gene14712-v1.0-hybrid	1.05785	8.2948e-10	2.08183		157.791	162.807	152.731	160.729	344.573	241.608	237.509	217.584
gene31484-v1.0-hybrid	1.05702	2.52405e-12	2.08064		52.5677	47.4952	44.7488	43.0042	100.847	82.5282	69.6528	57.7487
gene01690-v1.0-hybrid	1.05641	1.92933e-05	2.07975		6.33483	6.53041	3.85311	4.42603	10.3883	8.13424	8.31363	7.58185
gene26316-v1.0-hybrid	1.05524	0.00434034	2.07806		148.312	156.829	130.093	118.92	135.095	209.639	199.391	327.193
gene12596-v1.0-hybrid	1.05489	0.000243819	2.07757		29.2692	26.2711	26.2866	28.1573	47.1084	32.9727	40.4279	54.8384
gene28250-v1.0-hybrid	1.05455	0.00343308	2.07706		12.1024	9.23305	9.72524	8.26193	15.0583	17.0298	8.27527	23.83
gene13294-v1.0-hybrid	1.05437	0.00455143	2.07681		26.9694	19.4695	29.9161	16.515	42.4844	25.4452	49.6313	31.3197
gene08041-v1.0-hybrid	1.0542	2.73579e-08	2.07657		17.2807	21.3429	19.4207	18.9812	34.0944	29.6755	30.9966	29.394
gene32519-v1.0-hybrid	1.05373	5.93191e-06	2.07589		137.805	140.331	129.447	133.604	220.521	189.648	241.717	211.024
gene04391-v1.0-hybrid	1.05371	1.89443e-10	2.07587		29.5347	30.4022	29.4262	24.7229	59.4024	57.8757	42.4042	30.6337
gene24659-v1.0-hybrid	1.05367	0.000990579	2.0758		30.8943	21.8249	31.4786	22.3694	44.4283	40.223	57.0747	30.5798
gene07867-v1.0-hybrid	1.0535	9.42885e-06	2.07557		58.5013	48.7534	55.8492	45.8937	81.2139	79.9261	94.0134	79.3938
gene03953-v1.0-hybrid	1.0527	0.00105628	2.07441		3.08749	2.79682	2.82455	1.37775	4.71306	5.0562	4.27968	2.67643
gene04090-v1.0-hybrid	1.05007	4.83175e-15	2.07062		10.3391	10.1559	11.2258	9.05188	20.0183	19.3546	14.3505	13.3667
gene20791-v1.0-hybrid	1.04988	0.00248336	2.07035		295.107	584.096	339.551	462.484	597.368	600.354	549.251	921.382
gene23822-v1.0-hybrid	1.04963	7.95748e-07	2.07		12.325	18.2566	12.9716	13.8263	21.9471	24.9384	21.5098	23.6872
gene08693-v1.0-hybrid	1.04922	0.00172492	2.06941		7.35361	6.09977	7.42766	5.48601	15.4531	14.9438	10.6435	4.30095
gene23082-v1.0-hybrid	1.04902	1.42921e-07	2.06913		11.5049	15.6539	13.188	12.7974	21.3866	22.5455	22.025	19.4521
gene14916-v1.0-hybrid	1.04902	0.00166015	2.06912		33.0488	39.9324	45.2159	45.4406	56.5253	49.9046	78.0669	73.2369
gene01662-v1.0-hybrid	1.0486	7.70341e-06	2.06853		9.29684	6.56877	8.02009	7.9353	17.8178	11.2195	11.6648	11.4073
gene14681-v1.0-hybrid	1.04764	2.12482e-05	2.06714		32.5749	28.786	30.5215	27.6087	37.6407	60.4416	39.3676	55.5878
gene03306-v1.0-hybrid	1.04749	6.52712e-10	2.06693		79.1378	100.21	93.1355	87.9689	135.944	178.635	129.68	140.021
gene15217-v1.0-hybrid	1.04711	8.75254e-06	2.06638		97.8235	119.654	110.966	106.368	158.733	165.789	181.243	184.02
gene03184-v1.0-hybrid	1.04708	0.00187381	2.06634		37.4525	43.1486	45.4017	43.2768	47.5164	67.2846	56.9919	96.2589
gene05571-v1.0-hybrid	1.04671	0.000904305	2.06581		50.0893	45.8401	57.1654	46.2166	74.7595	58.3544	84.3847	96.1074
gene11437-v1.0-hybrid	1.04669	2.39956e-06	2.06579		68.2664	64.033	64.8017	63.6074	114.735	90.2812	112.654	98.3657
gene11582-v1.0-hybrid	1.04645	0.00767727	2.06544		10.3476	19.5126	7.86593	9.55383	26.9181	33.5508	13.6554	8.58226
gene12032-v1.0-hybrid	1.04619	0.00420085	2.06507		3.14648	8.98563	3.98447	3.67907	10.4607	11.47	5.22696	6.32776
gene02173-v1.0-hybrid	1.04584	0.000203436	2.06457		156.342	147.811	160.197	152.596	204.318	219.479	251.893	296.054
gene20995-v1.0-hybrid	1.04575	9.63797e-10	2.06443		71.3327	67.7744	63.113	57.9366	118.212	103.269	105.464	91.4099
gene11411-v1.0-hybrid	1.04565	1.00174e-06	2.0643		3.72517	2.99392	3.98472	3.95518	8.12589	6.85286	4.85863	4.57531
gene30315-v1.0-hybrid	1.04393	0.000478864	2.06184		32.8561	36.6047	52.199	28.6427	49.6862	66.4795	55.2819	69.4963
gene06841-v1.0-hybrid	1.04298	1.05391e-09	2.06047		117.425	126.825	98.9639	91.3907	189.631	197.224	179.414	135.352
gene07891-v1.0-hybrid	1.04236	0.0042749	2.0596		0.950478	1.62715	0.593951	0.853412	1.73364	1.97353	1.0673	1.84676
gene06085-v1.0-hybrid	1.04219	1.73302e-12	2.05935		45.0118	58.0835	46.1325	42.2953	91.3107	97.0926	70.1162	55.808
gene27939-v1.0-hybrid	1.04213	1.30536e-05	2.05927		11.0878	8.84038	10.2621	9.38653	19.2299	14.1239	17.4874	12.8653
gene03603-v1.0-hybrid	1.04204	0.000153918	2.05914		2.29607	3.60282	2.1224	2.01374	3.38966	4.70222	3.78789	4.15758
gene19954-v1.0-hybrid	1.04185	1.43881e-06	2.05887		49.4793	33.9382	48.2572	56.4165	85.6748	96.4923	64.2565	65.1994
gene02108-v1.0-hybrid	1.04185	7.61629e-07	2.05886		36.0425	50.4798	42.4826	43.4838	70.8843	67.3688	64.9957	71.7486
gene23680-v1.0-hybrid	1.0415	8.95334e-07	2.05837		51.3229	61.1882	48.8868	53.4598	86.4051	80.7339	80.8222	92.8117
gene01698-v1.0-hybrid	1.04107	6.33676e-09	2.05776		35.3873	35.9558	39.1852	28.2144	60.7374	70.9271	55.1101	40.1909
gene19325-v1.0-hybrid	1.04105	2.34984e-05	2.05773		11.262	10.7536	9.63362	9.28813	13.7662	17.0425	15.1165	18.9553
gene08633-v1.0-hybrid	1.04071	3.65432e-11	2.05724		17.8632	25.3822	18.4913	21.2647	38.7641	37.5383	29.412	28.9594
gene10532-v1.0-hybrid	1.04056	0.00324095	2.05703		19.9668	20.8168	21.7546	22.1302	25.0322	25.4612	36.3003	44.6426
gene12838-v1.0-hybrid	1.04014	0.000365221	2.05642		17.3928	13.3364	17.88	15.8621	23.0549	23.4004	23.1631	32.528
gene13004-v1.0-hybrid	1.0394	2.95264e-07	2.05537		59.6029	56.0303	77.8557	60.1429	117.674	108.397	103.952	81.7832
gene15451-v1.0-hybrid	1.03937	0.00354006	2.05533		1.474	1.06418	1.38313	0.821855	1.85755	1.95489	2.49618	1.31117
gene19495-v1.0-hybrid	1.03849	0.0089749	2.05408		20.6829	20.3435	28.2286	26.3153	28.8394	25.9904	42.2992	51.4712
gene27204-v1.0-hybrid	1.03789	0.00853764	2.05322		289.627	322.131	349.208	348.086	351.19	366.928	556.404	744.6
gene01865-v1.0-hybrid	1.03748	3.13916e-13	2.05264		99.6812	111.229	116.048	106.55	179.069	203.124	153.058	164.095
gene00436-v1.0-hybrid	1.03728	0.00188027	2.05236		8.81271	13.658	7.06597	10.2376	27.3849	12.7482	12.2421	13.3494
gene14289-v1.0-hybrid	1.03609	8.26768e-06	2.05066		3.25603	4.72373	2.80131	2.86093	6.90831	6.88341	3.959	4.73799
gene12839-v1.0-hybrid	1.036	0.000286357	2.05053		26.9101	27.9476	24.5333	29.9139	56.585	30.3829	42.0566	45.1457
gene14994-v1.0-hybrid	1.03593	0.00342458	2.05043		84.6929	78.884	88.2583	97.6289	110.743	101.112	142.685	188.016
gene30382-v1.0-hybrid	1.03552	3.5836e-07	2.04985		25.5058	43.9399	28.7588	26.5766	54.5424	62.1598	45.3636	40.2195
gene22349-v1.0-hybrid	1.03485	0.00101376	2.0489		6.60842	6.40586	5.77214	5.18103	13.4483	17.5107	6.01375	4.87963
[truncated: 2,534 more rows]

## Sheet: gene descriptions
		description											log2FoldChange
gene21638		description = Polygalacturonase (PG), Precursor (similar to) -- fatm_description = Exopolygalacturonase clone GBGA483											10.2595
gene34008		description = BAHD acyltransferase At5g47980 (probable) -- fatm_description = Pelargonidin 3-O-(6-caffeoylglucoside) 5-O											10.2384
gene30779		description = Protein SRG1 (AtSRG1) (probable) -- fatm_description = Flavonol synthase/flavanone 3-hydroxylase											9.85914
gene31030		description = Rhamnogalacturonate lyase (Rhamnogalacturonase), Precursor (probable) -- fatm_description = Rhamnogalacturonate lyase B											9.84251
gene10349		description = UPF0272 protein TM_0964 (probable)											9.6915
gene11229		description = Beta-galactosidase 16 (Lactase 16), Precursor (similar to) -- fatm_description = Beta-galactosidase											9.51148
gene31293		description = Uncharacterized protein RJ39 (similar to)											9.24869
gene09934		description = Vinorine synthase (probable) -- fatm_description = Salutaridinol 7-O-acetyltransferase											9.10212
gene31029		description = Probable polygalacturonase At1g80170 (PG), Precursor -- fatm_description = Probable polygalacturonase At1g80170											9.03473
gene21343		description = Expansin-A8 (AtEXPA8), Precursor (putative) -- fatm_description = Expansin-A4											9.00068
gene17126		description = Bifunctional dihydroflavonol 4-reductase/flavanone 4-reductase (DFR) (probable) -- fatm_description = Tetraketide alpha-pyrone reductase 1											8.79084
gene34011		description = BAHD acyltransferase At5g47980 (probable) -- fatm_description = Pelargonidin 3-O-(6-caffeoylglucoside) 5-O											8.58181
gene01727		description = Non-specific lipid-transfer protein 2 (LTP 2), Precursor (probable) -- fatm_description = Non-specific lipid-transfer protein											8.29633
gene10882		description = Glutelin type-A 2 basic chain, Precursor (probable) -- fatm_description = Glutelin type-A 3											8.24211
gene22612		description = 18 kDa seed maturation protein (probable)											7.93265
gene22708		description = Cytochrome P450 71A26 (similar to) -- fatm_description = Amorpha-4,11-diene 12-monooxygenase											7.84421
gene26579		description = Serase-3 (probable)											7.75904
gene34010		description = Vinorine synthase (probable) -- fatm_description = Salutaridinol 7-O-acetyltransferase											7.68877
gene19738		description = Cytochrome c oxidase subunit 1 (probable)											7.66958
gene19740		description = Eukaryotic peptide chain release factor GTP-binding subunit (ERF3) (probable)											7.65063
gene05631		description = Auxin-binding protein ABP19a, Precursor (putative) -- fatm_description = like protein subfamily 3 member 3											7.63223
gene29483		description = Dihydroflavonol-4-reductase (DFR) (probable) -- fatm_description = Tetraketide alpha-pyrone reductase 1											7.6317
gene13213		description = Serine/threonine-protein kinase LMTK1 (AATYK) (probable)											7.50193
gene20698		description = Probable mannitol dehydrogenase (putative) -- fatm_description = Cinnamyl alcohol dehydrogenase											7.31843
gene13274		description = Filaggrin-2 (FLG-2) (probable)											7.30049
gene17017		fatm_description = Transcription factor											7.18529
gene31413		description = Transcription factor MYB113 (AtMYB113) (similar to) -- fatm_description = Anthocyanin regulatory C1 protein											7.1475
gene23447		description = Cysteine proteinase 15A, Precursor (probable) -- fatm_description = Probable cysteine proteinase A494											6.97953
gene20726		description = Anthocyanidin 3-O-glucosyltransferase (probable) -- fatm_description = Putative UDP-rhamnose:rhamnosyltransferase 1											6.86498
gene15663		description = (+)-delta-cadinene synthase isozyme XC14 (D-cadinene synthase XC14) (probable) -- fatm_description = (+)-delta-cadinene synthase isozyme											6.84998
gene04348		description = Cyclic nucleotide-gated ion channel 2 (AtCNGC2) (similar to) -- fatm_description = Putative cyclic nucleotide-gated ion channel											6.82667
gene34199		description = Cytochrome P450 71A4 (probable) -- fatm_description = Amorpha-4,11-diene 12-monooxygenase											6.77958
gene33976		description = BAHD acyltransferase At5g47980 (probable) -- fatm_description = Pelargonidin 3-O-(6-caffeoylglucoside) 5-O											6.77239
gene08290		description = Polygalacturonase (PG), Precursor (similar to) -- fatm_description = Probable polygalacturonase At1g80170											6.74869
gene24225		description = Anthocyanidin 3-O-glucosyltransferase 6 (similar to) -- fatm_description = Putative UDP-glucose flavonoid 3-O-glucosyltransferase 3											6.73843
gene03720		description = Universal stress protein A-like protein (probable) -- fatm_description = stress protein A-like protein											6.7324
gene12443		description = Copper-transporting ATPase 2 (probable) -- fatm_description = Heavy metal-associated isoprenylated plant protein 26											6.71013
gene08975		description = Secologanin synthase (SLS) (probable) -- fatm_description = 11-oxo-beta-amyrin 30-oxidase											6.67315
gene14602		description = Thaumatin-like protein 1, Precursor (similar to) -- fatm_description = Osmotin-like protein											6.6334
gene30849													6.60876
gene02616		description = Molybdenum cofactor biosynthesis protein C (probable)											6.57021
gene07028		description = Multidrug and toxin extrusion protein 1 (MATE-1) (probable) -- fatm_description = toxin extrusion protein 1											6.56306
gene30257		description = Protein E6 (probable)											6.55556
gene19545		description = UPF0418 protein CBG14627 (probable)											6.55223
gene01696		description = Indole-3-acetic acid-induced protein ARG7 (similar to) -- fatm_description = Auxin-induced protein											6.54933
gene13214		description = Protein TRANSPARENT TESTA 12 (probable) -- fatm_description = toxin extrusion protein 1											6.54908
gene32088		description = Probable protein phosphatase 2C 8 (OsPP2C08) -- fatm_description = linked kinase-associated serine/threonine phosphatase 2C											6.53074
gene06047		description = DNA (cytosine-5)-methyltransferase DRM2 (similar to) -- fatm_description = methyltransferase DRM1											6.4781
gene19498		description = Malonyl-CoA decarboxylase, mitochondrial (MCD), Precursor (probable) -- fatm_description = Malonyl-CoA decarboxylase, mitochondrial											6.4707
gene06225		description = Non-motile and phage-resistance protein (probable)											6.46752
gene00806		description = Cytochrome P450 86A2 (probable) -- fatm_description = P450 86B1											6.45849
gene16221		description = Transcription factor bHLH94 (bHLH 94) (probable) -- fatm_description = Transcription factor bHLH94											6.40685
gene01341		description = 3-oxoacyl-[acyl-carrier-protein] reductase (probable) -- fatm_description = oxoacyl-[acyl-carrier-protein] reductase FabG											6.3864
gene31031		description = Rhamnogalacturonate lyase (Rhamnogalacturonase), Precursor (probable) -- fatm_description = Rhamnogalacturonate lyase B											6.34866
gene07584		description = PH domain-containing protein DDB_G0287875 (probable)											6.32951
gene17100		description = Early nodulin-like protein 2, Precursor (similar to) -- fatm_description = nodulin-like protein 1											6.23944
gene22542		description = Glucan endo-1,3-beta-glucosidase ((1->3)-beta-glucanase), Precursor (putative) -- fatm_description = Thaumatin-like protein 1											6.23827
gene24414		description = Omega-6 fatty acid desaturase, endoplasmic reticulum isozyme 2 (similar to) -- fatm_description = Omega-6 fatty acid desaturase, endoplasmic reticulum isozyme 2											6.22401
gene01062		description = Gibberellin 20 oxidase 1-B (Ta20ox1B) (probable) -- fatm_description = inactive 2-oxoglutarate-dependent dioxygenase AOP2											6.20235
gene22798		description = ABC transporter B family member 11 (ABC transporter ABCB.11) (putative) -- fatm_description = Beta-(1--2)glucan export ATP-binding/permease protein NdvA											6.18883
gene23448		description = Sulfate/thiosulfate import ATP-binding protein cysA (probable)											6.15337
gene29528		description = Probable caffeoyl-CoA O-methyltransferase At4g26220 (CCoAOMT) (similar to) -- fatm_description = Caffeoyl-CoA O-methyltransferase											6.1453
gene31042		description = Phospholipase D alpha 1 (PLD alpha 1) (putative) -- fatm_description = Phospholipase D alpha 1											6.12371
gene22043		description = Poly [ADP-ribose] polymerase 3 (PARP-3) (putative) -- fatm_description = Putative poly [ADP-ribose] polymerase 3											6.05313
gene22805		description = Late embryogenesis abundant protein D-29 (LEA D-29) (probable) -- fatm_description = abundant protein D-29											6.02461
gene24948		description = Fas-binding factor 1 (FBF-1) (probable)											6.00445
gene29766		description = NAC domain-containing protein 8 (ANAC008) (similar to) -- fatm_description = NAC domain-containing protein 8											5.96048
gene08291		description = Defensin-like protein 181 (Protein LCR80), Precursor (probable)											5.9103
gene26030		description = Expansin-A1 (AtEXPA1), Precursor (putative) -- fatm_description = Expansin-A4											5.88007
gene24455		description = X-linked retinitis pigmentosa GTPase regulator-interacting protein 1 (RPGR-interacting protein 1) (probable)											5.87879
gene34475		description = Activity-regulated cytoskeleton-associated protein (Arg3.1) (probable)											5.8292
gene31308		description = LL-diaminopimelate aminotransferase, chloroplastic (LL-DAP-aminotransferase), Precursor (similar to) -- fatm_description = LL-diaminopimelate aminotransferase											5.82307
gene00622		description = Cytokinin-O-glucosyltransferase 2 (AtZOG2) (probable) -- fatm_description = Cyanohydrin beta-glucosyltransferase											5.77559
gene06191		description = Endoglucanase 8 (AtCEL1), Precursor (putative) -- fatm_description = Endoglucanase 20											5.76579
gene01896		description = Cytochrome P450 78A3 (putative) -- fatm_description = Amorpha-4,11-diene 12-monooxygenase											5.74723
gene24224		description = Anthocyanidin 3-O-glucosyltransferase 6 (similar to) -- fatm_description = Putative UDP-glucose flavonoid 3-O-glucosyltransferase 3											5.72881
gene28290		description = NADH-ubiquinone oxidoreductase chain 2 (probable)											5.6405
gene22676		description = Cytochrome P450 71A26 (putative) -- fatm_description = Amorpha-4,11-diene 12-monooxygenase											5.61229
gene29770		description = MLO-like protein 6 (AtMlo6) (probable) -- fatm_description = MLO protein homolog 1											5.53789
gene08500		description = UPF0717 protein At5g11950 (putative) -- fatm_description = riboside 5'-monophosphate phosphoribohydrolase											5.51965
gene13194		description = Lysozyme, Precursor (similar to) -- fatm_description = Acidic endochitinase											5.50899
gene05262		description = Glutamyl-Q tRNA(Asp) synthetase (Glu-Q-RSs) (probable)											5.4976
gene22797		description = Intraflagellar transport protein 88 homolog (TPR repeat protein 10) (probable)											5.46333
gene05267		description = Putative zinc finger protein At1g68190 (similar to) -- fatm_description = finger protein CONSTANS-LIKE											5.45386
gene02367		fatm_description = Desiccation-related protein PCC3-06											5.4453
gene04529		description = Putative DEAH-box ATP-dependent helicase UM11114 (probable)											5.42008
gene04438		description = Probable calcium-binding protein CML45 -- fatm_description = Probable calcium-binding protein CML45											5.41903
gene21227		fatm_description = Probable trehalose-phosphate phosphatase											5.4128
gene18506		description = SKP1-like protein 1A (SKP1-like 1) (probable) -- fatm_description = SCF ubiquitin ligase complex protein											5.40908
gene18245		description = Putative ribonuclease H protein At1g65750 (probable)											5.38889
gene09073		description = Patatin-2-Kuras 3, Precursor (probable) -- fatm_description = Patatin group J-1											5.36724
gene24898		description = F-box/LRR-repeat protein At3g48880 (probable) -- fatm_description = Putative F-box/LRR-repeat protein											5.35568
gene20700		description = Probable mannitol dehydrogenase -- fatm_description = Cinnamyl alcohol dehydrogenase											5.3535
gene16979		description = Putative auxin-responsive protein IAA33 -- fatm_description = Auxin-responsive protein IAA33											5.35
gene15343		description = 4-hydroxy-3-methylbut-2-enyl diphosphate reductase (similar to)											5.32054
gene00187		description = Probable carbohydrate esterase At4g34215 (similar to)											5.28998
gene05787		description = Spike protein S2, Precursor (probable)											5.28241
gene04164		description = I1-superfamily conotoxin L11.5 (probable)											5.23348
gene21317		description = Putative iron--sulfur cluster insertion protein erpA (probable)											5.23241
gene25060		description = Transcription factor TT2 (AtMYB123) (similar to) -- fatm_description = Anthocyanin regulatory C1 protein											5.23197
gene25547		description = Zinc finger protein 1 (probable) -- fatm_description = finger protein ZAT10											5.20704
gene06308		description = Serine/threonine-protein kinase BRI1-like 2, Precursor (probable) -- fatm_description = receptor-like kinase protein THICK TASSEL DWARF1											5.17604
gene25284		description = NAC domain-containing protein 55 (ANAC055) (probable) -- fatm_description = NAC transcription factor NAM											5.17005
gene15037		description = UPF0234 protein GK0742 (probable)											5.16366
gene03586		description = Alliin lyase (Alliinase), Precursor (probable) -- fatm_description = tryptophan--pyruvate aminotransferase 1											5.15905
gene00848													5.14602
gene09972		description = (+)-delta-cadinene synthase isozyme A (D-cadinene synthase A) (probable) -- fatm_description = epi-aristolochene synthase											5.13505
gene02520		description = Isoflavone 2'-hydroxylase (probable) -- fatm_description = epiaristolochene 1,3-dihydroxylase											5.1139
gene13842		description = Flotillin-1 (probable) -- fatm_description = Flotillin-like protein											5.10387
gene13206		description = Putative F-box protein At2g19630 (probable)											5.08555
gene00968		description = Agglutinin-2, Precursor (probable) -- fatm_description = Lectin beta-1 and beta-2 chains											5.07552
gene11561		fatm_description = Peroxygenase 1											5.0641
gene04059													5.03278
gene34439		description = Thioredoxin H-type (similar to) -- fatm_description = Thioredoxin H4-1											5.0236
gene22792		description = Stress response protein nst1 (probable)											5.01656
gene21939		description = F-box protein GID2 (probable) -- fatm_description = Probable F-box protein At5g04010											4.98979
gene30780		description = Protein SRG1 (AtSRG1) (probable) -- fatm_description = Thebaine 6-O-demethylase											4.98382
gene30302		description = Aspartic proteinase nepenthesin-1, Precursor (probable) -- fatm_description = ASPARTIC PROTEASE IN GUARD CELL 2											4.97368
gene23961		description = Mitogen-activated protein kinase kinase kinase A (MEK kinase 1) (probable) -- fatm_description = SPS1-related proline-alanine-rich protein kinase											4.95991
gene17376		description = UPF0737 protein AFP3 (ABI5-binding protein 3) (similar to) -- fatm_description = Ninja-family protein											4.92982
gene12931		description = Indole-3-acetic acid-induced protein ARG7 (probable)											4.88922
gene22150		description = Truncated transmembrane protein (probable)											4.88173
gene04091		description = MLP-like protein 28 (probable) -- fatm_description = MLP-like protein 328											4.87912
gene07791		description = Pentatricopeptide repeat-containing protein At2g31400, chloroplastic, Precursor (probable)											4.86632
gene16481		description = Putative syntaxin-24 (AtSYP24) (probable) -- fatm_description = Bifunctional L-3-cyanoalanine synthase/cysteine synthase											4.85459
gene18170		description = Isoleucyl-tRNA synthetase (IleRS) (probable)											4.852
gene04163		description = Late embryogenesis abundant protein 76 (LEA 76) (probable)											4.84995
gene31043		description = conserved hypothetical protein											4.83522
gene13272		description = Low-temperature-induced 65 kDa protein (probable)											4.82869
gene03701		description = 3-phosphoshikimate 1-carboxyvinyltransferase (EPSP synthase) (probable)											4.81531
gene26121		description = Serine/threonine-protein kinase (probable)											4.79043
gene26120													4.78858
gene22710		description = Anthocyanidin 3-O-glucosyltransferase 6 (probable) -- fatm_description = Putative UDP-glucose flavonoid 3-O-glucosyltransferase 3											4.78806
gene05480		description = Magnesium-chelatase subunit chlD (Mg-chelatase subunit D) (probable)											4.78381
gene18244		description = Eukaryotic translation initiation factor 3 subunit A (eIF3a) (probable)											4.77865
gene01175		description = Reticulon-like protein B4 (AtRTNLB4) (probable) -- fatm_description = Reticulon-like protein											4.76887
gene02718		description = Tropomyosin alpha-4 chain (probable)											4.7612
gene32066		description = Leucoanthocyanidin reductase (LAR) (probable) -- fatm_description = Tetraketide alpha-pyrone reductase 1											4.74996
gene18503		description = SKP1-like protein 1A (SKP1-like 1) (probable) -- fatm_description = SCF ubiquitin ligase complex protein											4.74959
gene12968		description = Protein FAR1-RELATED SEQUENCE 5 (probable)											4.73416
gene09988		description = Cytochrome P450 71A9 (putative) -- fatm_description = Amorpha-4,11-diene 12-monooxygenase											4.72801
gene32247		description = Acid beta-fructofuranosidase 38 kDa subunit, Precursor (putative) -- fatm_description = fructosyltransferase/2,1-fructan:2,1-fructan 1-fructosyltransferase											4.7094
gene28594		description = Probable cytosol aminopeptidase (LAP)											4.69845
gene32208		description = UPF0078 membrane protein YE3680 (probable)											4.69039
gene25260		description = Isoflavone reductase homolog (putative) -- fatm_description = Isoflavone reductase											4.67989
gene20306		description = Late embryogenesis abundant protein D-34 (LEA D-34) (putative)											4.67579
gene17125		description = Phototropin-2 (NPH1-like protein 1) (putative) -- fatm_description = RAC family serine/threonine-protein kinase homolog											4.66969
gene31943		description = Vacuolar-sorting receptor 4 (AtVSR4), Precursor (probable)											4.65325
gene13468		description = Em-like protein GEA1 (EM1) (putative) -- fatm_description = Em-like protein GEA1											4.63275
gene13052		description = Ankyrin repeat-containing protein At5g02620 (probable) -- fatm_description = repeat, PH and SEC7 domain containing protein secG											4.62957
gene25690		description = Transcriptional activator SPT7 (probable)											4.62727
gene30478		description = Transcription factor bHLH135 (bHLH 135) (similar to) -- fatm_description = Transcription factor bHLH135											4.62622
gene34867		description = Auxin response factor 7 (probable)											4.61649
gene27523		description = Putative laccase-9, Precursor (similar to) -- fatm_description = Laccase-12/13											4.61493
gene31179		description = Probable beta-1,3-galactosyltransferase 8 (putative) -- fatm_description = Probable beta-1,3-galactosyltransferase 8											4.61038
gene32398		description = Cytochrome P450 87A3 (similar to) -- fatm_description = epi-6-deoxocathasterone 23-monooxygenase											4.59995
gene34729		description = Protein FAM83H (probable)											4.57162
gene02675		description = Ribonuclease 2 (probable) -- fatm_description = Abscisic acid receptor PYL2											4.55967
gene15903		description = Probable CCR4-associated factor 1 homolog 11 -- fatm_description = Probable CCR4-associated factor 1 homolog											4.5558
gene25630		description = Ankyrin repeat-containing protein At5g02620 (probable) -- fatm_description = repeat, PH and SEC7 domain containing protein secG											4.51757
gene29699		description = Heat shock 70 kDa protein (probable)											4.50743
gene33886		description = Adhesin yadA, Precursor (probable)											4.49382
gene04136		description = Signal transduction histidine-protein kinase barA (probable) -- fatm_description = Osmosensing histidine protein kinase SLN1											4.48699
gene16870		description = Nuclear envelope pore membrane protein POM 121C (POM121-2) (probable)											4.48671
gene23449		description = Cysteine proteinase 15A, Precursor (probable) -- fatm_description = Probable cysteine proteinase A494											4.47289
gene35178		description = Probable ATP-citrate synthase -- fatm_description = ATP-citrate synthase alpha chain protein											4.45876
gene07364		description = Agamous-like MADS-box protein AGL62 (probable) -- fatm_description = homeotic protein APETALA 1											4.44511
gene25777		description = ATP-binding cassette sub-family D member 4 (PMP69) (probable)											4.44401
gene15038		description = F-box/kelch-repeat protein At3g23880 (probable) -- fatm_description = kelch-repeat protein At3g23880											4.43959
gene18505		description = SKP1-like protein 1B (probable) -- fatm_description = phase kinase-associated protein 1											4.42764
gene10438		description = Galactomannan galactosyltransferase 1 (putative) -- fatm_description = Galactomannan galactosyltransferase 1											4.42667
gene24726		description = Late embryogenesis abundant protein 2 (CapLEA-2) (probable) -- fatm_description = abundant protein, group 3											4.42066
gene24053													4.42055
gene18467		description = Ribulose bisphosphate carboxylase/oxygenase activase 1, chloroplastic (RuBisCO activase 1), Precursor (putative) -- fatm_description = carboxylase/oxygenase activase											4.41312
gene21635		description = Cytoplasmic dynein 2 heavy chain 1 (mdhc11) (probable)											4.41196
gene13586		description = Coronin-like protein crn1 (probable)											4.39984
gene21507		description = Putative oxidoreductase yetM, Precursor (probable) -- fatm_description = hydroxynicotinate 3-monooxygenase											4.37079
gene02713		description = Forkhead box protein P4 (mFKHLA) (probable)											4.36945
gene12020		description = Lateral signaling target protein 2 homolog (probable)											4.35306
gene24370		description = Probable pectate lyase 1, Precursor (similar to) -- fatm_description = Putative pectate lyase 14											4.34886
gene16169		description = mRNA cap guanine-N7 methyltransferase 1 (similar to) -- fatm_description = mRNA cap guanine-N7 methyltransferase 1											4.33637
gene31868													4.33518
gene09065		description = Patatin group D-2, Precursor (probable) -- fatm_description = Patatin group A											4.3292
gene06608													4.32562
gene01934		description = Probable protein phosphatase 2C 78 (AtPP2C78) (similar to) -- fatm_description = Protein phosphatase 2C											4.32174
gene30781		description = Protein SRG1 (AtSRG1) (probable) -- fatm_description = Flavonol synthase/flavanone 3-hydroxylase											4.30589
gene09068		description = Patatin-05, Precursor (similar to) -- fatm_description = Patatin group M											4.30306
gene26338		description = Glycerol-3-phosphate acyltransferase 5 (AtGPAT5) (putative) -- fatm_description = 3-phosphate 2-O-acyltransferase											4.29699
gene34009		description = Vinorine synthase (probable) -- fatm_description = Pelargonidin 3-O-(6-caffeoylglucoside) 5-O											4.29424
gene00097		description = Nucleus accumbens-associated protein 1 (NAC-1) (probable)											4.29163
gene19901		description = CTP synthase 1 (similar to) -- fatm_description = CTP synthase											4.28037
gene21369		description = Voltage-dependent T-type calcium channel subunit alpha-1I (probable)											4.2745
gene10005		description = LIM and UIM domain-containing At1g19270 (probable) -- fatm_description = Protein DA1											4.26525
gene03025		description = Rac-like GTP-binding protein RAC2, Precursor (similar to) -- fatm_description = Rac-like GTP-binding protein											4.25948
gene13148		description = Putative receptor protein kinase ZmPK1, Precursor (probable) -- fatm_description = BRASSINOSTEROID INSENSITIVE 1-associated receptor kinase 1											4.2546
gene31843		description = Endoglucanase, Precursor (similar to) -- fatm_description = Endoglucanase 20											4.25351
gene24226		description = Anthocyanidin 3-O-glucosyltransferase 6 (similar to) -- fatm_description = Putative UDP-glucose flavonoid 3-O-glucosyltransferase 3											4.24565
gene18866		description = Vacuolar cation/proton exchanger 3 (putative) -- fatm_description = Vacuolar cation/proton exchanger											4.24396
gene14862		description = Auxin-induced protein 15A (similar to) -- fatm_description = Auxin-induced protein											4.23309
gene02552		description = conserved hypothetical protein											4.21916
gene08095		description = Legumin A basic chain, Precursor (probable) -- fatm_description = globulin seed storage protein 2											4.20294
gene01331		description = Peroxidase 55 (Atperox P55), Precursor (putative) -- fatm_description = Lignin-forming anionic peroxidase											4.1974
gene16355		description = Acyl-coenzyme A oxidase 2, peroxisomal (AOX 2), Precursor (putative) -- fatm_description = Putative acyl-coenzyme A oxidase 3.2, peroxisomal											4.19362
gene01695		description = Indole-3-acetic acid-induced protein ARG7 (similar to) -- fatm_description = Auxin-induced protein											4.18415
gene06681		description = Coatomer subunit beta-2 (Beta-COP 2) (similar to)											4.18144
gene20317		description = Non-specific lipid-transfer protein-like protein At2g13820, Precursor (probable) -- fatm_description = transfer protein-like protein At2g13820											4.17706
gene16228		description = Immunoglobulin superfamily DCC subclass member 4, Precursor (probable)											4.17671
gene03700													4.16689
gene00955		description = Probable RING-H2 finger protein ATL5G -- fatm_description = H2 finger protein											4.15166
gene23453		description = Vinorine synthase (probable)											4.14972
gene13273		description = tRNA (guanine-N(7)-)-methyltransferase (probable)											4.1459
gene12523		description = Adipocyte plasma membrane-associated protein (probable) -- fatm_description = Adipocyte plasma membrane-associated protein											4.14301
gene02221		description = Expansin-A4 (AtEXPA4), Precursor -- fatm_description = Expansin-A4											4.14021
gene28479		description = Oleosin 18.2 kDa (putative) -- fatm_description = Oleosin 18.2 kDa											4.1396
gene16378		description = Inositol-3-phosphate synthase (MI-1-P synthase) -- fatm_description = Inositol-3-phosphate synthase											4.12631
gene02464		description = Heat stress transcription factor B-3 (AtHsfB3) (probable) -- fatm_description = stress transcription factor											4.12456
gene28287		description = Mothers against decapentaplegic homolog 5 (Mothers against DPP homolog 5) (probable)											4.10766
gene17854		description = Middle T antigen (MT-AG) (probable)											4.10599
gene02383		description = C31, Precursor (probable)											4.1049
gene19496		description = Probable LRR receptor-like serine/threonine-protein kinase At1g07550, Precursor -- fatm_description = elicitor receptor kinase 1											4.10086
gene13452		description = Zinc finger and SCAN domain-containing protein 20 (probable) -- fatm_description = Trihelix transcription factor GT-3b											4.08664
gene11717		description = DNA-binding protein creA (probable)											4.08491
gene31358		description = Heat stress transcription factor B-4b (OsHsf-19) (probable)											4.08055
gene04421		description = Mastermind-like protein 3 (Mam-3) (probable)											4.0703
gene24748		description = Glycogen synthase (probable) -- fatm_description = Dirigent protein											4.06657
gene15615		description = IAA-amino acid hydrolase ILR1, Precursor (similar to) -- fatm_description = IAA-amino acid hydrolase ILR1-like											4.06442
gene28118		description = Expansin-A10 (AtEXPA10), Precursor (similar to) -- fatm_description = Expansin-A4											4.06079
gene12519		description = UPF0706 protein At5g01750 (probable) -- fatm_description = one-related 16											4.05693
gene01994		description = Equilibrative nucleoside transporter 4 (probable) -- fatm_description = Equilibrative nucleotide transporter											4.05544
gene17555		description = Probable pectate lyase 20, Precursor (similar to) -- fatm_description = Putative pectate lyase 14											4.05475
gene31796		description = P24 oleosin isoform A (probable) -- fatm_description = Oleosin 18 kDa											4.04978
gene19884		description = Probable glycerophosphoryl diester phosphodiesterase 2, Precursor (similar to) -- fatm_description = Probable glycerophosphoryl diester phosphodiesterase											4.04381
gene23621		description = ATPase GET3 (probable)											4.03536
gene13769		description = Auxin-induced protein X10A (similar to) -- fatm_description = induced protein											4.02006
gene02414		description = Allantoinase (probable) -- fatm_description = Probable allantoinase 2											4.01008
gene03278		description = Beta-glucosidase 6 (Os3bglu6), Precursor (similar to) -- fatm_description = 2H-1,4-benzoxazin-2-yl glucoside beta-D-glucosidase											4.00931
gene30661		description = Putative serine/threonine-protein kinase receptor (SRK), Precursor (probable) -- fatm_description = lectin S-receptor-like serine/threonine-protein kinase											3.99042
gene31864		description = Anthranilate phosphoribosyltransferase (probable)											3.9713
gene05329		description = 3-hydroxyisobutyryl-CoA hydrolase, mitochondrial (HIB-CoA hydrolase), Precursor (probable) -- fatm_description = hydroxyisobutyryl-CoA hydrolase-like protein 2, mitochondrial											3.97112
gene16584		description = Probable WRKY transcription factor 74 -- fatm_description = WRKY transcription factor 74											3.96194
gene24176		description = F-box/kelch-repeat protein At3g06240 (probable) -- fatm_description = kelch-repeat protein At3g06240											3.9522
gene30778		description = Protein SRG1 (AtSRG1) (probable) -- fatm_description = Thebaine 6-O-demethylase											3.94887
gene30816		description = Zinc finger protein 710 (probable)											3.94624
gene13212		description = Scarecrow-like protein 8 (AtSCL8) (similar to) -- fatm_description = Chitin-inducible gibberellin-responsive protein 1											3.9381
gene01039		description = Transcription initiation factor TFIID subunit 12 (probable) -- fatm_description = Molybdate transporter 1											3.93733
gene31863		description = ABC transporter D family member 1 (probable)											3.93039
gene32548		description = E3 ubiquitin-protein ligase RNF181 (probable) -- fatm_description = protein ligase RNF181											3.9142
gene18545		description = Polcalcin Phl p 7 (P7) (probable) -- fatm_description = Rapid alkalinization factor 23											3.90667
gene14617		description = Myosin-3 (probable) -- fatm_description = WEB family protein											3.90629
gene03760		description = Glycolipid transfer protein domain-containing protein 1 (probable) -- fatm_description = Ceramide-1-phosphate transfer protein											3.90279
gene25059		description = Uncharacterized protein At3g22680 (similar to)											3.89706
gene20780		description = LIM and UIM domain-containing At1g19270 (probable) -- fatm_description = DA1-related 1											3.89523
gene05747		description = Calcium-transporting ATPase 2, plasma membrane-type (putative) -- fatm_description = Putative calcium-transporting ATPase 13, plasma membrane-type											3.89496
gene24085		description = Mitogen-activated protein kinase kinase kinase ANP1 (probable) -- fatm_description = SPS1-related proline-alanine-rich protein kinase											3.88676
gene31861		description = Holliday junction ATP-dependent DNA helicase ruvA (probable)											3.88464
gene08096		description = Legumin A basic chain, Precursor (probable) -- fatm_description = globulin seed storage protein 2											3.88425
gene24789		description = Cytospin-A (probable)											3.8767
gene28720		description = Probable WRKY transcription factor 71 -- fatm_description = WRKY transcription factor 71											3.87015
gene03646		description = Uncharacterized PKHD-type hydroxylase At1g22950 (similar to) -- fatm_description = Uncharacterized PKHD-type hydroxylase At1g22950											3.86686
gene00932		description = Disintegrin and metalloproteinase domain-containing protein 2 (ADAM 2), Precursor (probable)											3.86521
gene21405		description = Probable pectinesterase 48 (PE 48), Precursor (similar to) -- fatm_description = Putative pectinesterase 63											3.86256
gene26659		description = Zinc finger protein 1 (probable) -- fatm_description = finger protein ZAT11											3.85791
gene02223		description = Transcription factor MYB44 (AtMYB44) (similar to) -- fatm_description = Inactive rhomboid protein 1											3.84983
gene07262		description = S-adenosylmethionine synthetase (probable)											3.84886
gene20967		description = Protein ECM30 (probable)											3.84823
gene20686		description = Protein CUP-SHAPED COTYLEDON 2 (ANAC098) (similar to) -- fatm_description = NAC transcription factor NAM											3.84176
gene19783		description = Probable xyloglucan endotransglucosylase/hydrolase protein 25 (At-XTH25), Precursor (putative) -- fatm_description = Xyloglucan endotransglucosylase/hydrolase protein											3.83771
gene21401		description = Cyclic GMP-binding protein C (probable)											3.83
gene30046		description = LOB domain-containing protein 4 (AS2-like protein 6) (putative) -- fatm_description = LOB domain-containing protein											3.82733
gene14803		description = Ribosomal protein S12 methylthiotransferase rimO (S12 methylthiotransferase) (probable)											3.81993
gene30588		description = TMV resistance protein N (probable) -- fatm_description = Protein SUPPRESSOR OF npr1-1, CONSTITUTIVE 1											3.80873
gene15644		description = NAC domain-containing protein 90 (ANAC090) (similar to) -- fatm_description = NAC domain-containing protein 90											3.80618
gene05633		description = Light-inducible protein CPRF2 (CPRF-2) (probable)											3.80391
gene14977		description = F-box/kelch-repeat protein At3g06240 (probable) -- fatm_description = Putative F-box protein											3.80242
gene21905		description = Regulatory protein NPR1 (Nim1) (probable) -- fatm_description = Regulatory protein NPR6											3.79737
gene09393		description = Ras-related protein Rab2BV (putative) -- fatm_description = Ras-related protein Rab											3.79517
gene15284		description = Putative syntaxin-24 (AtSYP24) (probable) -- fatm_description = Protein YLS9											3.79148
gene31737		description = L-ascorbate oxidase (Ascorbase), Precursor (putative) -- fatm_description = L-ascorbate oxidase											3.79018
gene26536		description = Anthocyanidin 3-O-glucosyltransferase (probable) -- fatm_description = Putative UDP-rhamnose:rhamnosyltransferase 1											3.78391
gene09629		description = Interactor of constitutive active ROPs 2, chloroplastic, Precursor (probable) -- fatm_description = constitutive active ROPs 2, chloroplastic											3.78364
gene04177		description = F-box protein At3g28330 (probable) -- fatm_description = F-box protein											3.77937
gene35104		description = Lysyl-tRNA synthetase (LysRS) (probable)											3.77788
gene31298		description = Myb-like protein T (probable)											3.76679
gene06226		description = Pantothenate kinase 2 (similar to) -- fatm_description = Pantothenate kinase 4											3.75433
gene06169		description = Protein FAM76B (probable)											3.74329
gene01588		description = Myosin-VIIa (probable)											3.74254
gene00970													3.73896
gene01898													3.73724
gene08860		description = Serine/threonine-protein phosphatase 1 regulatory subunit 10 (Protein PNUTS) (probable)											3.73656
gene04124		description = Purple acid phosphatase 3, Precursor (similar to) -- fatm_description = Purple acid phosphatase											3.73585
gene14626		description = Palmitoyl-monogalactosyldiacylglycerol delta-7 desaturase, chloroplastic, Precursor (similar to) -- fatm_description = Palmitoyl-monogalactosyldiacylglycerol delta-7 desaturase, chloroplastic											3.7337
gene17144													3.72528
gene34715		description = Pleiotropic drug resistance protein 1 (similar to) -- fatm_description = Pleiotropic ABC efflux transporter of multiple drugs											3.72458
gene30354		description = Probable receptor protein kinase TMK1, Precursor (putative) -- fatm_description = BRASSINOSTEROID INSENSITIVE 1-associated receptor kinase 1											3.72099
gene17485		description = Testis-expressed sequence 11 protein (probable)											3.71335
gene06193		description = 21 kDa protein, Precursor (probable) -- fatm_description = Putative pectinesterase/pectinesterase inhibitor 26											3.71316
gene13603		description = Secologanin synthase (SLS) (probable) -- fatm_description = 11-oxo-beta-amyrin 30-oxidase											3.70576
gene27853		description = Phytochrome A-associated F-box protein (probable) -- fatm_description = EID1-like F-box protein											3.7039
gene32380		description = Ethylene-responsive transcription factor ERF027 (probable) -- fatm_description = responsive transcription factor ERF027											3.69939
gene31395		description = F-box protein At5g18160 (probable)											3.69869
gene24573		description = N-(5'-phosphoribosyl)anthranilate isomerase (PRAI) (probable)											3.69859
gene19647		description = Trans-aconitate 3-methyltransferase (probable) -- fatm_description = Putative methyltransferase DDB_G0268948											3.69678
gene18420		description = Protein hunchback (probable)											3.68935
gene25020		description = Histidine-rich protein PFHRP-II, Precursor (probable)											3.68604
gene24117		description = Probable disease resistance protein At5g66900 -- fatm_description = disease resistance protein At5g66900											3.68559
gene31483		description = G-protein coupled receptor 98, Precursor (probable)											3.68544
gene05643		fatm_description = dichloro-2,5-cyclohexadiene-1,4-diol dehydrogenase											3.67925
gene18232		description = K(+)/H(+) antiporter 13 (AtCHX13) (probable) -- fatm_description = Cation/H(+) antiporter 20											3.66789
gene13874		description = Aldose reductase C (ARC) (probable)											3.64373
gene03722		description = Nuclease S1, Precursor (probable)											3.64169
gene00243		description = Glycogenin-2 (GN-2) (probable) -- fatm_description = Galactinol synthase 2											3.64001
gene23864		description = Protein SRG1 (AtSRG1) (probable) -- fatm_description = Probable iron/ascorbate oxidoreductase DDB_G0283291											3.63409
gene32536		description = Embryogenesis-associated protein EMB8 (probable) -- fatm_description = Medium-chain fatty acid ethyl ester synthase/esterase											3.62749
gene28497		description = Glucose and ribitol dehydrogenase (similar to) -- fatm_description = ribitol dehydrogenase homolog 1											3.6259
gene13147		description = Lysozyme, Precursor (similar to) -- fatm_description = Acidic endochitinase											3.61517
gene23414		description = GTP-binding protein yptV3 (similar to) -- fatm_description = Ras-related protein Rab											3.61286
gene29772													3.61167
gene18472		description = Serine/threonine-protein kinase ATG1 (probable)											3.60838
gene21359		description = Mediator of RNA polymerase II transcription subunit 16 (probable)											3.60121
gene10294		description = (RS)-norcoclaurine 6-O-methyltransferase (6-OMT) (probable) -- fatm_description = Flavone 3'-O-methyltransferase 1											3.596
gene05603		description = Protein Rev (similar to)											3.59546
gene03288		description = Dihydroflavonol-4-reductase (DFR) (probable) -- fatm_description = Bifunctional dihydroflavonol 4-reductase/flavanone 4-reductase											3.59538
gene16174		description = mRNA cap guanine-N7 methyltransferase 1 (similar to) -- fatm_description = mRNA cap guanine-N7 methyltransferase 1											3.59525
gene09396		description = (RS)-norcoclaurine 6-O-methyltransferase (6-OMT) (probable) -- fatm_description = Flavone 3'-O-methyltransferase 1											3.59517
gene00131		description = Probable receptor-like protein kinase At5g39020, Precursor -- fatm_description = lectin S-receptor-like serine/threonine-protein kinase SD2											3.58654
gene20697		description = Probable mannitol dehydrogenase (putative) -- fatm_description = Cinnamyl alcohol dehydrogenase											3.56849
gene15744		description = Palmitoyl-monogalactosyldiacylglycerol delta-7 desaturase, chloroplastic, Precursor (similar to) -- fatm_description = Palmitoyl-monogalactosyldiacylglycerol delta-7 desaturase, chloroplastic											3.56721
gene07648		description = Extended synaptotagmin-2 (E-Syt2) (probable) -- fatm_description = Synaptotagmin-2											3.56481
gene23936		description = Septum-promoting GTP-binding protein 1 (probable) -- fatm_description = Septum-promoting GTP-binding protein 1											3.54929
gene30625		description = BRASSINOSTEROID INSENSITIVE 1-associated receptor kinase 1 (BRI1-associated receptor kinase 1), Precursor (similar to) -- fatm_description = BRASSINOSTEROID INSENSITIVE 1-associated receptor kinase 1											3.54567
gene05463		description = Pectinesterase 3 (PE 3), Precursor (putative) -- fatm_description = Pectinesterase/pectinesterase inhibitor											3.54254
gene09720		description = E3 ubiquitin-protein ligase RGLG1 (probable)											3.53427
gene10004		description = Probable pectate lyase 18, Precursor (similar to) -- fatm_description = Putative pectate lyase 14											3.53038
gene19917		description = Salt stress root protein RS1 sp|A2WMG6.1|SRS1_ORYSI Salt stress root protein RS1 (probable)											3.52705
gene22364													3.52266
gene32256		description = Vacuolar-processing enzyme (VPE), Precursor (putative) -- fatm_description = Vacuolar-processing enzyme											3.51095
gene26580		description = Rhamnogalacturonate lyase (Rhamnogalacturonase), Precursor (probable) -- fatm_description = Rhamnogalacturonate lyase B											3.50765
gene25169		description = B3 domain-containing protein At2g33720 (probable) -- fatm_description = Putative B3 domain-containing protein At1g78640											3.50592
gene32654		description = E3 ubiquitin-protein ligase (probable)											3.49428
gene26022		description = Dof zinc finger protein DOF3.3 (AtDOF3.3) (probable) -- fatm_description = Cyclic dof factor 2											3.49277
gene31822		description = Homoserine O-succinyltransferase (HTS) (probable) -- fatm_description = small subunit methyltransferase A											3.49076
gene32413		description = 1-phosphatidylinositol-4,5-bisphosphate phosphodiesterase (PLC) (similar to)											3.48573
gene05525		description = Beta-amyrin synthase (AtBAS) (putative) -- fatm_description = Amyrin Synthase											3.48554
gene01288		description = ABC transporter G family member 37 (ABC transporter ABCG.37) (similar to) -- fatm_description = Putative pleiotropic drug resistance protein 7											3.48378
gene26043		description = Protein CUP-SHAPED COTYLEDON 1 (ANAC054) (similar to) -- fatm_description = NAC domain-containing protein 100											3.47775
gene12397		description = Protein bfr2 (probable)											3.46744
gene01573		description = Probable mannitol dehydrogenase (similar to) -- fatm_description = Cinnamyl alcohol dehydrogenase											3.46559
gene29559		description = Antimicrobial peptide 2d, Precursor (probable) -- fatm_description = Reticulocyte-binding protein 2 homolog a											3.46541
gene05820		description = Phosphate metabolism protein 8 (probable) -- fatm_description = Suppressor of disruption of TFIIS											3.45679
gene27006		description = RING-H2 finger protein ATL2I (probable) -- fatm_description = H2 finger protein											3.45117
gene30586		description = Probable cytochrome P450 524A1 -- fatm_description = P450 710A1											3.45117
gene16238		description = M-phase inducer phosphatase (probable)											3.43226
gene14946		description = Anthocyanidin 3-O-glucosyltransferase (probable)											3.43102
gene31401		description = F-box/kelch-repeat protein At3g06240 (probable)											3.4121
gene02127		description = UPF0496 protein At4g34320 (probable) -- fatm_description = UPF0496 protein At4g34320											3.40912
gene13038		description = Syntaxin-binding protein 5 (probable) -- fatm_description = Syntaxin-binding protein 5											3.4054
gene18776		description = Heme-binding-like protein At3g10130, chloroplastic, Precursor (probable) -- fatm_description = Heme-binding-like protein At3g10130, chloroplastic											3.39555
gene23477		description = Vacuolar amino acid transporter 1 (probable) -- fatm_description = Vacuolar amino acid transporter 1											3.38948
gene16186		description = Probable polygalacturonase (PG) -- fatm_description = Probable polygalacturonase											3.38489
gene25055		description = Translation initiation factor IF-2 (probable)											3.3829
gene01340		description = Probable WRKY transcription factor 75 (similar to) -- fatm_description = Probable WRKY transcription factor											3.37889
gene16583		description = Receptor-like protein kinase ANXUR2, Precursor (putative) -- fatm_description = Receptor-like protein kinase HERK 1											3.37772
gene13049		description = Ankyrin repeat-containing protein At3g12360 (probable) -- fatm_description = repeat, PH and SEC7 domain containing protein secG											3.37741
gene13914		description = Indole-3-acetic acid-induced protein ARG7 (putative) -- fatm_description = induced protein											3.36184
gene26009		description = ZF-HD homeobox protein At4g24660 (AtHB-22) (similar to)											3.36135
gene28752		description = 2-isopropylmalate synthase 2, chloroplastic, Precursor (probable)											3.3547
gene13455		description = SelT-like protein, Precursor (putative) -- fatm_description = SelT-like protein											3.35457
gene05152		description = Mitochondrial import inner membrane translocase subunit tim23 (probable) -- fatm_description = pore protein 16-2, chloroplastic											3.3422
gene13608		description = Protein naked cuticle (probable)											3.34155
gene06350		description = Putative calcium-binding protein CML19 (probable) -- fatm_description = Polcalcin Jun o 2											3.34154
gene19736		description = E3 ubiquitin-protein ligase COP1 (putative) -- fatm_description = Protein SUPPRESSOR OF PHYA-105 1											3.34128
gene31402		description = Putative F-box protein At3g52320 (probable) -- fatm_description = Putative F-box protein At3g52320											3.3399
gene01342		description = Protein IQ-DOMAIN 31 (probable)											3.33749
gene16699		description = Probable serine/threonine-protein kinase At1g18390, Precursor											3.33242
gene24860		description = Alpha,alpha-trehalose-phosphate synthase [UDP-forming] 1 (AtTPS1) (putative) -- fatm_description = Probable alpha,alpha-trehalose-phosphate synthase [UDP-forming] 4											3.32391
gene28556		description = Glutamate receptor 2.7, Precursor (probable) -- fatm_description = Glutamate receptor 3.1											3.32376
gene07363		description = Pentatricopeptide repeat-containing protein At4g34830, chloroplastic, Precursor (similar to) -- fatm_description = Pentatricopeptide repeat-containing protein MRL1, chloroplastic											3.32072
gene02557		description = LOB domain-containing protein 39 (AS2-like protein 41) (similar to) -- fatm_description = LOB domain-containing protein 38											3.31786
gene12289													3.31713
gene26535		description = Serine/threonine-protein kinase SSK22 (probable) -- fatm_description = activated protein kinase HOG1											3.30841
gene16428		description = Acyl carrier protein 1, chloroplastic (ACP 1), Precursor (putative) -- fatm_description = Acyl carrier protein 1, chloroplastic											3.2974
gene07097		description = UPF0495 protein DEHA2C16280g (probable)											3.29412
gene15754		description = Cirhin (probable)											3.29112
gene20210		description = UPF0060 membrane protein AHA_2410 (probable)											3.27174
gene32435		description = Short-chain dehydrogenase/reductase 2 (AtSDR2) (probable) -- fatm_description = Short-chain dehydrogenase/reductase 2b											3.27056
gene30477		description = UPF0717 protein At5g11950 (similar to) -- fatm_description = riboside 5'-monophosphate phosphoribohydrolase											3.2691
gene15204		description = Cytokinin dehydrogenase 5 (CKO5), Precursor (similar to) -- fatm_description = Cytokinin dehydrogenase 5											3.26633
gene22479		description = Snurportin-1 (probable) -- fatm_description = Snurportin-1											3.26379
gene24313		description = Cytokinin-O-glucosyltransferase 2 (AtZOG2) (similar to) -- fatm_description = UDP-glycosyltransferase 85A2											3.26233
gene08782		description = Cytochrome P450 71A4 (similar to) -- fatm_description = epiaristolochene 1,3-dihydroxylase											3.26185
gene12467		description = ATPase family AAA domain-containing protein 1 (probable) -- fatm_description = cycle protein 48 homolog AF_1297											3.26036
gene01344		description = Regulator of nonsense transcripts 3A (probable)											3.25475
gene14381		description = Outer membrane receptor protein (probable)											3.25386
gene30234		description = Pleiotropic drug resistance protein 2 (similar to) -- fatm_description = Putative pleiotropic drug resistance protein 7											3.2519
gene17331		description = Probable anion transporter 5, Precursor (similar to) -- fatm_description = Probable anion transporter 7											3.24719
gene24121		description = Probable plastid-lipid-associated protein 11, chloroplastic, Precursor (similar to) -- fatm_description = Inactive poly [ADP-ribose] polymerase											3.24621
gene20387		fatm_description = Vicilin GC72-A											3.24423
gene22737		description = Putative pentatricopeptide repeat-containing protein At3g49140 (similar to) -- fatm_description = Putative pentatricopeptide repeat-containing protein At3g49142											3.24396
gene04359		description = Anthocyanidin 5,3-O-glucosyltransferase (probable) -- fatm_description = Putative UDP-glucose flavonoid 3-O-glucosyltransferase 3											3.24344
gene20544		description = tRNA-dihydrouridine synthase C (probable)											3.24301
gene23219		description = Micronuclear linker histone-gamma (probable)											3.24183
gene21639		description = Glutamyl-tRNA synthetase 1 (GluRS 1) (probable)											3.23809
gene15737		description = Protein SDS23 (probable) -- fatm_description = SNF1-related protein kinase regulatory subunit gamma-like PV42b											3.23634
gene09594		description = Beta-hexosaminidase, Precursor (similar to)											3.22736
gene11928		description = Gelsolin-related protein of 125 kDa (GRP125) (probable)											3.22684
gene30047		description = Oleosin 16 kDa (similar to) -- fatm_description = Oleosin 14.9 kDa											3.22605
gene06574		description = Xyloglucan galactosyltransferase KATAMARI1 (similar to) -- fatm_description = Xyloglucan galactosyltransferase KATAMARI1											3.22441
gene23933		fatm_description = Dirigent protein 2											3.22199
gene05790		description = Xylose isomerase (probable)											3.21618
gene25201													3.20941
gene25372		description = Phytosulfokine-beta, Precursor (probable) -- fatm_description = Phytosulfokines 3											3.20624
gene20341		description = Chlorophyllase-1 (AtCLH1) (putative)											3.20158
gene25992		description = Phytochrome kinase substrate 1 (probable) -- fatm_description = PHYTOCHROME KINASE SUBSTRATE											3.20104
gene25548		description = Nodulation-signaling pathway 1 protein (putative) -- fatm_description = Nodulation-signaling pathway 1 protein											3.19399
gene31003		description = Dynein light chain, cytoplasmic (probable) -- fatm_description = Dynein light chain 1, cytoplasmic											3.19397
gene09337		description = U-box domain-containing protein 21 (probable) -- fatm_description = U-box domain-containing protein 20											3.19388
gene11438		description = RING-H2 finger protein ATL5K (similar to) -- fatm_description = H2 finger protein ATL16											3.18517
gene25738		description = Pleiotropic drug resistance protein 12 (similar to) -- fatm_description = Pleiotropic ABC efflux transporter of multiple drugs											3.18498
gene28406		description = Quinone oxidoreductase-like protein At1g23740, chloroplastic, Precursor (similar to) -- fatm_description = oxidoreductase-like protein At1g23740, chloroplastic											3.18165
gene02449		description = Nudix hydrolase 1 (AtNUDT1) (similar to) -- fatm_description = Probable 8-oxo-dGTP diphosphatase NUDT15											3.18129
gene03726		description = Probable LRR receptor-like serine/threonine-protein kinase At3g47570, Precursor -- fatm_description = Putative receptor-like protein kinase At3g47110											3.17932
gene32261		description = 21 kDa protein, Precursor (probable) -- fatm_description = Putative pectinesterase/pectinesterase inhibitor 26											3.17916
gene10665		description = C30, Precursor (probable)											3.17794
gene00244		description = Glycogenin-2 (GN-2) (probable) -- fatm_description = Galactinol synthase 2											3.17574
gene29961		description = Myb-related protein Zm1 (similar to) -- fatm_description = Trichome differentiation protein GL1											3.17519
gene30541		description = Probable purine permease 10 (AtPUP10) (putative) -- fatm_description = Probable purine permease 9											3.13797
gene13399		description = Cytochrome P450 704C1 (probable) -- fatm_description = LUTEIN DEFICIENT 5, chloroplastic											3.13211
gene12546		description = Surface presentation of antigens protein spaS (probable) -- fatm_description = Probable folate-biopterin transporter 7											3.13174
gene31975		description = Triacylglycerol lipase 2, Precursor (probable) -- fatm_description = Lysosomal acid lipase/cholesteryl ester hydrolase											3.13108
gene29787		description = Pathogenesis-related genes transcriptional activator PTI5 (similar to) -- fatm_description = Pathogenesis-related genes transcriptional activator PTI5											3.13077
gene10881		description = Phosphatidylinositol N-acetylglucosaminyltransferase subunit P (similar to)											3.12727
gene25629		description = Ankyrin repeat-containing protein At5g02620 (probable) -- fatm_description = repeat, PH and SEC7 domain containing protein secG											3.1269
gene21360		description = Probable splicing factor, arginine/serine-rich 4											3.11842
gene11945		description = Cytokinin-O-glucosyltransferase 2 (AtZOG2) (similar to) -- fatm_description = UDP-glycosyltransferase 85A2											3.11352
gene01773		description = Proline-rich 28 kDa antigen, Precursor (probable)											3.10702
gene26988		description = Phospholipase A2-like protein Y52B11A.8, Precursor (probable)											3.10263
gene13867		description = Non-specific lipid-transfer protein 3 (LTP3), Precursor (probable) -- fatm_description = Non-specific lipid-transfer protein											3.10151
gene34958		description = Replication protein A 70 kDa DNA-binding subunit (RP-A p70) (probable)											3.10142
gene21309		description = Peroxidase 4, Precursor (putative) -- fatm_description = Lignin-forming anionic peroxidase											3.09205
gene07261		description = GEM-like protein 5 (similar to) -- fatm_description = GEM-like protein 5											3.08754
gene29698		description = Cellulose synthase A catalytic subunit 8 [UDP-forming] (AtCesA8) (similar to) -- fatm_description = Cellulose synthase A catalytic subunit											3.08637
gene28749		description = Aspartic proteinase nepenthesin-2, Precursor (probable) -- fatm_description = ASPARTIC PROTEASE IN GUARD CELL 1											3.08192
gene08617		description = Dehydrin COR47 (probable)											3.07934
gene10348		description = Alanyl-tRNA synthetase (AlaRS) (probable)											3.07777
gene11628		description = Putative membrane protein ycf1 (probable)											3.07454
gene20194		description = Putative germin-like protein 2-1, Precursor -- fatm_description = like protein subfamily 1 member											3.06471
gene13233		description = UDP-galactose-lipid carrier transferase (probable)											3.05936
gene28407		description = Quinone oxidoreductase-like protein At1g23740, chloroplastic, Precursor (probable) -- fatm_description = oxidoreductase-like protein At1g23740, chloroplastic											3.05521
gene31097		description = Auxin-responsive protein IAA29 (probable) -- fatm_description = Auxin-responsive protein											3.05252
gene15214		description = DNA topoisomerase 1 (similar to) -- fatm_description = DNA topoisomerase I, mitochondrial											3.05197
gene24667		description = Myrcene synthase, chloroplastic, Precursor (probable) -- fatm_description = alpha-farnesene synthase											3.04557
gene04724		description = Expansin-A1 (AtEXPA1), Precursor (putative) -- fatm_description = Expansin-A4											3.045
gene28696		description = Brassinosteroid-regulated protein BRU1, Precursor (similar to) -- fatm_description = Brassinosteroid-regulated protein BRU1											3.04268
gene30811		description = 30S ribosomal protein S5 (probable)											3.0412
gene19192		description = Cytochrome c oxidase assembly protein COX11, mitochondrial, Precursor (probable) -- fatm_description = Rsm22-cox11 tandem protein											3.04004
gene14135		description = TMV resistance protein N (probable) -- fatm_description = TMV resistance protein N											3.03944
gene07736		description = Serine/threonine-protein kinase-like protein CCR4 (AtCCR4), Precursor (similar to) -- fatm_description = Putative serine/threonine-protein kinase-like protein CCR3											3.03619
gene32561		description = Glu S.griseus protease inhibitor (similar to) -- fatm_description = Wound-induced proteinase inhibitor 1											3.03604
gene15275		description = Myosin-IXb (probable)											3.03528
gene12591		description = Anthocyanidin 3-O-glucosyltransferase 2 (putative) -- fatm_description = Kaempferol 3-O-beta-D-galactosyltransferase											3.02836
gene06900		description = Vinorine synthase (probable) -- fatm_description = Salutaridinol 7-O-acetyltransferase											3.02708
gene23932		description = Disease resistance response protein 206 (probable) -- fatm_description = Dirigent protein											3.0194
gene00117		description = Protein kinase PVPK-1 (probable) -- fatm_description = RAC family serine/threonine-protein kinase homolog											3.01756
gene25056		description = Neurobeachin (AKAP 550) (similar to)											3.00425
gene21362		description = F-box protein At4g12560 (probable) -- fatm_description = Putative F-box/LRR-repeat/kelch-repeat protein At1g11620											2.99799
gene01119		description = Histone H2B.2 (probable) -- fatm_description = Histone H2B											2.99716
gene05639		description = Putative ribonuclease H protein At1g65750 (probable)											2.99578
gene04460		description = Vacuolar amino acid transporter 1 (probable) -- fatm_description = Vesicular inhibitory amino acid transporter											2.99383
gene23450		description = Tyrosine-protein kinase receptor TYRO3, Precursor (probable)											2.99203
gene22709		description = Anthocyanidin 3-O-glucosyltransferase 1 (probable) -- fatm_description = Putative UDP-glucose flavonoid 3-O-glucosyltransferase 3											2.98691
gene21621		description = Fimbrin-like protein 2 (putative) -- fatm_description = Putative fimbrin-like protein 3											2.98412
gene31858													2.98405
gene20969		description = Peptidyl-prolyl cis-trans isomerase CYP20-1 (PPIase CYP20-1), Precursor (similar to) -- fatm_description = cis-trans isomerase											2.98384
gene24335		description = UPF0467 protein B (probable)											2.98248
gene13001		description = Polyribonucleotide nucleotidyltransferase (PNPase) (probable)											2.97808
gene04066		description = Chaperone protein dnaJ (probable) -- fatm_description = protein DnaJ											2.97802
gene05854		description = Late embryogenesis abundant protein 1 (CapLEA-1) (probable) -- fatm_description = abundant protein, group 3											2.97516
gene26343		description = NAD-dependent epimerase/dehydratase (probable)											2.97349
gene13329		description = Dehydration-responsive element-binding protein 1B (Protein DREB1B) (similar to) -- fatm_description = Dehydration-responsive element-binding protein											2.97154
gene00541		description = L-ascorbate oxidase (Ascorbase), Precursor (similar to) -- fatm_description = L-ascorbate oxidase											2.97092
gene31094		description = Beta-1,4-mannosyl-glycoprotein 4-beta-N-acetylglucosaminyltransferase (N-acetylglucosaminyltransferase III) (probable) -- fatm_description = Beta-1,4-mannosyl-glycoprotein 4-beta-N-acetylglucosaminyltransferase											2.96998
gene24118		description = Probable disease resistance protein At5g66900 -- fatm_description = disease resistance protein At5g66900											2.96805
gene06490		description = Hydroxysteroid 11-beta-dehydrogenase 1-like protein (11-beta-HSD3), Precursor (probable) -- fatm_description = 11-beta-hydroxysteroid dehydrogenase-like											2.95483
gene05814		description = Sugar transport protein 13 (similar to) -- fatm_description = Hexose carrier protein HEX6											2.94785
gene12535		description = Putative F-box protein At1g33530 (probable) -- fatm_description = F-box protein CPR30											2.94615
gene01806		description = Transketolase (TK) (probable)											2.932
gene21338		description = E3 ubiquitin-protein ligase Arkadia (probable)											2.9266
gene26247		description = Probable protease htpX homolog											2.9228
gene32377		description = Adenosine 3'-phospho 5'-phosphosulfate transporter 2 (probable) -- fatm_description = galactose/UDP-glucose transporter 4											2.91493
gene19009		description = WD repeat-containing protein 75 (probable)											2.91471
gene05050		description = Probable receptor protein kinase TMK1, Precursor -- fatm_description = Probable receptor protein kinase TMK1											2.91221
gene19477		description = Aspartic proteinase, Precursor (putative) -- fatm_description = Aspartic proteinase oryzasin-1											2.91202
gene13511		description = Putative ribonuclease H protein At1g65750 (probable)											2.90642
gene16243		description = LanC-like protein 2 (probable) -- fatm_description = LanC-like protein GCL1											2.90409
gene03106													2.90288
gene24692		description = Squalene monooxygenase (SE) (similar to) -- fatm_description = Squalene epoxidase 2, mitochondrial											2.90256
gene30635		description = Putative serine/threonine-protein kinase receptor (SRK), Precursor (probable) -- fatm_description = lectin S-receptor-like serine/threonine-protein kinase											2.90241
gene04584		description = Cytochrome P450 78A4 (probable) -- fatm_description = epiaristolochene 1,3-dihydroxylase											2.90079
gene19499		description = Protein STRUBBELIG-RECEPTOR FAMILY 8, Precursor (similar to) -- fatm_description = BRASSINOSTEROID INSENSITIVE 1-associated receptor kinase 1											2.90006
gene16543		description = Slit homolog 2 protein C-product, Precursor (probable)											2.89685
gene24336													2.89516
gene13424		description = Valine racemase [ATP-hydrolyzing] (probable)											2.89336
gene02085		description = Probable serine incorporator -- fatm_description = Serine incorporator 1											2.8887
gene04535		description = DUF246 domain-containing protein At1g04910 (probable)											2.88777
gene19776		description = Tonoplast dicarboxylate transporter (AttDT) (similar to) -- fatm_description = Tonoplast dicarboxylate transporter											2.88632
gene08627		description = Calpain-like protease palB/RIM13 (probable)											2.88469
gene08966		description = Probable aquaporin TIP3-2 (AtTIP3) (putative) -- fatm_description = Probable aquaporin TIP-type											2.88355
gene16310		description = Ras-related protein RABH1B (putative) -- fatm_description = Ras-related protein Rab											2.87851
gene26482		description = Filaggrin-2 (FLG-2) (probable)											2.87607
gene10502		description = Protein FAM65A (probable)											2.87584
gene31482		description = RRP15-like protein (probable) -- fatm_description = Outer envelope pore protein											2.87455
gene20714		description = Ankyrin repeat family A protein 2 (probable)											2.87031
gene01902		description = Metal-nicotianamine transporter YSL1 (AtYSL1) (putative) -- fatm_description = Probable metal-nicotianamine transporter											2.86987
gene32207		description = Cysteine-rich receptor-like protein kinase 42 (Cysteine-rich RLK42), Precursor (probable) -- fatm_description = Receptor like protein kinase											2.86783
gene23280		description = Auxin response factor 18 (putative) -- fatm_description = Auxin response factor 10											2.86225
gene10788		description = Expansin-like B1 (AtEXLB1), Precursor (putative) -- fatm_description = Expansin-like B1											2.86169
gene13917		description = Indole-3-acetic acid-induced protein ARG7 (similar to) -- fatm_description = Auxin-induced protein											2.85957
gene30616		description = 9-cis-epoxycarotenoid dioxygenase NCED1, chloroplastic, Precursor (similar to) -- fatm_description = Probable 9-cis-epoxycarotenoid dioxygenase NCED5, chloroplastic											2.8586
gene05802		description = Phytosulfokine-beta, Precursor (putative)											2.85115
gene23287		description = 1-deoxy-D-xylulose-5-phosphate synthase 2 (DXP synthase 2) (probable)											2.85016
gene17473		description = Auxin-induced in root cultures protein 12, Precursor (probable)											2.84286
gene20123		description = UPF0497 membrane protein 5 (similar to) -- fatm_description = CASP-like protein RCOM_0770240											2.83394
gene11440		description = Ethylene-responsive transcription factor 14 (AtERF14) (similar to) -- fatm_description = Pathogenesis-related genes transcriptional activator PTI5											2.83025
gene15992		description = Glycerol kinase (GK) (probable) -- fatm_description = Glycerol kinase											2.83
gene21537		description = Acyl-[acyl-carrier-protein] desaturase, chloroplastic, Precursor (putative) -- fatm_description = Acyl-[acyl-carrier-protein] desaturase											2.82814
gene09103		description = RUN and FYVE domain-containing protein 4 (probable)											2.82539
gene17089		description = Putative flavin-containing monooxygenase 2 (probable) -- fatm_description = Putative flavin-containing monooxygenase 2											2.82247
gene09304		description = PHD and RING finger domain-containing protein 1 (probable) -- fatm_description = PHD and RING finger domain-containing protein 1											2.82089
gene11097		description = Mitogen-activated protein kinase kinase kinase 1 (MAP kinase kinase kinase 1) (similar to) -- fatm_description = SPS1-related proline-alanine-rich protein kinase											2.81653
gene18597		description = Secologanin synthase (SLS) (similar to)											2.81286
gene32171		description = Transcription factor bHLH126 (bHLH 126) (probable) -- fatm_description = Transcription factor											2.80579
gene25272		description = Universal stress protein A-like protein (probable) -- fatm_description = Universal stress protein											2.80255
gene24788		description = DNA-directed RNA polymerase subunit omega (RNAP omega subunit) (probable)											2.7983
gene18007		description = Eukaryotic translation initiation factor 3 subunit C (eIF3c) (putative) -- fatm_description = factor 3 subunit C											2.79644
gene31859		description = Transmembrane protein 106A (probable)											2.78596
gene01294		description = TMV resistance protein N (probable) -- fatm_description = TMV resistance protein N											2.78555
gene09323													2.7835
gene07016		description = Cytochrome P450 71B35 (probable) -- fatm_description = Amorpha-4,11-diene 12-monooxygenase											2.78108
gene31866		description = Laccase-4, Precursor (probable)											2.77917
gene29823		description = Ananain, Precursor (probable) -- fatm_description = KDEL-tailed cysteine endopeptidase											2.77807
gene09619		description = Cytokinin-O-glucosyltransferase 2 (AtZOG2) (probable) -- fatm_description = UDP-glycosyltransferase 86A2											2.77163
gene32421		description = Thaumatin-like protein, Precursor (putative) -- fatm_description = Osmotin-like protein											2.76319
gene06080		description = tRNA Delta(2)-isopentenylpyrophosphate transferase (IPP transferase) (probable) -- fatm_description = isopentenyltransferase 7, mitochondrial											2.76199
gene09177		description = 17.5 kDa class I heat shock protein (probable) -- fatm_description = 17.5 kDa class I heat shock protein											2.76097
gene20338		description = Copia protease (probable)											2.75981
gene26687		description = Phenylalanyl-tRNA synthetase beta chain (PheRS) (probable)											2.75378
gene22905													2.75336
gene30812		description = Probable translation initiation factor eIF-2B subunit epsilon											2.75005
gene30406		description = CaiB/baiF CoA-transferase family protein DDB_G0269880 (probable) -- fatm_description = CBS domain-containing protein CBSX5											2.74857
gene31149		description = NAC domain-containing protein 72 (ANAC072) (putative) -- fatm_description = NAC domain-containing protein 72											2.74798
gene30624		description = Protein TIFY 5A (probable) -- fatm_description = Protein TIFY											2.74573
gene29765		description = Serine/threonine-protein kinase-like protein ACR4 (AtCR4), Precursor (probable) -- fatm_description = BRASSINOSTEROID INSENSITIVE 1-associated receptor kinase 1											2.73951
gene05542		description = Auxin-binding protein ABP19a, Precursor (putative) -- fatm_description = like protein subfamily 3 member 3											2.73802
gene08312		description = Alanyl-tRNA synthetase (AlaRS) (probable)											2.73231
gene24332		description = Zinc finger protein 831 (probable)											2.72949
gene29524		description = Protein spinster homolog 1 (probable)											2.72889
gene31862		description = Condensin complex subunit 1 (probable)											2.72844
gene27779		description = Importin-4 (Imp4) (probable)											2.72688
gene29711		description = B-cell lymphoma 6 protein homolog (probable)											2.72351
gene09008		description = Amino acid permease 1 (similar to) -- fatm_description = acid permease 8											2.7229
gene11660		description = Lactation elevated protein 1 (probable) -- fatm_description = elevated protein 1											2.72252
gene24691		description = Squalene monooxygenase (SE) (putative) -- fatm_description = Squalene epoxidase 2, mitochondrial											2.72233
gene21433		description = Ankyrin repeat-containing protein At2g01680 (probable) -- fatm_description = repeat, PH and SEC7 domain containing protein secG											2.71929
gene27960		description = p-hydroxybenzoic acid efflux pump subunit aaeB (pHBA efflux pump protein B) (probable) -- fatm_description = Aluminum-activated malate transporter 1											2.71655
gene23271													2.71651
gene23705		description = Taxadien-5-alpha-ol O-acetyltransferase (Taxadienol acetyltransferase) (probable) -- fatm_description = Anthraniloyl-CoA:methanol acyltransferase											2.71445
gene21322		description = Adenine/guanine permease AZG1 (AtAzg1) (putative) -- fatm_description = Adenine/guanine permease AZG1											2.71443
gene31896		description = Glutamyl-tRNA(Gln) amidotransferase subunit A (Glu-ADT subunit A) (probable) -- fatm_description = Reticulocyte-binding protein 2 homolog a											2.71153
gene29030		description = Putative calcium-transporting ATPase 13, plasma membrane-type -- fatm_description = Putative calcium-transporting ATPase 13, plasma membrane-type											2.71133
gene22488		description = Pirin-like protein (putative) -- fatm_description = Pirin-like protein At2g43120											2.71012
gene32084		description = Ethylene-responsive transcription factor ERF061 (probable) -- fatm_description = Ethylene-responsive transcription factor											2.70828
gene00477		description = Putative syntaxin-24 (AtSYP24) (probable)											2.70726
gene02065		description = Glucan endo-1,3-beta-glucosidase 8 ((1->3)-beta-glucanase 8), Precursor (similar to) -- fatm_description = endo-1,3-beta-glucosidase 8											2.70524
gene24528		description = Polygalacturonase At1g48100 (PG), Precursor (putative) -- fatm_description = Polygalacturonase At1g48100											2.69572
gene32030		description = Early nodulin-like protein 1, Precursor (probable) -- fatm_description = Early nodulin-like protein											2.69533
gene30534		description = Non-specific lipid-transfer protein 2 (LTP 2) (similar to) -- fatm_description = Non-specific lipid-transfer protein 2											2.68285
gene13962		description = Zinc finger protein 1 (probable) -- fatm_description = finger protein ZAT11											2.68154
gene02337		description = Methionyl-tRNA synthetase (MetRS) (probable)											2.68056
gene25061		description = 3-oxoacyl-[acyl-carrier-protein] reductase (probable) -- fatm_description = dichloro-2,5-cyclohexadiene-1,4-diol dehydrogenase											2.67458
gene20400		description = NAD(P)H-quinone oxidoreductase subunit H, chloroplastic (probable)											2.6718
gene15752		description = Cucumber peeling cupredoxin (CPC) (probable) -- fatm_description = Blue copper protein											2.67159
gene00319		description = Expansin-A12 (AtEXPA12), Precursor (similar to) -- fatm_description = Expansin-A4											2.6666
gene22970		description = ABC transporter B family member 4 (ABC transporter ABCB.4) (similar to) -- fatm_description = Beta-(1--2)glucan export ATP-binding/permease protein NdvA											2.66357
gene14861		description = Glutamate receptor 1, Precursor (probable)											2.66174
gene30520		description = Protein ODORANT1 (similar to) -- fatm_description = Trichome differentiation protein GL1											2.66017
gene26082		description = Mitochondrial substrate carrier family protein E (probable) -- fatm_description = adenosylmethionine carrier 1, chloroplastic/mitochondrial											2.65489
gene25223		description = Remorin (probable)											2.65488
gene16550		description = 3'-N-debenzoyl-2'-deoxytaxol N-benzoyltransferase (DBTNBT) (probable) -- fatm_description = Shikimate O-hydroxycinnamoyltransferase											2.65372
gene30918		description = Branchpoint-bridging protein (probable)											2.65012
gene10593		description = E3 ubiquitin-protein ligase BAH1 (putative) -- fatm_description = Probable E3 ubiquitin-protein ligase BAH1-like											2.6495
gene00799		description = Chaperone protein dnaJ (probable) -- fatm_description = protein DnaJ											2.64503
gene13377		description = Cytochrome P450 704C1 (probable) -- fatm_description = dihydroxyvitamin D(3) 24-hydroxylase, mitochondrial											2.64428
gene31337		description = Gibberellin 2-beta-dioxygenase 1 (putative) -- fatm_description = Gibberellin 2-beta-dioxygenase 1											2.64387
gene14139		description = Osmotin-like protein, Precursor (similar to) -- fatm_description = Osmotin-like protein											2.64279
gene10326		description = Nuclear receptor corepressor 2 (N-CoR2) (probable)											2.64023
gene24519		description = Probable protein phosphatase 2C 49 (AtPP2C49) (putative) -- fatm_description = linked kinase-associated serine/threonine phosphatase 2C											2.63286
gene19177		description = Citron Rho-interacting kinase (CRIK) (probable)											2.62893
gene14642		description = Protein MTL1, Precursor (probable)											2.62735
gene03649		description = Myristoyl-acyl carrier protein thioesterase, chloroplastic (16:0-ACP thioesterase), Precursor (similar to) -- fatm_description = Palmitoyl-acyl carrier protein thioesterase, chloroplastic											2.62684
gene13327		description = Ethylene-responsive transcription factor ERF026 (probable) -- fatm_description = responsive transcription factor ERF027											2.62523
gene15614		description = IAA-amino acid hydrolase ILR1-like 2, Precursor (probable) -- fatm_description = IAA-amino acid hydrolase ILR1-like											2.62215
gene07293		description = Histone-lysine N-methyltransferase, H3 lysine-9 specific SUVH4 (Su(var)3-9 homolog protein 4) (similar to) -- fatm_description = lysine-27, H4 lysine-20 and cytosine specific SUVH2											2.6195
gene09283		description = Zinc finger CCCH domain-containing protein 2 (AtC3H2) (probable) -- fatm_description = CCCH domain-containing protein 35											2.61905
gene23858		description = Ephrin type-A receptor 1, Precursor (probable)											2.60696
gene15177		description = Mannan endo-1,4-beta-mannosidase 7 (AtMAN7), Precursor (similar to) -- fatm_description = Mannan endo-1,4-beta-mannosidase											2.60363
gene02536		description = Pumilio domain-containing protein C4G8.03c (probable) -- fatm_description = Pumilio domain-containing protein C4G8.03c											2.60221
gene32353		description = UPF0251 protein Hore_18270 (probable)											2.60067
gene08569		description = Probable cinnamyl alcohol dehydrogenase 6 (OsCAD6) (putative) -- fatm_description = Cinnamyl alcohol dehydrogenase											2.59987
gene13850		description = Transcription factor IIIB 60 kDa subunit (TFIIIB) (probable) -- fatm_description = lysine methyltransferase METTL21C											2.59609
gene06186		description = Uncharacterized protein At1g14870 (similar to) -- fatm_description = Protein PLANT CADMIUM RESISTANCE											2.5937
gene08093		description = 12S seed storage protein CRA1 beta chain, Precursor (probable) -- fatm_description = globulin seed storage protein 2											2.5928
gene16257		description = ABC transporter G family member 11 (ABC transporter ABCG.11) (similar to) -- fatm_description = Pleiotropic ABC efflux transporter of multiple drugs											2.59183
gene30357		description = Probable phosphatase phospho1 -- fatm_description = Inorganic pyrophosphatase 3											2.58759
gene00188		description = Isoaspartyl peptidase/L-asparaginase 2 subunit beta, Precursor (putative) -- fatm_description = Probable isoaspartyl peptidase/L-asparaginase 2											2.58657
gene18008		description = Eukaryotic translation initiation factor 3 subunit C (eIF3c) (putative) -- fatm_description = factor 3 subunit C											2.58282
gene32558		description = Glu S.griseus protease inhibitor (similar to) -- fatm_description = Chymotrypsin inhibitor I, A, B and C subunits											2.58272
gene14536		fatm_description = Peptide methionine sulfoxide reductase MsrB											2.57962
gene31867		description = Anthranilate phosphoribosyltransferase (probable)											2.57812
gene06233		description = Ribonuclease R (RNase R) (probable) -- fatm_description = MACPF domain-containing protein At1g14780											2.57494
gene12002		description = Serine carboxypeptidase-like 40, Precursor (similar to) -- fatm_description = carboxypeptidase II-3											2.57089
gene21603		description = Putative calcium-transporting ATPase 13, plasma membrane-type (probable) -- fatm_description = Putative calcium-transporting ATPase 13, plasma membrane-type											2.56897
gene25910		description = Calcium-binding protein CML38 (probable) -- fatm_description = Polcalcin Jun o 2											2.56863
gene18374		description = Adhesive plaque matrix protein 2 (MGFP2), Precursor (probable)											2.56791
gene09656		description = Ubiquitin (similar to) -- fatm_description = Polyubiquitin-C											2.56602
gene19874		description = Synaptic vesicle glycoprotein 2C (Synaptic vesicle protein 2C) (probable)											2.5615
gene07770		description = Oligopeptide-binding protein appA, Precursor (probable) -- fatm_description = GLUTAMINE DUMPER											2.55678
gene00411		description = Modification methylase XamI (M.XamI) (probable)											2.55466
gene27214		description = Serine/arginine repetitive matrix protein 2 (Ser/Arg-related nuclear matrix protein) (probable)											2.55339
gene32209		description = WD repeat-containing protein 85 homolog (probable) -- fatm_description = Diphthamide biosynthesis protein 7											2.55036
gene02679		description = Calcineurin B-like protein 10 (similar to) -- fatm_description = Calcineurin B-like protein											2.54943
gene18646		description = CBL-interacting serine/threonine-protein kinase 9 (putative) -- fatm_description = CBL-interacting											2.54824
gene15532		fatm_description = protein kinase UbiB											2.54617
gene08336		description = Auxin-responsive protein IAA11 (similar to) -- fatm_description = Auxin-responsive protein											2.54187
gene08912		description = Formyltetrahydrofolate deformylase (probable) -- fatm_description = Formyltetrahydrofolate deformylase 1, mitochondrial											2.54129
gene20469		description = Mitochondrial carnitine/acylcarnitine carrier protein CACL (probable) -- fatm_description = Mitochondrial arginine transporter BAC2											2.54075
gene11937		description = DNA-directed RNA polymerase II subunit RPB1 (RNA polymerase II subunit B1) (probable)											2.53472
gene00715		description = IAA-amino acid hydrolase ILR1-like 1, Precursor (similar to) -- fatm_description = IAA-amino acid hydrolase ILR1-like											2.5329
gene27745		description = Sugar transporter ERD6-like 7 (putative) -- fatm_description = Sugar transporter ERD6-like											2.5244
gene32150		description = B2 protein (similar to)											2.52333
gene25050		description = Diacylglycerol kinase alpha (DAG kinase alpha) (probable) -- fatm_description = Diacylglycerol kinase 5											2.51858
gene31102		description = Calmodulin-like protein 3 (probable) -- fatm_description = Polcalcin Jun o 2											2.51809
gene12444		description = 2-C-methyl-D-erythritol 4-phosphate cytidylyltransferase (MCT) (probable)											2.51453
gene18388		fatm_description = Vegetative incompatibility protein HET-E-1											2.51393
gene18674		description = TMV resistance protein N (probable)											2.5115
gene21259		description = 21 kDa protein, Precursor (probable) -- fatm_description = Putative pectinesterase/pectinesterase inhibitor 26											2.51061
gene26353		description = Anthocyanin 3'-O-beta-glucosyltransferase (3'GT) (putative) -- fatm_description = Anthocyanin 3'-O-beta-glucosyltransferase											2.50985
gene02646		description = Homeobox-leucine zipper protein HOX19 (similar to) -- fatm_description = Homeobox-leucine zipper protein											2.50063
gene09427		description = Probable glutathione S-transferase -- fatm_description = Glutathione transferase GST 23											2.49361
gene27524		description = Major surface glycoprotein G (probable)											2.49124
gene22067		description = Cytochrome P450 94A1 (probable) -- fatm_description = LUTEIN DEFICIENT 5, chloroplastic											2.49015
gene08016		description = Ankyrin repeat and protein kinase domain-containing protein 1 (probable) -- fatm_description = repeat, PH and SEC7 domain containing protein secG											2.48848
gene01827		description = Beta-1,3-glucosyltransferase (Beta3Glc-T) (probable) -- fatm_description = 3-N-acetylglucosaminyltransferase lunatic fringe											2.48804
gene01275		description = UPF0658 Golgi apparatus membrane protein C1952.10c (probable)											2.48732
gene13381		description = Cytochrome P450 704C1 (probable) -- fatm_description = P450 704C1											2.48562
gene03019		description = Actinidain (Actinidin), Precursor (probable) -- fatm_description = Xylem cysteine proteinase 1											2.47994
gene21845		description = Poly(A) polymerase beta (PAP-beta) (probable) -- fatm_description = polymerase alpha											2.47865
gene25481		description = Probable ADP-ribosylation factor GTPase-activating protein AGD11 (ARF GAP AGD11) -- fatm_description = Probable ADP-ribosylation factor GTPase-activating protein AGD11											2.47399
gene15014		description = WRKY transcription factor 18 (AtWRKY18) (probable) -- fatm_description = WRKY transcription factor 40											2.47268
gene05792		description = CBL-interacting serine/threonine-protein kinase 1 (similar to) -- fatm_description = CBL-interacting											2.47116
gene29325		description = Calcium-binding protein CML38 (putative) -- fatm_description = Polcalcin Jun o 2											2.47049
gene06189		description = Uncharacterized protein At1g14870 (similar to) -- fatm_description = PLANT CADMIUM RESISTANCE 3											2.46425
gene31821		description = Activatory protein CHA4 (probable)											2.45705
gene12921		description = 3-oxoacyl-[acyl-carrier-protein] synthase I, chloroplastic (KAS I), Precursor (probable) -- fatm_description = Tetracenomycin C polyketide putative beta-ketoacyl synthase											2.45329
gene01374		description = GEM-like protein 5 (similar to) -- fatm_description = GEM-like protein 5											2.45172
gene19268													2.4496
gene25188		description = Betaine aldehyde dehydrogenase (BADH) (probable)											2.44862
gene14158		description = Forkhead box protein G1 (FoxG1) (probable)											2.44753
gene16196		description = U-box domain-containing protein 26 (probable) -- fatm_description = Putative E3 ubiquitin-protein ligase LIN											2.44723
gene19518		description = Plastid-lipid-associated protein, chloroplastic, Precursor (putative) -- fatm_description = Chromoplast-specific carotenoid-associated protein, chromoplast											2.44439
gene30388		description = UBA domain-containing protein 7 (probable) -- fatm_description = Auxilin-related protein											2.4423
gene05292		description = Putative tetratricopeptide repeat protein 3-like (probable)											2.4393
gene01343		description = ABC transporter I family member 11, chloroplastic (ABC transporter ABCI.11), Precursor (similar to) -- fatm_description = I family member 11, chloroplastic											2.43926
gene02576													2.43918
gene00609		description = Polyadenylate-binding protein 1-B (Poly(A)-binding protein, cytoplasmic 1-B) (probable)											2.43553
gene06582		description = Long-chain-fatty-acid--CoA ligase 1 (LACS 1) (probable) -- fatm_description = Probable acyl-activating enzyme 16, chloroplastic											2.43544
gene00971		description = Protein CUP-SHAPED COTYLEDON 2 (ANAC098) (probable) -- fatm_description = CUP-SHAPED COTYLEDON 2											2.43445
gene16242		description = Cingulin-like protein 1 (probable) -- fatm_description = Putative WEB family protein At1g65010, chloroplastic											2.42707
gene13918		description = Indole-3-acetic acid-induced protein ARG7 (similar to) -- fatm_description = Auxin-induced protein											2.42371
gene28719		description = UPF0082 protein A1E_02520 (probable)											2.42348
gene32076		description = Probable WRKY transcription factor 53 -- fatm_description = WRKY transcription factor 53											2.42116
gene08440		description = Cell division protein ftsZ (probable)											2.41866
gene29700		description = Nucleolar protein 13 (probable)											2.41493
gene31590		description = Homeobox protein knotted-1-like 10 (Oskn2) (similar to) -- fatm_description = Homeobox protein knotted-1-like											2.41171
gene17133		description = Alanyl-tRNA synthetase (AlaRS) (probable)											2.40995
gene05435		description = GDSL esterase/lipase 1, Precursor (putative) -- fatm_description = Anther-specific proline-rich protein APG											2.40622
gene11098		description = Mitogen-activated protein kinase kinase kinase 1 (MAP kinase kinase kinase 1) (similar to) -- fatm_description = TRAF2 and NCK-interacting protein kinase											2.40558
gene09668		description = S-adenosylmethionine synthetase 3 (AdoMet synthetase 3) (putative) -- fatm_description = S-adenosylmethionine synthase											2.40262
gene25195		description = Glucose-1-phosphate adenylyltransferase large subunit 1 (similar to) -- fatm_description = adenylyltransferase large subunit 2, chloroplastic/amyloplastic											2.39273
gene08959		description = 23.6 kDa heat shock protein, mitochondrial (AtHsp23.6), Precursor (probable) -- fatm_description = 23.5 kDa heat shock protein, mitochondrial											2.39115
gene16256		description = ABC transporter G family member 11 (ABC transporter ABCG.11) (probable) -- fatm_description = Pleiotropic ABC efflux transporter of multiple drugs											2.39034
gene16700		description = Olfactory receptor 2A7 (probable) -- fatm_description = Putative RING-H2 finger protein											2.3855
gene13036		description = RB1-inducible coiled-coil protein 1 (probable)											2.38117
gene14939		description = Cyclin-dependent kinase inhibitor 4 (probable)											2.3797
gene18985		description = Intraflagellar transport protein 74 homolog (CMG-1) (probable) -- fatm_description = BAG family molecular chaperone regulator 6											2.3792
gene00788		description = Putative GEM-like protein 8 (similar to) -- fatm_description = GEM-like protein											2.37667
gene01897		description = Embryogenesis-associated protein EMB8 (similar to) -- fatm_description = Embryogenesis-associated protein EMB8											2.36687
gene20725		description = Anthocyanidin 3-O-glucosyltransferase (probable) -- fatm_description = Putative UDP-rhamnose:rhamnosyltransferase 1											2.36526
gene04045		description = Something about silencing protein 10 (probable)											2.36213
gene00234													2.36022
gene12512		description = Probable serine/threonine-protein kinase NAK (similar to) -- fatm_description = Receptor like protein kinase											2.35256
gene06247		description = Adagio protein 3 (FBX2a) (putative) -- fatm_description = Putative adagio-like protein 2											2.3509
gene11384		description = Probable caffeoyl-CoA O-methyltransferase At4g26220 (CCoAOMT) (similar to) -- fatm_description = Caffeoyl-CoA O-methyltransferase											2.35003
gene21047		description = Dehydration-responsive element-binding protein 2C (Protein DREB2C) (probable) -- fatm_description = Putative dehydration-responsive element-binding protein 2H											2.34646
gene27972		description = Probable glutathione S-transferase 8											2.3431
gene31965		description = Myosin heavy chain kinase B (MHCK-B) (probable) -- fatm_description = Vegetative incompatibility protein HET-E-1											2.34127
gene01885		description = TMV resistance protein N (probable)											2.33613
gene18762		description = Collagen-like protein 6 (probable)											2.33584
gene15182		description = DNA ligase 1 (probable)											2.3357
gene01276													2.33302
gene00323		description = Dynein light chain, cytoplasmic (similar to) -- fatm_description = Dynein light chain 1, cytoplasmic											2.33286
gene30571		description = Non-specific lipid-transfer protein 2 (LTP 2), Precursor (probable)											2.33202
gene05277		description = FYVE, RhoGEF and PH domain-containing protein 3 (probable)											2.32929
gene11631		description = Biogenesis of lysosome-related organelles complex 1 subunit 1 (BLOC-1 subunit 1) (similar to)											2.32754
gene03563		description = Erythronate-4-phosphate dehydrogenase (probable)											2.3266
gene09348		description = UPF0039 protein SAS0989 (probable)											2.32321
gene06309		description = Phytosulfokine receptor 1 (DcPSKR1), Precursor (probable) -- fatm_description = BRASSINOSTEROID INSENSITIVE 1-associated receptor kinase 1											2.32065
gene02614		description = Ocs element-binding factor 1 (OCSBF-1) (probable) -- fatm_description = Ocs element-binding factor 1											2.31936
gene13966		description = UvrABC system protein C (Protein uvrC) (probable)											2.31738
gene05020		description = Gibberellin 2-beta-dioxygenase 2 (putative) -- fatm_description = Gibberellin 2-beta-dioxygenase											2.31727
gene20269		description = Putative calcium-transporting ATPase 12, plasma membrane-type -- fatm_description = Putative calcium-transporting ATPase 13, plasma membrane-type											2.31686
gene08728		description = Methionyl-tRNA synthetase (MetRS) (probable)											2.31381
gene20772		description = OTU domain-containing protein 6B (probable)											2.30925
gene09571		description = Peptide transporter PTR2 (probable) -- fatm_description = Probable peptide/nitrate transporter At1g18880											2.29849
gene07198		description = Mitogen-activated protein kinase 7 (ERK-5) (similar to)											2.29698
gene09356		description = Protein TIFY 6B (probable) -- fatm_description = TIFY 6B											2.29638
gene05799		description = [Protein-PII] uridylyltransferase (PII uridylyl-transferase) (probable) -- fatm_description = uridylyltransferase/uridylyl-removing enzyme											2.29632
gene33987		description = Vomeronasal type-1 receptor A3 (probable)											2.29524
gene13840		description = Saposin-D, Precursor (probable) -- fatm_description = Proactivator polypeptide-like 1											2.29457
gene25352		description = Calcium-binding protein CML24 (putative) -- fatm_description = binding allergen Ole e 8											2.29191
gene00377		description = Ethylene-responsive transcription factor WRI1 (similar to) -- fatm_description = AP2-like ethylene-responsive transcription factor											2.29115
gene03115		description = Ripening-related protein 3, Precursor (similar to) -- fatm_description = Ripening-related protein											2.28554
gene03533		description = Obg-like ATPase 1 (probable)											2.28549
gene18353		description = Probable E3 ubiquitin-protein ligase HERC5 -- fatm_description = Ultraviolet-B receptor UVR8											2.28448
gene04593		description = UPF0737 protein AFP2 (ABI5-binding protein 2) (probable) -- fatm_description = Ninja-family protein AFP1											2.28368
gene25089		description = 12-oxophytodienoate reductase 1 (OPDA-reductase 1) (similar to) -- fatm_description = oxophytodienoate reductase-like protein 2B											2.2829
gene14584		description = UPF0329 protein ECU10_1810 (probable)											2.28077
gene29672		description = Ribonuclease 1 (probable) -- fatm_description = Abscisic acid receptor											2.28072
gene15036		description = Ethylene-responsive transcription factor ERF003 (probable) -- fatm_description = Ethylene-responsive transcription factor											2.28066
gene02512		description = Protein skeletor (probable)											2.27826
gene18829		description = Glycerol-3-phosphate acyltransferase 6 (AtGPAT6) (similar to) -- fatm_description = 3-phosphate 2-O-acyltransferase 6											2.27751
gene13890		description = Cell surface glycoprotein 1, Precursor (probable)											2.27354
gene29998		description = Glycine cleavage system H protein (probable)											2.27106
gene03950		description = 40S ribosomal protein S28 (similar to)											2.26955
gene19267		description = Zinc finger protein CONSTANS-LIKE 14 (probable)											2.26895
gene01474		description = Skin secretory protein xP2, Precursor (probable) -- fatm_description = Ribosome-binding protein 1											2.26662
gene09343		fatm_description = dihydropyrimidine dehydrogenase subunit PreA											2.26597
gene08628		description = Mediator of RNA polymerase II transcription subunit 26 (probable)											2.26445
gene32186		description = Poly [ADP-ribose] polymerase 14 (PARP-14) (probable) -- fatm_description = Inactive poly [ADP-ribose] polymerase											2.26429
gene30019		description = Synaptonemal complex protein 1 (similar to) -- fatm_description = Synaptonemal complex protein 2											2.26254
gene19918		description = DNA replication licensing factor mcm6 (similar to) -- fatm_description = Zygotic DNA replication licensing factor mcm6-B											2.26188
gene10354		description = Inhibitor of growth protein 4 (probable) -- fatm_description = PHD finger protein ING2											2.25894
gene01468		description = Probable galactinol--sucrose galactosyltransferase 1 (putative) -- fatm_description = Galactinol--sucrose galactosyltransferase											2.2589
gene08575		description = Nucleoredoxin (probable) -- fatm_description = Probable nucleoredoxin 1-1											2.25872
gene33829		description = Phytosulfokine receptor 1 (DcPSKR1), Precursor (similar to) -- fatm_description = BRASSINOSTEROID INSENSITIVE 1-associated receptor kinase 1											2.25749
gene08664		description = Glutamate receptor 2.9, Precursor (probable) -- fatm_description = Glutamate receptor 2											2.25415
gene02187		description = Protein split ends (probable)											2.25234
gene22912		description = Aspartic proteinase, Precursor (putative) -- fatm_description = Aspartic proteinase oryzasin-1											2.25067
gene12273		description = Homeobox-leucine zipper protein HOX1 (similar to) -- fatm_description = Homeobox-leucine zipper protein											2.25016
gene17092		description = Probable flavin-containing monooxygenase 1 -- fatm_description = Probable flavin-containing monooxygenase 1											2.25
gene06413		fatm_description = Centromere protein S											2.24954
gene26019		description = GDSL esterase/lipase At1g74460, Precursor (putative) -- fatm_description = esterase/lipase At1g74460											2.24845
gene25194		description = Homeobox protein prospero (probable)											2.24823
gene20964		description = 3-hydroxy-3-methylglutaryl-coenzyme A reductase (HMG-CoA reductase) (probable)											2.24589
gene32467		description = Polyamine-modulated factor 1-binding protein 1 (PMF-1-binding protein) (probable)											2.24547
gene02632		description = Sodium-coupled neutral amino acid transporter 1 (probable) -- fatm_description = Sodium-coupled neutral amino acid transporter											2.24476
gene28359		description = Xyloglucan glycosyltransferase 4 (AtCslC4) (similar to) -- fatm_description = Xyloglucan glycosyltransferase											2.24432
gene31897		description = Peroxidase 10 (Atperox P10), Precursor (putative) -- fatm_description = Lignin-forming anionic peroxidase											2.24217
gene05066		description = Probable WRKY transcription factor 48 (similar to) -- fatm_description = WRKY transcription factor 71											2.24016
gene20468		description = Mitochondrial carnitine/acylcarnitine carrier protein CACL (probable) -- fatm_description = Mitochondrial arginine transporter BAC2											2.23763
gene34685		description = Probable disease resistance protein At5g66900 -- fatm_description = Probable disease resistance protein											2.23636
gene26467		description = Succinyl-CoA ligase [ADP-forming] subunit beta (SCS-beta) (probable)											2.23431
gene22965		description = Hydrophobic protein LTI6B (similar to) -- fatm_description = Hydrophobic protein LTI6B											2.23424
gene30707		description = External NADH-ubiquinone oxidoreductase 1, mitochondrial, Precursor (probable) -- fatm_description = External alternative NAD(P)H-ubiquinone oxidoreductase B1, mitochondrial											2.23092
gene10594		fatm_description = stress protein A-like protein											2.22968
gene20062		description = Baculoviral IAP repeat-containing protein 7-A (xEIAP/XLX) (probable) -- fatm_description = BOI-related E3 ubiquitin-protein ligase 1											2.22947
gene22999		description = Solute carrier family 25 member 44 (probable) -- fatm_description = Adenine nucleotide transporter BT1, chloroplastic/amyloplastic/mitochondrial											2.22915
gene11008		description = Cathelicidin-3 (Bac7), Precursor (probable)											2.22864
gene13718		description = Probable xyloglucan endotransglucosylase/hydrolase protein 30 (At-XTH30), Precursor (similar to) -- fatm_description = Xyloglucan endotransglucosylase/hydrolase protein											2.22808
gene15211		description = Thioredoxin H-type (Trx-H) (putative) -- fatm_description = Thioredoxin H-type											2.22244
gene04271		description = UPF0737 protein AFP3 (ABI5-binding protein 3) (probable) -- fatm_description = Ninja-family protein											2.2106
gene13384		description = Cytochrome P450 704C1 (probable) -- fatm_description = P450 704C1											2.2099
gene31205		description = Histidyl-tRNA synthetase (HisRS) (similar to) -- fatm_description = Histidine--tRNA ligase, cytoplasmic											2.20862
gene28387		description = Putative cyclic nucleotide-gated ion channel 18 -- fatm_description = Putative cyclic nucleotide-gated ion channel											2.20588
gene15277		description = UPF0255 protein VV1_0328 (probable)											2.1985
gene27850		description = RING-H2 finger protein ATL1O (probable) -- fatm_description = H2 finger protein											2.19835
gene24321		description = Protein TIFY 5A (probable)											2.19467
gene34068		description = Anthranilate N-benzoyltransferase protein 1 (probable) -- fatm_description = Anthranilate N-benzoyltransferase protein											2.19324
gene32466		description = Probable DNA repair protein Amir_3417											2.18936
gene05313		description = Probable small nuclear ribonucleoprotein F (snRNP-F) (similar to)											2.18672
gene25889		description = F-box/kelch-repeat protein At3g27150 (similar to) -- fatm_description = kelch-repeat protein At3g27150											2.18626
gene21678		description = Serine/threonine-protein kinase-like protein ACR4 (AtCR4), Precursor (putative) -- fatm_description = Putative receptor protein kinase CRINKLY4											2.18511
gene02550		description = Acyl-CoA-binding domain-containing protein 3 (Acyl-CoA binding protein 3), Precursor (probable)											2.1849
gene15290		description = Putative syntaxin-24 (AtSYP24) (probable)											2.18403
gene07778		description = Probable serine/threonine-protein kinase At5g41260 (similar to) -- fatm_description = inactive receptor-like kinase SSP											2.18019
gene11221		description = Aspartic proteinase Asp1 (OsAsp1), Precursor (probable) -- fatm_description = Aspartic proteinase Asp1											2.17916
gene08354		description = TMV resistance protein N (similar to) -- fatm_description = Protein SUPPRESSOR OF npr1-1, CONSTITUTIVE 1											2.1767
gene18778		description = DUF246 domain-containing protein At1g04910 (probable)											2.17521
gene23544		description = Myb-like protein J (similar to) -- fatm_description = Transcription factor DIVARICATA											2.17191
gene12855		description = Probable protein phosphatase 2C 51 (OsPP2C51) -- fatm_description = linked kinase-associated serine/threonine phosphatase 2C											2.17153
gene30736		description = Myb-related protein Myb4 (probable) -- fatm_description = Trichome differentiation protein GL1											2.17045
gene00714		description = Enolase 1 (similar to) -- fatm_description = Bifunctional enolase 2/transcriptional activator											2.16993
gene11692		description = GTP-binding nuclear protein Ran1 (putative) -- fatm_description = binding nuclear protein Ran											2.16921
gene18485		description = Putative metal tolerance protein C3 (AtMTPc3) (similar to) -- fatm_description = Metal tolerance protein 10											2.16771
gene31007		description = Probable ethanolamine kinase A -- fatm_description = Probable ethanolamine kinase											2.15901
gene18108		description = Zinc finger CCCH domain-containing protein 21 (AtC3H21) (similar to) -- fatm_description = CCCH domain-containing protein 15											2.15828
gene10022		description = Deacetoxyvindoline 4-hydroxylase (similar to) -- fatm_description = DIBOA-glucoside dioxygenase BX6											2.15797
gene11463		description = Meiotic recombination protein DMC1 homolog (putative) -- fatm_description = Meiotic recombination protein DMC1 homolog											2.15594
gene30187		description = Phosphate metabolism protein 8 (probable)											2.1558
gene32238		description = Pentatricopeptide repeat-containing protein At4g18975, chloroplastic, Precursor (probable) -- fatm_description = Pentatricopeptide repeat-containing protein											2.15469
gene01098		description = Zinc finger protein 1 (probable) -- fatm_description = finger protein ZAT5											2.15322
gene16230		description = RNA-binding protein 43 (probable)											2.15301
gene29305		description = Eukaryotic translation initiation factor 3 subunit G-2 (eIF3g-2) (probable)											2.1523
gene35224		description = Thioredoxin H-type (similar to) -- fatm_description = Thioredoxin H4-2											2.15089
gene16637		description = Roundabout homolog 1, Precursor (probable)											2.14684
gene14238		description = Interferon-induced GTP-binding protein Mx (probable) -- fatm_description = Putative dynamin-related protein 4A											2.14651
gene13195		description = Beta-carotene hydroxylase (probable) -- fatm_description = carotene 3-hydroxylase											2.14007
gene12969		description = Saccharopine dehydrogenase (putative) -- fatm_description = aminoadipic semialdehyde synthase, mitochondrial											2.13855
gene24584		description = Peptide chain release factor 1 (RF-1) (probable)											2.13686
gene22028		description = Histone-lysine N-methyltransferase ATX3 (TRX-homolog protein 3) (similar to) -- fatm_description = lysine N-methyltransferase ATX3											2.13638
gene05004		description = Probable protein phosphatase 2C 13 (AtPP2C13) (putative) -- fatm_description = linked kinase-associated serine/threonine phosphatase 2C											2.13424
gene24949		description = Spike glycoprotein (S glycoprotein), Precursor (probable)											2.13208
gene03723		description = Histidine-rich glycoprotein (HPRG), Precursor (probable)											2.12899
gene30892		description = Carbonyl reductase family member 4 (probable) -- fatm_description = Probable chlorophyll(ide) b reductase NYC1, chloroplastic											2.12772
gene02329													2.12712
gene31210		description = Molybdenum cofactor synthesis protein 2A (MOCS2A) (similar to) -- fatm_description = Molybdopterin synthase sulfur carrier subunit											2.12614
gene18732		description = Probable glutathione S-transferase (putative) -- fatm_description = Glutathione transferase GST 23											2.12603
gene31151		description = (Dimethylallyl)adenosine tRNA methylthiotransferase miaB (probable)											2.12519
gene20051		description = Ribonuclease H2 subunit C (RNase H2 subunit C) (probable) -- fatm_description = H2 subunit C											2.12158
gene06948		description = Probable gibberellin receptor GID1L2 -- fatm_description = Probable carboxylesterase 16											2.12114
gene27746		description = Sugar transporter ERD6-like 7 (putative) -- fatm_description = Sugar transporter ERD6-like											2.11959
gene10560		description = Desiccation-related protein PCC13-62, Precursor (similar to)											2.11886
gene04226													2.1169
gene19750		description = ATP-dependent RNA helicase DDX24 (similar to)											2.11519
gene18571		description = REF/SRPP-like protein At3g05500 (probable) -- fatm_description = Stress-related protein											2.11405
gene23212		description = Titin (probable)											2.113
gene26344		description = Anthocyanin 3'-O-beta-glucosyltransferase (3'GT) (putative) -- fatm_description = Anthocyanin 3'-O-beta-glucosyltransferase											2.10724
gene02308		description = Universal stress protein A-like protein (similar to) -- fatm_description = stress protein A-like protein											2.10325
gene13082		description = Lysine histidine transporter-like 8 (similar to) -- fatm_description = Lysine histidine transporter-like 8											2.09943
gene32688		description = Pathogen-related protein (probable)											2.09763
gene25523		description = Uncharacterized protein At2g23090 (similar to)											2.09742
gene17121		description = Lectin-domain containing receptor kinase A4.2, Precursor (probable) -- fatm_description = inactive L-type lectin-domain containing receptor kinase III.1											2.09679
gene23835													2.09187
gene17104		description = Lactoylglutathione lyase (Glx I) (putative) -- fatm_description = Probable lactoylglutathione lyase, chloroplast											2.09081
gene26342		description = Anthocyanin 3'-O-beta-glucosyltransferase (3'GT) (probable) -- fatm_description = Anthocyanin 3'-O-beta-glucosyltransferase											2.08855
gene10799		description = Probable pectate lyase 8, Precursor											2.08677
gene01447		description = Probable calcium-binding protein CML21 (putative) -- fatm_description = Probable calcium-binding protein CML21											2.08398
gene30316		description = Opaque-specific ABC transporter CDR3 (probable)											2.07824
gene05696		description = Receptor-like protein kinase, Precursor (similar to) -- fatm_description = Brassinosteroid LRR receptor kinase											2.07718
gene08538		description = Thaumatin-like protein 1, Precursor (similar to) -- fatm_description = Thaumatin-like protein 1											2.07631
gene28434		description = Probable monodehydroascorbate reductase, cytoplasmic isoform 2 (MDAR 2) (putative) -- fatm_description = monodehydroascorbate reductase, cytoplasmic isoform 2											2.07538
gene07939		description = Probable protein phosphatase 2C 25 (AtPP2C25) (similar to) -- fatm_description = Putative protein phosphatase 2C-like protein 45											2.07506
gene11236		description = Translation initiation factor IF-2 (probable)											2.07414
gene32405		description = Serine/threonine-protein kinase CTR1 (similar to) -- fatm_description = Putative serine/threonine-protein kinase/receptor R826											2.07394
gene04128		description = Anthranilate synthase component II (similar to) -- fatm_description = synthase component 2											2.0724
gene25213		description = Zinc finger AN1 and C2H2 domain-containing stress-associated protein 11 (AtSAP11) (putative) -- fatm_description = AN1 and C2H2 domain-containing stress-associated protein 16											2.07161
gene29813		description = Pentatricopeptide repeat-containing protein At1g28690, mitochondrial, Precursor (similar to) -- fatm_description = Pentatricopeptide repeat-containing protein											2.07128
gene24531		description = Translation initiation factor IF-2 (probable)											2.06909
gene15694		description = 26.5 kDa heat shock protein, mitochondrial (AtHsp26.5), Precursor (probable) -- fatm_description = 26.5 kDa heat shock protein, mitochondrial											2.06865
gene00277		description = Aquaporin NIP1-2 (AtNIP1) (similar to) -- fatm_description = Aquaporin NIP1-1											2.06747
gene13976		description = TOX high mobility group box family member 4-A (probable)											2.06707
gene07099		description = 60S ribosomal protein L5-2 (similar to) -- fatm_description = 60S ribosomal protein L5											2.06665
gene16871		description = Transcription factor bHLH78 (bHLH 78) (probable) -- fatm_description = Transcription factor bHLH62											2.06561
gene05993		description = Auxin-responsive protein IAA17 (similar to) -- fatm_description = Auxin-responsive protein											2.0653
gene09020		description = Profilin (putative) -- fatm_description = Profilin-1											2.06501
gene29518		description = Coiled-coil domain-containing protein 109A (probable) -- fatm_description = uniporter protein, mitochondrial											2.0597
gene09098		description = Non-specific lipid-transfer protein-like (probable) -- fatm_description = SCP2 sterol-binding domain-containing protein 1											2.0582
gene07319		description = Transcription factor HEC1 (bHLH 88) (similar to) -- fatm_description = Transcription factor											2.05753
gene04141		description = U-box domain-containing protein 21 (probable) -- fatm_description = U-box domain-containing protein 20											2.05677
gene20413		description = Nicotinate phosphoribosyltransferase (NAPRTase) (probable)											2.0561
gene09932		description = Protein DLN-1 (probable)											2.05563
gene21823													2.05422
gene17390		description = Monocopper oxidase-like protein SKU5, Precursor (similar to) -- fatm_description = Monocopper oxidase-like protein SKU5											2.05378
gene12837		description = Trans-Golgi network integral membrane protein 1, Precursor (probable)											2.05244
gene14209		description = Aspartic proteinase-like protein 2, Precursor (probable) -- fatm_description = Aspartic proteinase-like protein 2											2.05107
gene06337		description = Cytochrome P450 94A2 (probable) -- fatm_description = Leukotriene-B(4) omega-hydroxylase 2											2.049
gene28202		description = LOB domain-containing protein 12 (AS2-like protein 5) (similar to) -- fatm_description = LOB domain-containing protein											2.04879
gene12932		description = Embryogenesis-associated protein EMB8 (probable) -- fatm_description = Abhydrolase domain-containing protein 3											2.04704
gene23752		fatm_description = Mechanosensitive ion channel protein											2.045
gene22362		description = Copine-8 (probable) -- fatm_description = Nicotinic receptor-associated protein 1											2.04346
gene25224		description = Lectin-domain containing receptor kinase A4.3, Precursor (probable) -- fatm_description = inactive L-type lectin-domain containing receptor kinase III.1											2.04032
gene29033		description = Putative calcium-transporting ATPase 13, plasma membrane-type -- fatm_description = Putative calcium-transporting ATPase 13, plasma membrane-type											2.04
gene15747		description = Histidine-containing phosphotransfer protein 6 (similar to) -- fatm_description = phosphotransfer protein 6											2.03933
gene31839		description = 1-aminocyclopropane-1-carboxylate synthase (ACC synthase) (putative) -- fatm_description = 1-aminocyclopropane-1-carboxylate synthase											2.03492
gene18099		description = L-ascorbate peroxidase 2, cytosolic (APX1b) (putative) -- fatm_description = ascorbate peroxidase 1, cytosolic											2.03416
gene08160		description = CDP-diacylglycerol--inositol 3-phosphatidyltransferase 1 (PtdIns synthase 1) (similar to) -- fatm_description = Probable CDP-diacylglycerol--inositol 3-phosphatidyltransferase 2											2.03232
gene17706		description = FK506-binding protein 4 (PPIase) (similar to)											2.03072
gene09480		description = Chaperonin HSP60, mitochondrial (Protein Cpn60), Precursor (probable)											2.0286
gene30673		description = UPF0717 protein At5g11950 (similar to) -- fatm_description = riboside 5'-monophosphate phosphoribohydrolase											2.02849
gene15845		description = Dihydroflavonol-4-reductase (DFR) (probable) -- fatm_description = Cinnamoyl-CoA reductase 1											2.02699
gene13417		description = Translation initiation factor IF-2 (probable)											2.02306
gene19176		description = Acetylglutamate kinase, Precursor (probable)											2.02141
gene02376		fatm_description = Rapid alkalinization factor											2.02126
gene26276		description = Putative protein TPRXL (probable)											2.01992
gene22293		description = 10-deacetylbaccatin III 10-O-acetyltransferase (DBAT) (probable) -- fatm_description = Anthraniloyl-CoA:methanol acyltransferase											2.01735
gene10037		description = Chitotriosidase-1, Precursor (probable) -- fatm_description = Chitinase-3-like protein 1											2.01554
gene29355		description = NifU-like protein 2, chloroplastic (AtCNfu2), Precursor (similar to) -- fatm_description = NifU-like protein 2, chloroplastic											2.0149
gene07696		description = Photosystem I assembly protein ycf3 (similar to)											2.01451
gene29944		description = Ribulose-phosphate 3-epimerase (PPE) (probable)											2.01321
gene23198		description = MLO-like protein 6 (AtMlo6) (similar to) -- fatm_description = MLO protein homolog 1											2.0104
gene03865		description = Two-component response regulator ARR1 (similar to) -- fatm_description = Two-component response regulator											2.01011
gene30997		fatm_description = finger Ran-binding domain-containing protein 2											2.00905
gene28421		description = Protein lunapark homolog (probable)											2.00845
gene19013		description = Probable WRKY transcription factor 43 (similar to) -- fatm_description = WRKY transcription factor 43											2.00768
gene06162		description = TBC1 domain family member 5 homolog B (probable)											2.00643
gene18863		description = Probable E3 ubiquitin-protein ligase makorin-1 -- fatm_description = RING finger protein 141											2.00504
gene04386		description = Lamin-like protein, Precursor (similar to) -- fatm_description = Lamin-like protein											2.00426
gene21102		description = Chaperone protein htpG (probable)											2.00192
gene30699		description = F-box protein SKIP27 (probable) -- fatm_description = F-box protein											1.9988
gene15632		description = F-box protein At2g27310 (probable) -- fatm_description = F-box protein											1.99773
gene12671		description = Abnormal spindle-like microcephaly-associated protein homolog (probable)											1.99685
gene15738													1.99674
gene18246		description = Cyclin-K (probable)											1.99336
gene23602		fatm_description = Dephospho-CoA kinase											1.99323
gene32087		description = Endoglucanase 6, Precursor (similar to) -- fatm_description = Endoglucanase 13											1.9912
gene17019		description = La-related protein 6 (Achn) (probable)											1.98721
gene13025													1.98349
gene19133		description = Actinidain (Actinidin), Precursor (probable) -- fatm_description = KDEL-tailed cysteine endopeptidase											1.98347
gene09806		description = Phosphatidylinositol-4-phosphate 5-kinase 9 (AtPIP5K9) (putative) -- fatm_description = Phosphatidylinositol 4-phosphate 5-kinase											1.9832
gene29971		description = Homocysteine S-methyltransferase 3 (SMM:Hcy S-methyltransferase 3) (putative) -- fatm_description = Homocysteine S-methyltransferase 3											1.9795
gene17503		description = Calmodulin-like protein 3 (putative) -- fatm_description = Calmodulin-like protein											1.97887
gene05462		description = Alanine aminotransferase 2 (ALAAT-2) (similar to) -- fatm_description = Probable alanine aminotransferase, mitochondrial											1.97683
gene11326		description = RING-H2 finger protein ATL3D (similar to) -- fatm_description = H2 finger protein											1.97111
gene22786		description = Esterase ydiI (probable) -- fatm_description = thioesterase EntH											1.96853
gene16457		description = Anthocyanidin 3-O-glucosyltransferase (probable) -- fatm_description = Anthocyanidin 3-O-glucoside 2''-O-glucosyltransferase											1.96497
gene27806		description = Ribosome-recycling factor, chloroplastic (RRF), Precursor (similar to) -- fatm_description = Ribosome-recycling factor											1.96278
gene10405		description = Eukaryotic translation initiation factor 3 subunit C (eIF3c) (probable)											1.96052
gene28137		description = LOB domain-containing protein 15 (AS2-like protein 11) (similar to) -- fatm_description = LOB domain-containing protein											1.95984
gene26401		description = F-box protein At5g07610 (probable) -- fatm_description = F-box protein At5g07610											1.95872
gene21903		description = Cell wall integrity and stress response component 2, Precursor (probable)											1.95737
gene17323		description = EC protein III (similar to)											1.95324
gene06194		description = Pectinesterase 6 (PE 6), Precursor (putative) -- fatm_description = Pectinesterase/pectinesterase inhibitor											1.95197
gene27760		description = Ankyrin repeat, PH and SEC7 domain containing protein secG (probable) -- fatm_description = repeat, PH and SEC7 domain containing protein secG											1.95096
gene01815		description = Tyrosyl-DNA phosphodiesterase 1 (Tyr-DNA phosphodiesterase 1) (probable)											1.95077
gene19111		description = Elicitor-responsive protein 3 (similar to) -- fatm_description = Elicitor-responsive protein 3											1.9484
gene05725		description = UPF0553 protein (probable)											1.94788
gene22031		description = Late embryogenesis abundant protein 1 (Aavlea1) (probable)											1.94421
gene13915		description = Indole-3-acetic acid-induced protein ARG7 (similar to) -- fatm_description = acetic acid-induced protein ARG7											1.94354
gene30216		description = Ankyrin repeat-containing protein C20orf12 homolog (probable)											1.94063
gene12723		description = Probable RING-H2 finger protein ATL5G -- fatm_description = H2 finger protein											1.94059
gene22813		description = [Pyruvate dehydrogenase [lipoamide]] kinase, mitochondrial (Pyruvate dehydrogenase kinase), Precursor (probable) -- fatm_description = kinase											1.93969
gene23031		description = Beta-fructofuranosidase, insoluble isoenzyme CWINV1 (AtcwINV1), Precursor (similar to) -- fatm_description = fructosyltransferase/2,1-fructan:2,1-fructan 1-fructosyltransferase											1.93866
gene30865		description = F-box/LRR-repeat protein At4g14103 (probable) -- fatm_description = LRR-repeat protein											1.93359
gene20066		description = Putative GDP-fucose protein O-fucosyltransferase 1 (O-FucT-1), Precursor (probable)											1.93316
gene05465		description = Pectinesterase 1 (PE 1), Precursor (putative) -- fatm_description = Pectinesterase/pectinesterase inhibitor											1.93158
gene07100		description = F-box protein ORE9 (similar to)											1.92891
gene07872		description = Flavoprotein wrbA (probable) -- fatm_description = H dehydrogenase											1.92752
gene11376		description = Ribosome-binding protein 1 (RRp) (probable)											1.92736
gene15841		description = Probable WRKY transcription factor 40 -- fatm_description = WRKY transcription factor 40											1.92559
gene01912		description = Oligopeptide transporter 7 (AtOPT7) (putative) -- fatm_description = Oligopeptide transporter											1.92535
gene07202		description = Eukaryotic translation initiation factor 3 subunit K (eIF3k) (probable)											1.92231
gene13095		description = Interaptin (probable)											1.92117
gene13476		description = Pyruvate decarboxylase isozyme 2 (PDC) (putative) -- fatm_description = Pyruvate decarboxylase											1.91893
gene27832		description = 6.7 kDa chloroplast outer envelope membrane protein (similar to)											1.91717
gene30970		description = Potassium channel AKT1 (putative) -- fatm_description = Potassium channel AKT1											1.91669
gene32251		description = Axial regulator YABBY 1 (putative) -- fatm_description = Protein YABBY 5											1.91577
gene32304		description = Putative C-4 methylsterol oxidase DDB_G0269788 (probable) -- fatm_description = Methylsterol monooxygenase 1											1.9148
gene13770		description = Indole-3-acetic acid-induced protein ARG7 (similar to) -- fatm_description = Auxin-induced protein											1.912
gene02075		description = Protein VERNALIZATION INSENSITIVE 3 (probable) -- fatm_description = VIN3-like protein 1											1.90938
gene00995		description = F-box/LRR-repeat protein 5 (similar to) -- fatm_description = F-box protein SKP2A											1.90886
gene10800		description = Vesicle-associated membrane protein-associated protein C16G5.05c (VAMP-associated protein C16G5.05c) (probable) -- fatm_description = Vesicle-associated protein 2-1											1.90882
gene03269		description = (+)-delta-cadinene synthase isozyme A (D-cadinene synthase A) (probable) -- fatm_description = (+)-delta-cadinene synthase isozyme											1.90803
gene26216													1.90802
gene29997		description = Zinc finger CCCH domain-containing protein 64 (AtC3H64) (probable)											1.90512
gene15784		description = Aspartate aminotransferase, mitochondrial, Precursor (putative) -- fatm_description = Aspartate aminotransferase, mitochondrial											1.90319
gene09945		description = Multiple C2 and transmembrane domain-containing protein 1 (probable) -- fatm_description = C2 and GRAM domain-containing protein At5g50170											1.8954
gene22182		description = Glucose-repressible alcohol dehydrogenase transcriptional effector (probable)											1.88973
gene04680		description = Protein FLOWERING LOCUS T (putative) -- fatm_description = Protein BROTHER of FT and TFL 1											1.8883
gene08493		description = Indole-3-acetic acid-induced protein ARG7 (probable) -- fatm_description = induced protein											1.88819
gene04442													1.88748
gene09846		description = Cobyric acid synthase (probable)											1.88506
gene09349		description = Nudix hydrolase 4 (AtNUDT4) (similar to) -- fatm_description = Nudix hydrolase 18, mitochondrial											1.88353
gene15247		description = Zinc finger CCCH domain-containing protein 48 (AtC3H48) (similar to) -- fatm_description = Vegetative incompatibility protein HET-E-1											1.88298
gene12033		description = Putative clathrin assembly protein At4g40080 (probable) -- fatm_description = clathrin assembly protein At4g40080											1.88205
gene01760		description = Probable ubiquitin fusion degradation protein C12B10.01c											1.88006
gene13514		description = Zinc finger B-box domain containing protein 1 (probable)											1.87698
gene02717		description = Chitinase 4, Precursor (putative) -- fatm_description = Endochitinase PR4											1.87189
gene09178		description = 14 kDa proline-rich protein DC2.15, Precursor (similar to) -- fatm_description = 14 kDa proline-rich protein DC2.15											1.87151
gene21476		description = Cysteine proteinase inhibitor 12 (OC-XII), Precursor (similar to) -- fatm_description = Cysteine proteinase inhibitor 12											1.87099
gene23289		description = Transcription elongation factor B polypeptide 3 (EloA) (probable) -- fatm_description = factor B polypeptide 3											1.86911
gene24031		description = Zeaxanthin epoxidase, chloroplastic, Precursor (similar to) -- fatm_description = Zeaxanthin epoxidase, chloroplastic											1.86841
gene08326		description = Probable pre-mRNA-splicing factor ATP-dependent RNA helicase (similar to) -- fatm_description = splicing factor ATP-dependent RNA helicase											1.86683
gene05619		description = Phosphoenolpyruvate carboxykinase [ATP] (PEP carboxykinase) (similar to) -- fatm_description = Phosphoenolpyruvate carboxykinase											1.86649
gene13803		description = Probable WRKY transcription factor 33 -- fatm_description = WRKY transcription factor 33											1.86498
gene21589		description = DNA topoisomerase 1 (probable) -- fatm_description = DNA topoisomerase I, mitochondrial											1.86488
gene25661		description = RNA/RNP complex-1-interacting phosphatase (probable)											1.86357
gene26594		description = WAP four-disulfide core domain protein 12, Precursor (probable)											1.86355
gene32170		description = Serine/threonine-protein kinase HT1 (probable) -- fatm_description = Probable LIM domain-containing serine/threonine-protein kinase DDB											1.8591
gene15062		description = Wall-associated receptor kinase-like 14, Precursor (probable) -- fatm_description = associated receptor kinase-like 14											1.85722
gene06027		description = Probable leucine-rich repeat receptor-like protein kinase At5g49770, Precursor -- fatm_description = Receptor-like serine/threonine-protein kinase At2g45590											1.85614
gene06044		description = Cryptochrome-1 (probable) -- fatm_description = (6-4)DNA photolyase											1.85595
gene11475		description = Meiotic recombination protein DMC1 homolog (putative) -- fatm_description = Meiotic recombination protein DMC1 homolog											1.85417
gene11291		description = Probable protein phosphatase 2C 6 (OsPP2C06) (similar to) -- fatm_description = linked kinase-associated serine/threonine phosphatase 2C											1.85375
gene11981		description = Lipase 1, Precursor (probable) -- fatm_description = Epoxide hydrolase 4											1.85328
gene05800		description = Protein PHLOEM PROTEIN 2-LIKE A10 (AtPP2-A10) (probable)											1.85263
gene16403		fatm_description = FRIGIDA-like protein 5											1.85233
gene30224		description = UPF0481 protein At3g47200 (probable)											1.85175
gene26025		description = Probable calcium-binding protein CML47 -- fatm_description = Calmodulin-5/6/7/8											1.84934
gene14778													1.84896
gene04016		description = Probable pectate lyase 3, Precursor (similar to) -- fatm_description = Amb a 1.1											1.84851
gene08757		description = Light-inducible protein CPRF2 (CPRF-2) (probable) -- fatm_description = Basic leucine zipper 9											1.84696
gene13567		description = Signal recognition particle 54 kDa protein 2 (SRP54) (putative) -- fatm_description = Signal recognition particle 54 kDa protein											1.84618
gene30679		description = Probable ADP-ribosylation factor GTPase-activating protein AGD5 (ARF GAP AGD5) -- fatm_description = Probable ADP-ribosylation factor GTPase-activating protein AGD5											1.84465
gene02407		description = Trehalose 6-phosphate phosphorylase (TrePP) (probable)											1.84453
gene13154		description = Dolichyl-phosphate-mannose--protein mannosyltransferase 1 (probable)											1.8409
gene05926		description = Stem-specific protein TSJT1 (probable) -- fatm_description = Stem-specific protein TSJT1											1.83902
gene27856		description = Endo-1,3, Precursor (probable) -- fatm_description = Endo-1,3;1,4-beta-D-glucanase											1.83848
gene00933		description = Protein RUPTURED POLLEN GRAIN 1 (probable) -- fatm_description = Bidirectional sugar transporter											1.8357
gene15279		description = Plasma membrane fusion protein PRM1 (probable)											1.83305
gene10653		description = Probable receptor-like protein kinase At5g47070 (similar to) -- fatm_description = Receptor like protein kinase											1.82787
gene17339													1.82633
gene10271		description = PITSLRE serine/threonine-protein kinase CDC2L1 (probable)											1.82379
gene25943		description = Peptide transporter PTR2 (probable) -- fatm_description = Nitrate transporter 1.2											1.8207
gene04549		description = Secologanin synthase (SLS) (probable) -- fatm_description = 11-oxo-beta-amyrin 30-oxidase											1.82001
gene26473		description = DNA-damage-inducible protein F (probable) -- fatm_description = efflux family protein FRD3											1.81936
gene17472		description = Auxin-induced in root cultures protein 12, Precursor (probable) -- fatm_description = Auxin-induced in root cultures protein 12											1.81835
gene28754		description = 4-hydroxyphenylpyruvate dioxygenase (HPPDase) (putative) -- fatm_description = hydroxyphenylpyruvate dioxygenase											1.81656
gene32024		description = Common plant regulatory factor 1 (CPRF-1) (probable) -- fatm_description = Common plant regulatory factor 1											1.81602
gene03029		description = Secologanin synthase (SLS) (probable) -- fatm_description = 11-oxo-beta-amyrin 30-oxidase											1.81549
gene29740		description = Collagen-like protein 3 (probable) -- fatm_description = MACPF domain-containing protein											1.81494
gene11730		description = 1-aminocyclopropane-1-carboxylate oxidase (ACC oxidase) (probable) -- fatm_description = inactive 2-oxoglutarate-dependent dioxygenase AOP2											1.81489
gene03613		description = Probable septum site-determining protein minC											1.81348
gene10472		description = Probable LRR receptor-like serine/threonine-protein kinase At1g07650, Precursor (similar to) -- fatm_description = Receptor like protein kinase											1.81262
gene27942		description = Beta-1,4-mannosyl-glycoprotein 4-beta-N-acetylglucosaminyltransferase (N-acetylglucosaminyltransferase III) (probable)											1.81133
gene19835		description = Nudix hydrolase 2 (AtNUDT2) (putative) -- fatm_description = Nudix hydrolase 10											1.80767
gene30830		description = Zinc/RING finger protein 3, Precursor (probable) -- fatm_description = protein ligase RNF181											1.80531
gene02068		description = Deacetoxycephalosporin C hydroxylase (DACS) (probable)											1.80398
gene32297		description = Sarcolemmal membrane-associated protein (Sarcolemmal-associated protein) (probable)											1.80161
gene24690		description = Squalene monooxygenase (SE) (putative) -- fatm_description = Squalene epoxidase 2, mitochondrial											1.79965
gene00616		description = Probable NAD(P)H-dependent oxidoreductase 1 -- fatm_description = functional NADPH-dependent codeinone reductase 2											1.79916
gene00860		description = TIMELESS-interacting protein (probable) -- fatm_description = TIMELESS-interacting protein											1.79906
gene25814		description = Lectin-domain containing receptor kinase A4.1, Precursor (probable) -- fatm_description = Lectin-domain containing receptor kinase											1.79827
gene02384		description = Lectin-domain containing receptor kinase A4.3, Precursor (probable) -- fatm_description = inactive L-type lectin-domain containing receptor kinase III.1											1.79821
gene17705		description = E3 ubiquitin-protein ligase RNF5 (probable) -- fatm_description = protein ligase RMA1H1											1.79743
gene21333		description = Alpha-galactosidase, Precursor (similar to) -- fatm_description = Probable alpha-galactosidase D											1.79581
gene04013		description = DNA-binding protein HEXBP (probable) -- fatm_description = DNA-binding protein HEXBP											1.79458
gene25258		description = Isoflavone reductase homolog (similar to) -- fatm_description = Isoflavone reductase-like protein											1.7943
gene14365		description = Carboxyl-terminal-processing protease, Precursor (probable) -- fatm_description = C-terminal processing peptidase, chloroplastic											1.79336
gene19686		description = 3-oxo-5-alpha-steroid 4-dehydrogenase 1 (probable) -- fatm_description = oxo-5-alpha-steroid 4-dehydrogenase											1.79316
gene32417		description = UDP-glucose 4-epimerase (putative) -- fatm_description = Bifunctional UDP-glucose 4-epimerase and UDP-xylose 4-epimerase											1.79187
gene32629		description = Transcription factor RF2b (similar to) -- fatm_description = Probable transcription factor PosF21											1.78758
gene02783		description = Chaperone protein dnaJ 72 (AtJ72) (probable) -- fatm_description = protein DnaJ											1.78598
gene02110		description = Ras-related protein RHN1 (putative) -- fatm_description = Ras-related protein Rab											1.78463
gene01959		description = Octanoyltransferase (probable)											1.78456
gene23533		description = Calcium-activated outward-rectifying potassium channel 1 (AtKCO1) (putative) -- fatm_description = pore potassium channel a											1.78014
gene30664		description = Flavoprotein wrbA (probable) -- fatm_description = H dehydrogenase											1.77894
gene32403		description = DNA-directed RNA polymerase subunit beta' (probable) -- fatm_description = Protein HAPLESS 2											1.77711
gene08473		description = Cysteine proteinase 15A, Precursor (putative) -- fatm_description = Probable cysteine proteinase A494											1.77668
gene26508		description = Knob-associated histidine-rich protein (KAHRP), Precursor (probable)											1.77481
gene26412		description = Lysine histidine transporter 1 (similar to) -- fatm_description = Lysine histidine transporter-like											1.77419
gene11621		description = E3 ubiquitin-protein ligase KEG (probable) -- fatm_description = SPS1-related proline-alanine-rich protein kinase											1.77317
gene07204		description = Squamosa promoter-binding-like protein 16 (probable) -- fatm_description = promoter-binding-like protein											1.77141
gene22700		description = F-box protein At4g12560 (probable) -- fatm_description = F-box protein											1.771
gene29669		description = conserved hypothetical protein											1.76809
gene02013		description = Cysteine-rich receptor-like protein kinase 36 (Cysteine-rich RLK36), Precursor (similar to) -- fatm_description = BRASSINOSTEROID INSENSITIVE 1-associated receptor kinase 1											1.76779
gene11228		description = Proteasome subunit beta type-3-A (putative) -- fatm_description = Proteasome subunit beta type-3											1.76592
gene31477		description = Monosaccharide-sensing protein 2 (similar to) -- fatm_description = Monosaccharide-sensing protein 2											1.76589
gene17430		description = Transcription factor bHLH78 (bHLH 78) (probable) -- fatm_description = Transcription factor bHLH62											1.76582
gene00623		description = AMP deaminase (AtAMPD) (probable)											1.76397
gene18733		fatm_description = stress protein A-like protein											1.76324
gene35152		description = Spidroin-1 (probable)											1.76203
gene31077		description = Umecyanin (UMC) (probable) -- fatm_description = Cucumber peeling cupredoxin											1.75906
gene18050		description = Splicing factor, arginine/serine-rich 2 (probable) -- fatm_description = rich splicing factor 2											1.75793
gene23187		description = Aggregation substance, Precursor (probable)											1.75746
gene26289		description = Transcription factor MYB44 (AtMYB44) (probable) -- fatm_description = Trichome differentiation protein GL1											1.75645
gene17408		description = Putative quinone-oxidoreductase homolog, chloroplastic -- fatm_description = Quinone-oxidoreductase homolog, chloroplastic											1.75574
gene12820		description = Histone-lysine N-methyltransferase ATXR6 (TRX-related protein 6) (putative) -- fatm_description = lysine N-methyltransferase ATXR6											1.75493
gene27337		description = Probable salt tolerance-like protein At1g78600 (similar to) -- fatm_description = Probable salt tolerance-like protein At1g78600											1.75464
gene32408		description = Rhomboid family member 1 (probable) -- fatm_description = Inactive rhomboid protein 1											1.75459
gene20954		description = Receptor-like protein kinase At3g21340, Precursor (similar to) -- fatm_description = Senescence-induced receptor-like serine/threonine-protein kinase											1.75437
gene04420		description = Cystathionine gamma-synthase, chloroplastic (CGS), Precursor (putative) -- fatm_description = Cystathionine gamma-synthase, chloroplastic											1.75329
gene09559		description = Probable transporter MCH1 -- fatm_description = Probable transporter MCH1											1.75093
gene15891		description = Serine/threonine-protein kinase fray2 (similar to) -- fatm_description = SPS1-related proline-alanine-rich protein kinase											1.74763
gene22744		description = Probable protein phosphatase 2C 63 (AtPP2C63) (putative) -- fatm_description = protein phosphatase 2C 34											1.74632
gene30919		description = Dynein light chain 1, cytoplasmic (similar to) -- fatm_description = Dynein light chain 1, cytoplasmic											1.74602
gene04568		description = F-box protein At2g26160 (probable) -- fatm_description = Probable F-box protein											1.7435
gene32080		description = Period circadian protein homolog 1 (hPER1) (probable)											1.74263
gene30813		description = Uncharacterized methyltransferase At2g41040, chloroplastic, Precursor (similar to) -- fatm_description = Uncharacterized methyltransferase At2g41040, chloroplastic											1.74201
gene15264		description = Protein FAR-RED IMPAIRED RESPONSE 1 (probable) -- fatm_description = FAR1-RELATED SEQUENCE											1.73837
gene26769		description = 10 kDa chaperonin (probable)											1.7365
gene15082		fatm_description = Putative elongation of fatty acids protein DDB											1.73218
gene32401		description = UPF0272 protein Desal_0487 (similar to)											1.73079
gene00996		description = F-box/LRR-repeat protein 5 (similar to) -- fatm_description = SCF E3 ubiquitin ligase complex F-box protein grrA											1.73043
gene15272		description = ADP,ATP carrier protein, mitochondrial (ANT), Precursor (similar to) -- fatm_description = ATP carrier protein 1, mitochondrial											1.73027
gene31296		description = Membrane-anchored ubiquitin-fold protein 6 (Membrane-anchored ub-fold protein 6), Precursor (similar to) -- fatm_description = anchored ubiquitin-fold protein											1.73017
gene11206		description = P17/29C-like protein DDB_G0287399, Precursor (probable)											1.72902
gene05620		description = Phosphoenolpyruvate carboxykinase [ATP] (PEP carboxykinase) (similar to) -- fatm_description = Phosphoenolpyruvate carboxykinase											1.72866
gene24536		description = Possible hemolysin C (probable)											1.72661
gene17809		description = Spore coat protein SP85, Precursor (probable)											1.72544
gene16429		description = Vesicle-associated membrane protein-associated protein SCS2 (VAMP-associated protein SCS2) (probable) -- fatm_description = Vesicle-associated protein 2-2											1.72443
gene28430		description = Universal stress protein A-like protein (putative) -- fatm_description = stress protein A-like protein											1.72138
gene07040		description = RING-H2 finger protein ATL3F (probable) -- fatm_description = H2 finger protein ATL2											1.71852
gene30968		description = EG45-like domain containing protein (PNP), Precursor (probable) -- fatm_description = EG45-like domain containing protein											1.71764
gene27958		description = Zeaxanthin epoxidase, chloroplastic, Precursor (similar to) -- fatm_description = Zeaxanthin epoxidase, chloroplastic											1.71638
gene24049		description = Calmodulin-like protein 1 (probable) -- fatm_description = Polcalcin Jun o 2											1.715
gene00861		description = DEP domain-containing protein 1B (probable) -- fatm_description = Rac exchanger 1 protein											1.7147
gene17572		description = Dolichol-phosphate mannosyltransferase subunit 3 (MPD synthase subunit 3) (probable) -- fatm_description = Dolichol-phosphate mannosyltransferase subunit 3											1.71417
gene10353		description = Microtubule-associated protein TORTIFOLIA1 (probable)											1.71334
gene27408		description = T-complex protein 1 subunit zeta (TCP-1-zeta) (probable) -- fatm_description = Costars family protein ABRACL											1.71313
gene07644		description = Mkn RFC intein (probable)											1.71312
gene16670		description = NK-tumor recognition protein (NK-TR protein) (probable)											1.71227
gene09933		description = Ribosomal protein S12 methylthiotransferase rimO (S12 methylthiotransferase) (probable)											1.71102
gene31034		description = Chaperone protein dnaJ (probable)											1.71088
gene16560		description = V-type proton ATPase subunit F (V-ATPase subunit F) (putative) -- fatm_description = proton ATPase subunit F											1.71031
gene01274		description = Kininogen-1 light chain, Precursor (similar to)											1.7098
gene27519		fatm_description = receptor-like protein kinase At1g67000											1.70941
gene18789		description = Acetyl-coenzyme A carboxylase carboxyl transferase subunit alpha (Acetyl-CoA carboxylase carboxyltransferase subunit alpha) (probable) -- fatm_description = coenzyme A carboxylase carboxyl transferase subunit alpha											1.70909
gene13378		description = Cytochrome P450 704C1 (probable) -- fatm_description = P450 704C1											1.70717
gene03275		description = Galactokinase (probable)											1.707
gene01768		description = Tyrosine recombinase xerD (probable)											1.70542
gene26757		description = Pentatricopeptide repeat-containing protein At4g18975, chloroplastic, Precursor (similar to) -- fatm_description = Pentatricopeptide repeat-containing protein At4g18975, chloroplastic											1.70379
gene28678		description = Cytokinin-O-glucosyltransferase 2 (AtZOG2) (similar to) -- fatm_description = Cyanohydrin beta-glucosyltransferase											1.70246
gene23181		description = OTU domain-containing protein DDB_G0284757 (probable) -- fatm_description = OTU domain-containing protein DDB_G0284757											1.70195
gene09080		description = Origin recognition complex subunit 2 (putative) -- fatm_description = Origin recognition complex subunit 2											1.70128
gene07201		description = Agamous-like MADS-box protein AGL9 homolog (similar to) -- fatm_description = MADS-box protein AGL9 homolog											1.6976
gene23356		description = Histone H4 (similar to) -- fatm_description = Histone H4											1.69714
gene03604		description = Cysteine-rich receptor-like protein kinase 2 (Cysteine-rich RLK2), Precursor (similar to) -- fatm_description = Receptor like protein kinase											1.69634
gene08702		description = Plasma membrane ATPase 4 (putative) -- fatm_description = Putative ATPase, plasma membrane-like											1.69573
gene00708		description = N-hydroxythioamide S-beta-glucosyltransferase (similar to) -- fatm_description = Kaempferol 3-O-beta-D-galactosyltransferase											1.69514
gene29802		description = Nudix hydrolase 15, mitochondrial (AtNUDT15), Precursor (similar to) -- fatm_description = Nudix hydrolase 15, mitochondrial											1.69271
gene21418		description = Glutamate dehydrogenase 2 (GDH 2) (putative) -- fatm_description = Probable glutamate dehydrogenase 3											1.69122
gene08729		description = F-box protein AFR (putative) -- fatm_description = F-box protein AFR											1.69108
gene08907		description = Protein zerknuellt 1 (ZEN-1) (probable)											1.68945
gene20111		description = Gamma-soluble NSF attachment protein (Gamma-SNAP) (putative) -- fatm_description = Gamma-soluble NSF attachment protein											1.68912
gene17309		description = U-box domain-containing protein 15 (similar to) -- fatm_description = U-box domain-containing protein 15											1.68899
gene20959		description = Protein yippee-like (putative) -- fatm_description = yippee-like 4											1.68457
gene24877		description = Pescadillo homolog (probable)											1.68439
gene29844		description = Molybdenum cofactor sulfurase (MoCo sulfurase) (probable) -- fatm_description = Molybdenum cofactor sulfurase											1.68314
gene09581		description = DNA replication licensing factor MCM8 (probable) -- fatm_description = helicase MCM8											1.67962
gene28289		description = Actin-related protein 5 (probable)											1.67925
gene30225		description = UPF0481 protein At3g47200 (probable)											1.67727
gene32154		description = RING-H2 finger protein ATL3I (similar to) -- fatm_description = H2 finger protein ATL48											1.67665
gene27784		description = Mitochondrial substrate carrier family protein ucpB (probable) -- fatm_description = Probable envelope ADP,ATP carrier protein, chloroplastic											1.67305
gene12458		description = StAR-related lipid transfer protein 7, mitochondrial (StARD7), Precursor (probable) -- fatm_description = related lipid transfer protein 7, mitochondrial											1.66948
gene31994		description = TMV resistance protein N (similar to) -- fatm_description = resistance protein											1.66934
gene30307													1.66457
gene17779		description = Arogenate dehydrogenase 1, chloroplastic, Precursor (similar to) -- fatm_description = Arogenate dehydrogenase 1, chloroplastic											1.66409
gene26599		description = Ribosome-recycling factor (RRF) (probable)											1.66388
gene01525		description = F-box protein At4g12560 (probable) -- fatm_description = kelch-repeat protein At3g06240											1.66365
gene08191		description = Auxin-induced protein 22D (putative) -- fatm_description = Auxin-induced protein 22D											1.66014
gene08974		description = Interleukin-3 receptor class 2 beta chain, Precursor (probable)											1.65791
gene02714		description = UPF0717 protein At5g11950 (similar to) -- fatm_description = riboside 5'-monophosphate phosphoribohydrolase											1.6573
gene05773		description = Exoribonuclease 2 (probable)											1.6562
gene15986		description = Probable CCR4-associated factor 1 homolog 11 -- fatm_description = Probable CCR4-associated factor 1 homolog											1.65579
gene13530		description = Flavonol-3-O-glycoside-7-O-glucosyltransferase 1 (probable) -- fatm_description = Anthocyanin 3'-O-beta-glucosyltransferase											1.65558
gene18679		description = DNA repair protein recO (probable)											1.65373
gene16690		description = Arginyl-tRNA synthetase (ArgRS) (probable) -- fatm_description = Arginine--tRNA ligase											1.65328
gene06688		description = F-box protein At3g07870 (probable) -- fatm_description = F-box protein At3g07870											1.64789
gene18645		description = 3-ketoacyl-CoA synthase 1 (KCS-1) (putative) -- fatm_description = Probable 3-ketoacyl-CoA synthase 14											1.64737
gene16762		description = UDP-sugar-dependent glycosyltransferase 52 (probable) -- fatm_description = Sterol 3-beta-glucosyltransferase											1.64487
gene16753		description = F-box protein At2g02240 (probable) -- fatm_description = F-box protein PP2											1.64382
gene22715		description = ABC transporter G family member 11 (ABC transporter ABCG.11) (similar to) -- fatm_description = Pleiotropic ABC efflux transporter of multiple drugs											1.64292
gene16471		description = Cysteine synthase (CSase) (putative) -- fatm_description = Bifunctional cystathionine gamma-lyase/cysteine synthase											1.64187
gene19629		description = Autophagy-related protein 8C, Precursor (putative) -- fatm_description = Autophagy-related protein 8											1.64051
gene12614		description = Probable gluconokinase -- fatm_description = rate of mitochondria protein 25											1.63983
gene07486		description = Probable phospholipid-transporting ATPase IH											1.63971
gene01180		description = Coiled-coil domain-containing protein 109A (probable) -- fatm_description = uniporter protein, mitochondrial											1.63968
gene32314		description = Multidrug and toxin extrusion protein 1 (MATE-1) (probable) -- fatm_description = toxin extrusion protein 1											1.63878
gene04641		description = Zinc finger protein 91 (probable) -- fatm_description = finger protein ZAT5											1.63796
gene13801		description = Threonyl-tRNA synthetase, mitochondrial (ThrRS), Precursor (probable)											1.63536
gene08632		description = DUF246 domain-containing protein At1g04910 (probable)											1.6344
gene09147		description = Probable WRKY transcription factor 7 -- fatm_description = Probable WRKY transcription factor 7											1.63064
gene04541		description = Putative disease resistance protein At3g14460 (probable) -- fatm_description = Putative disease resistance RPP13-like protein 1											1.62998
gene30685		description = Expansin-like protein 7 (Ddexpl7), Precursor (probable)											1.62909
gene26973		description = Protein gamma response 1 (probable) -- fatm_description = gamma response 1											1.62887
gene11238		description = Cyclin-A1-3 (CycA1) (probable) -- fatm_description = Cyclin-A1-1											1.62715
gene15870		description = F-box/kelch-repeat protein At3g23880 (probable) -- fatm_description = kelch-repeat protein At3g23880											1.62714
gene21315		description = Phosphorylated carbohydrates phosphatase TM_1254 (probable) -- fatm_description = Beta-phosphoglucomutase											1.62582
gene01452		description = THO complex subunit 3 (Tho3) (probable) -- fatm_description = TAF5-like RNA polymerase II p300/CBP-associated factor-associated											1.62433
gene04083		description = Putative fasciclin-like arabinogalactan protein 20 (probable)											1.62321
gene25131		description = Interleukin-7 receptor subunit alpha (IL-7R-alpha), Precursor (probable)											1.62141
gene13332		description = Post-GPI attachment to proteins factor 3, Precursor (probable) -- fatm_description = Post-GPI attachment to proteins factor 3											1.62109
gene05563		description = NADH/Ubiquinone/plastoquinone (Complex I) (probable)											1.61919
gene18301		description = Syntaxin-121 (AtSYP121) (similar to) -- fatm_description = Syntaxin-related protein KNOLLE											1.61783
gene12454		description = Two-component response regulator-like APRR5 (probable) -- fatm_description = component response regulator-like APRR5											1.6162
gene07589		description = UvrABC system protein C (Protein uvrC) (probable)											1.61609
gene32156		description = Ubiquitin-conjugating enzyme E2 4 (similar to) -- fatm_description = conjugating enzyme E2											1.61406
gene24982		description = Tyrosine aminotransferase (TAT) (probable) -- fatm_description = S-alkyl-thiohydroximate lyase SUR1											1.61128
gene08194		description = Auxin-induced protein AUX28 (putative) -- fatm_description = Auxin-induced protein AUX28											1.61124
gene10009		description = Vignain, Precursor (putative) -- fatm_description = KDEL-tailed cysteine endopeptidase CEP1											1.60931
gene10722		description = NAC domain-containing protein 74 (ONAC074) (similar to) -- fatm_description = NAC transcription factor NAM											1.6079
gene21172		description = Putative kinase-like protein TMKL1, Precursor (probable) -- fatm_description = inactive leucine-rich repeat receptor-like protein kinase IMK2											1.60761
gene13453		description = TBC domain-containing protein C26F1.09 (probable)											1.60122
gene30513		description = Condensin complex subunit 3 (probable) -- fatm_description = Condensin complex subunit 3											1.60088
gene08881		description = Multiple exostoses homolog 1 (probable) -- fatm_description = Xylogalacturonan beta-1,3-xylosyltransferase											1.60035
gene31312		description = Pentatricopeptide repeat-containing protein At4g18520 (similar to) -- fatm_description = Pentatricopeptide repeat-containing protein											1.59499
gene23991		description = Probable protein phosphatase 2C 78 (OsPP2C78) (putative) -- fatm_description = protein phosphatase 2C 34											1.5949
gene10342		description = Probable arylformamidase (KF) -- fatm_description = Isoprenylcysteine alpha-carbonyl methylesterase											1.59242
gene12442		description = IAA-amino acid hydrolase ILR1-like 5, Precursor (similar to) -- fatm_description = IAA-amino acid hydrolase ILR1-like											1.58847
gene17060		description = 4-hydroxyphenylpyruvate dioxygenase (HPPDase) (similar to)											1.58767
gene14947		description = Anthocyanidin 3-O-glucosyltransferase (probable) -- fatm_description = Putative UDP-rhamnose:rhamnosyltransferase 1											1.58512
gene17129		fatm_description = UDP-galactose transporter 2											1.58512
gene05774		description = Defensin-like protein 205, Precursor (probable) -- fatm_description = Transmembrane protein 194A											1.58416
gene24554		description = Autophagy-related protein 8i (Protein autophagy 8i) (putative) -- fatm_description = Autophagy-related protein 8											1.58412
gene21916		description = Probable calcium-binding protein CML36 (putative) -- fatm_description = Polcalcin Jun o 2											1.58245
gene28052		description = Cytochrome b-c1 complex subunit 8 (similar to)											1.58189
gene13301		description = Heat stress transcription factor B-2a (AtHsfB2a) (probable) -- fatm_description = stress transcription factor											1.58033
gene14296		description = Two-component response regulator ARR9 (similar to) -- fatm_description = component response regulator ARR9											1.57959
gene24510		description = Lipase, Precursor (probable) -- fatm_description = ROOT HAIR DEFECTIVE 3 homolog 1											1.57895
gene25863		description = Ribonucleoside-diphosphate reductase small chain (putative) -- fatm_description = Putative ribonucleoside-diphosphate reductase small chain B											1.57817
gene19132		description = COP9 signalosome complex subunit 1 (CSN complex subunit 1) (putative) -- fatm_description = signalosome complex subunit 1											1.57718
gene05455													1.57712
gene17822		description = UPF0747 protein RBAM_014980 (probable)											1.57702
gene01022		description = Kinesin-4 (probable) -- fatm_description = 125 kDa kinesin-related protein											1.577
gene26139		description = Transcription factor BIM1 (bHLH 46) (probable) -- fatm_description = Transcription factor BIM1											1.57682
gene09613		description = OTU domain-containing protein DDB_G0284757 (probable) -- fatm_description = Putative bifunctional UDP-N-acetylglucosamine transferase and deubiquitinase ALG13											1.57663
gene05882		description = Metallothiol transferase fosB (probable) -- fatm_description = Metallothiol transferase FosB											1.57646
gene24755		description = Autophagy-related protein 8C, Precursor (similar to) -- fatm_description = Autophagy-related protein 8											1.57598
gene30815		description = Protein tweety homolog 2-like (probable)											1.57482
gene10994		description = Homeobox protein knotted-1-like 3 (similar to) -- fatm_description = Homeobox protein knotted-1-like											1.5748
gene23608		description = Mating-type protein A-alpha Z3 (probable)											1.57322
gene29776		description = Histone H3.2 (putative) -- fatm_description = Histone H3											1.57306
gene12431		description = B3 domain-containing protein At3g18960 (probable) -- fatm_description = B3 domain-containing											1.57183
gene22595		description = DNA excision repair protein ERCC-1 (AtERCC1) (similar to) -- fatm_description = excision repair protein ERCC-1											1.57108
gene19478		description = WRKY transcription factor 6 (AtWRKY6) (similar to) -- fatm_description = WRKY transcription factor 42											1.57089
gene06276		description = 1-aminocyclopropane-1-carboxylate oxidase homolog 1 (probable) -- fatm_description = DIBOA-glucoside dioxygenase BX6											1.57038
gene12388													1.5698
gene03816		description = ZF-HD homeobox protein At4g24660 (AtHB-22) (probable)											1.56902
gene02354		description = Interactor of constitutive active ROPs 1 (probable) -- fatm_description = constitutive active ROPs 4											1.56881
gene10392		description = ATECP63, putative (similar to)											1.56738
gene30292		description = Cytochrome b-c1 complex subunit 9 (similar to) -- fatm_description = c1 complex subunit 9											1.56731
gene15994		description = ADAMTS-like protein 4 (ADAMTSL-4), Precursor (probable)											1.56722
gene02279		description = TMV resistance protein N (similar to) -- fatm_description = TMV resistance protein N											1.56699
gene03446		description = Glucan endo-1,3-beta-glucosidase 12 ((1->3)-beta-glucanase 12), Precursor (probable) -- fatm_description = endo-1,3-beta-glucosidase, basic											1.56579
gene29345		description = RNA-binding protein 24 (similar to) -- fatm_description = ribonucleoprotein A1, A2/B1 homolog											1.56505
gene07196													1.56483
gene22183		description = RING-H2 zinc finger protein RHA2a (similar to) -- fatm_description = H2 finger protein											1.56024
gene05424		description = GDSL esterase/lipase 1, Precursor (probable) -- fatm_description = esterase/lipase											1.55902
gene25305		description = Protein very KIND (probable)											1.55891
gene03596		description = SH3 domain-containing protein C1orf113 (probable)											1.55607
gene24041		description = Caltractin (similar to) -- fatm_description = Calmodulin-5/6/7/8											1.55579
gene13275		description = DNA polymerase III subunit beta (probable)											1.55566
gene26639		description = UDP-glucuronic acid decarboxylase 1 (UXS-1) (similar to) -- fatm_description = glucuronic acid decarboxylase 1											1.55519
gene24050		description = Zinc finger protein 645 (probable)											1.55158
gene27434		description = SLIT and NTRK-like protein 1, Precursor (probable)											1.54871
gene18929		description = GDSL esterase/lipase At4g01130, Precursor (putative) -- fatm_description = esterase/lipase At4g01130											1.54783
gene27354		description = Protein Jade-1 (probable) -- fatm_description = NuA3 HAT complex component NTO1											1.54517
gene14451		description = Polyribonucleotide nucleotidyltransferase (PNPase) (similar to)											1.54274
gene30488		description = PHD finger protein At1g33420 (probable) -- fatm_description = finger protein MALE MEIOCYTE DEATH 1											1.54135
gene14922		description = Probable septum site-determining protein minC											1.54091
gene24952		description = Sodium/hydrogen exchanger 2 (NHE-2) (putative) -- fatm_description = Sodium/hydrogen exchanger											1.54056
gene12180		description = Trans-aconitate 3-methyltransferase (probable) -- fatm_description = Putative methyltransferase DDB_G0268948											1.53911
gene30343		description = CTL-like protein DDB_G0274487 (probable) -- fatm_description = Protein PNS1											1.53844
gene14115		description = Serine/threonine-protein phosphatase 6 regulatory ankyrin repeat subunit A (Serine/threonine-protein phosphatase 6 regulatory subunit ARS-A) (probable) -- fatm_description = bromo and BTB domain-containing protein DDB_G0293800											1.5384
gene28235		description = Histone H3.2 (putative) -- fatm_description = Histone H3											1.53449
gene19519		description = Postreplication repair E3 ubiquitin-protein ligase RAD18 (probable) -- fatm_description = ISG15 ligase TRIM25											1.5333
gene31311		description = Probable glycerol-3-phosphate acyltransferase 2 (AtGPAT2) (putative) -- fatm_description = Probable glycerol-3-phosphate acyltransferase 3											1.53271
gene31554		description = DNA polymerase III polC-type (PolIII) (probable) -- fatm_description = DNA polymerase III PolC-type											1.53194
gene27479		description = Probable inactive receptor kinase At1g48480, Precursor (putative) -- fatm_description = Putative inactive receptor-like protein kinase At1g64210											1.5305
gene29334													1.52995
gene21033		description = Multiple inositol polyphosphate phosphatase 1, Precursor (probable) -- fatm_description = Thiamine-repressible acid phosphatase SPBC21H7.03c											1.52929
gene22947		description = Putative ZDHHC-type palmitoyltransferase 1 (probable)											1.5289
gene03844		description = Protein SET (probable) -- fatm_description = NAP1-related protein 2											1.52764
gene11413		description = Pentatricopeptide repeat-containing protein At2g15690 (probable) -- fatm_description = Pentatricopeptide repeat-containing protein											1.52707
gene12966		description = Pectinesterase PPE8B (PE PPE8B), Precursor (putative) -- fatm_description = Pectinesterase/pectinesterase inhibitor											1.52492
gene28881		description = Superoxide dismutase 1 copper chaperone (probable) -- fatm_description = Heavy metal-associated isoprenylated plant protein 26											1.52259
gene08157		description = UPF0496 protein 4 (probable) -- fatm_description = UPF0496 protein 4											1.52193
gene08523		description = F-box only protein 11 (probable) -- fatm_description = only protein 11											1.52181
gene04456		description = Cell division protease ftsH homolog 6, chloroplastic (AtFtsH6), Precursor (similar to) -- fatm_description = metalloprotease FTSH											1.52123
gene12352		description = Breast cancer type 2 susceptibility protein (probable) -- fatm_description = cancer type 2 susceptibility protein											1.52064
gene03639		description = Origin recognition complex subunit 4 (probable) -- fatm_description = Origin recognition complex subunit 4											1.51723
gene12765		description = Homeobox-leucine zipper protein ATHB-12 (probable) -- fatm_description = Homeobox-leucine zipper protein											1.51647
gene14542		description = RING-H2 finger protein ATL4M (putative) -- fatm_description = NEP1-interacting protein-like 1											1.51638
gene30286		description = Serine/threonine-protein kinase LATS2 (probable)											1.51623
gene29552		description = F-box/kelch-repeat protein At3g06240 (probable) -- fatm_description = kelch-repeat protein At3g23880											1.51572
gene25703		description = Stem 28 kDa glycoprotein, Precursor (similar to) -- fatm_description = Stem 31 kDa glycoprotein											1.51505
gene01458		description = Probable amino acid permease 7 (similar to) -- fatm_description = Probable amino acid permease 7											1.51488
gene22817		description = Probable receptor-like protein kinase At2g47060 (similar to) -- fatm_description = Pto-interacting protein 1											1.51317
gene02186													1.51241
gene31445		description = Mucin-17 (MUC-17), Precursor (probable)											1.51232
gene27425		description = Carbonic anhydrase, chloroplastic, Precursor (probable) -- fatm_description = anhydrase, chloroplastic											1.51064
gene30469		description = DNA ligase (probable)											1.50907
gene00814		description = Defensin-like protein 232 (SCR-like protein 23), Precursor (probable)											1.5088
gene25502		description = Alpha-1B adrenergic receptor (probable)											1.50484
gene00954													1.50353
gene21214		description = Spore protein SP21 (probable) -- fatm_description = kDa heat shock protein											1.50337
gene24243		description = serpin-related / serine protease inhibitor-related (probable)											1.50279
gene17448		description = Transcription factor bHLH148 (bHLH 148) (probable) -- fatm_description = Transcription factor											1.50264
gene08294		description = Tetratricopeptide repeat protein 7A (TPR repeat protein 7A) (probable) -- fatm_description = repeat protein 7A											1.50122
gene13967		description = Aspartic proteinase nepenthesin-1, Precursor (probable) -- fatm_description = Aspartic proteinase nepenthesin											1.50099
gene00977		description = Ubiquitin carboxyl-terminal hydrolase 36 (probable)											1.50049
gene32015		description = ABC transporter C family member 10 (ABC transporter ABCC.10) (similar to) -- fatm_description = Oligomycin resistance ATP-dependent permease YOR1											1.50013
gene02318		description = Putative mgpC-like protein MPN_366 (probable)											1.49961
gene15315		description = COPII coat assembly protein SEC16 (probable)											1.49874
gene01960		description = Universal stress protein A-like protein (probable) -- fatm_description = stress protein A-like protein											1.49783
gene06769		description = Protein SCAR2 (AtSCAR2) (similar to) -- fatm_description = inactive L-type lectin-domain containing receptor kinase III											1.49732
gene20960		description = Chlorophyll a-b binding protein CP29.3, chloroplastic, Precursor (similar to) -- fatm_description = b binding protein CP29.3, chloroplastic											1.49688
gene23935													1.49627
gene08262		description = Serine carboxypeptidase-like 50, Precursor (putative) -- fatm_description = Carboxypeptidase Y homolog A											1.49616
gene12880		description = WW domain-containing oxidoreductase (similar to)											1.49475
gene16754		description = F-box protein At2g02240 (probable) -- fatm_description = F-box protein PP2											1.49295
gene14601		description = Thaumatin-like protein 1, Precursor (similar to) -- fatm_description = Thaumatin-like protein 1											1.49186
gene30439		description = NAC domain-containing protein 18 (ANAC018) (similar to) -- fatm_description = NAC transcription factor NAM											1.49111
gene05635		description = Phosphoglycerol transferase I (probable)											1.49105
gene05417		description = 17.4 kDa class III heat shock protein (AtHsp17.4B) (probable) -- fatm_description = 18.6 kDa class III heat shock protein											1.49039
gene21468		description = ATP-dependent Clp protease proteolytic subunit 3, chloroplastic (nClpP3), Precursor (similar to) -- fatm_description = protease proteolytic subunit											1.49005
gene07085		description = Major allergen Pru ar 1 (putative) -- fatm_description = Major allergen Pru ar 1											1.48658
gene13107		description = RNA polymerase sigma factor rpoD (Sigma-A) (probable) -- fatm_description = sigma factor sigE, chloroplastic/mitochondrial											1.48639
gene31323		description = Chaperone protein dnaJ (probable) -- fatm_description = protein DnaJ											1.4859
gene26763		description = Defects in morphology protein 1 homolog (probable) -- fatm_description = Exonuclease V, chloroplastic											1.48544
gene06635		description = LEC14B homolog (putative) -- fatm_description = Vegetative incompatibility protein HET-E-1											1.4815
gene32240		description = 3-oxoacyl-[acyl-carrier-protein] synthase III, chloroplastic (KAS III), Precursor (putative) -- fatm_description = oxoacyl-[acyl-carrier-protein] synthase 3											1.48104
[truncated: 3,232 more rows]
