# Supplementary material for: An eFP browser for visualizing strawberry fruit and flower transcriptomes
Source: Hortic Res. 2017 Jun 21;4:17029–. doi: 10.1038/hortres.2017.29 (PMC5478792; doi:10.1038/hortres.2017.29)
Supplement: Supplementary Data S3 [file hortres201729-s6.xlsx]

## Sheet: R vs YW Turning stage DESeq2 re
	log2FoldChange	padj	linear FC		RTurning1	RTurning2	YWTurning1	YWTurning2		filtered results to genes with p<0.01, fold change of at least 2-fold up or down
gene12591-v1.0-hybrid	6.13367	9.4e-56	70.2132		136.5	54.8208	0.161866	0.11003		Postitive fold change indicates higher in Ruegen than YW
gene20417-v1.0-hybrid	5.90279	3.88e-55	59.8297		67.9659	77.0575	0	0.10277		total DE genes: 518 (170 higher in Ruegen, 348 lower in Ruegen)
gene12297-v1.0-hybrid	4.98798	1.13e-34	31.7346		10.751	13.364	0	0.0326844
gene22393-v1.0-hybrid	4.51226	9.56e-28	22.8206		5.22536	6.86175	0.0435595	0		rows F-I are normalized expression values in TPM
gene05186-v1.0-hybrid	4.49866	8.63e-26	22.6064		31.1241	29.7131	0	0
gene13009-v1.0-hybrid	4.41625	2.85e-30	21.3513		11.9239	8.40063	0.11909	0.0925172
gene31664-v1.0-hybrid	4.35274	2.42e-24	20.4318		23.2318	19.8475	0	0.0923031
gene27903-v1.0-hybrid	4.2094	1.81e-21	18.4993		11.2657	5.9726	0.0221526	0
gene20416-v1.0-hybrid	3.49053	1.09e-13	11.2397		4.0473	3.95311	0	0
gene11148-v1.0-hybrid	3.17133	6.75e-33	9.00874		36.8076	35.9042	2.2124	2.36328
gene31665-v1.0-hybrid	3.10883	8.5e-11	8.62681		6.1237	6.92344	0.0476138	0.064732
gene00590-v1.0-hybrid	3.07299	3.31e-10	8.41515		2.62091	4.77537	0	0.0324714
gene06615-v1.0-hybrid	3.04105	3.36e-10	8.23091		6.15973	4.70813	0.0398506	0.0541779
gene27054-v1.0-hybrid	2.8019	5.37e-09	6.97358		1.08789	1.29113	0.0347925	0.0236506
gene14572-v1.0-hybrid	2.73796	6.85e-08	6.67128		4.42205	3.70212	0	0
gene20261-v1.0-hybrid	2.68176	1.07e-07	6.41638		1.67177	1.59294	0	0.0397161
gene29882-v1.0-hybrid	2.61914	3.57e-07	6.14384		6.10263	5.75151	0	0
gene11546-v1.0-hybrid	2.51941	1.17e-06	5.73347		0.682771	0.824147	0.00863665	0
gene14529-v1.0-hybrid	2.51537	2.81e-11	5.71746		3.38727	5.56628	0.389108	0.352667
gene01747-v1.0-hybrid	2.4705	1.22e-08	5.54235		3.46073	4.01538	0.244417	0.281169
gene29146-v1.0-hybrid	2.46636	4.65e-08	5.52648		2.40232	2.88274	0.191796	0.140405
gene29581-v1.0-hybrid	2.37609	1.11e-14	5.19129		26.307	19.6054	2.21796	2.85785
gene19713-v1.0-hybrid	2.37098	4.66e-10	5.17291		33.2576	48.2682	5.22075	2.51212
gene05020-v1.0-hybrid	2.36072	1.56e-06	5.13628		3.97364	4.30507	0.334382	0.0974143
gene06823-v1.0-hybrid	2.32965	5.19e-08	5.02684		2.24307	5.02666	0.266143	0.354444
gene18319-v1.0-hybrid	2.32574	3.58e-09	5.01322		9.58329	7.42723	0.576885	1.07324
gene31703-v1.0-hybrid	2.2678	2.05e-05	4.81589		3.78194	2.79322	0.0439073	0
gene02263-v1.0-hybrid	2.26126	1.47e-05	4.79411		1.10946	1.53665	0.0907286	0.0112134
gene20390-v1.0-hybrid	2.24367	6.41e-06	4.73602		5.0399	3.82792	0.249163	0.290351
gene34210-v1.0-hybrid	2.23857	2.54e-05	4.71928		7.95969	2.98862	0.266637	0.0362499
gene29056-v1.0-hybrid	2.22705	3.19e-18	4.68175		21.6372	27.5792	3.36128	3.14059
gene14750-v1.0-hybrid	2.22125	1.26e-06	4.66298		18.3241	20.7888	2.48178	0.817947
gene25897-v1.0-hybrid	2.21026	1.28e-06	4.62757		6.17194	12.7195	0.490091	1.16601
gene05261-v1.0-hybrid	2.18829	4.43e-05	4.55764		31.0679	18.6789	0	0
gene22686-v1.0-hybrid	2.1766	4.94e-05	4.52088		4.28222	5.94583	0	0
gene14986-v1.0-hybrid	2.17564	3.73e-12	4.51787		16.4926	24.6191	2.38307	2.88678
gene05786-v1.0-hybrid	2.1683	5.53e-05	4.49494		7.55792	4.72339	0.0842818	0
gene11154-v1.0-hybrid	2.15249	1.32e-05	4.44595		4.51961	2.65226	0.240769	0.297574
gene14606-v1.0-hybrid	2.14874	5.24e-07	4.43442		10.8608	10.2399	1.04007	1.1312
gene18812-v1.0-hybrid	2.10647	5.45e-05	4.30636		2.82091	6.33204	0.440752	0.108948
gene28038-v1.0-hybrid	2.04084	0.000173595	4.11485		2.54148	3.05425	0	0
gene01279-v1.0-hybrid	2.04032	0.000154232	4.11335		0.952347	1.38829	0.0684004	0.0371968
gene19905-v1.0-hybrid	1.96583	0.000382876	3.90637		4.9439	3.82656	0.184853	0
gene23387-v1.0-hybrid	1.93104	3.76e-08	3.81331		67.632	104.969	11.0882	14.71
gene28808-v1.0-hybrid	1.9297	0.00049983	3.80976		2.51274	1.02633	0.0241997	0.0329001
gene02597-v1.0-hybrid	1.92218	0.000456675	3.78995		3.74561	8.60066	0.536526	0.182355
gene01986-v1.0-hybrid	1.91656	0.000102818	3.77521		212.324	56.4409	16.5699	12.3811
gene16907-v1.0-hybrid	1.85959	0.000724874	3.62904		0.762996	1.04942	0.0577364	0.0627952
gene00613-v1.0-hybrid	1.84812	1.88e-13	3.60032		27.5923	35.1601	6.03777	5.10112
gene03607-v1.0-hybrid	1.84647	0.00010741	3.5962		16.297	12.3168	2.67815	0.866208
gene02393-v1.0-hybrid	1.84262	1.22e-08	3.5866		6.03836	5.91047	1.15945	0.826198
gene09512-v1.0-hybrid	1.8287	0.000799572	3.55217		4.56695	2.05191	0.365551	0.175403
gene19829-v1.0-hybrid	1.78232	7.22e-07	3.43978		138.841	143.237	31.0468	16.2981
gene05162-v1.0-hybrid	1.77617	0.000688753	3.42515		1.43113	2.27555	0.248093	0.149906
gene24993-v1.0-hybrid	1.7708	0.000165212	3.41244		14.0476	19.5854	2.83839	1.71505
gene21608-v1.0-hybrid	1.75016	0.00182949	3.36396		1.04634	0.882094	0.0529424	0.0899705
gene17750-v1.0-hybrid	1.739	0.000116631	3.33804		2.23468	3.17878	0.435088	0.365346
gene20593-v1.0-hybrid	1.72712	0.000367885	3.31065		3.96982	9.02392	1.15129	0.638242
gene19972-v1.0-hybrid	1.72682	0.00236997	3.30997		1.67828	1.41151	0.0980939	0.100021
gene15201-v1.0-hybrid	1.71304	1.57e-05	3.27852		9.45665	7.66253	1.76208	1.1334
gene23633-v1.0-hybrid	1.70856	0.00270058	3.26835		14.2137	3.96656	0.58922	0.712052
gene22118-v1.0-hybrid	1.70551	0.00061762	3.26145		2.72676	2.71079	0.469142	0.259848
gene16185-v1.0-hybrid	1.69922	1.8e-05	3.24725		58.2402	81.0988	15.6001	8.22922
gene07513-v1.0-hybrid	1.66236	3.35e-05	3.16534		2.40682	2.25938	0.386395	0.439797
gene31743-v1.0-hybrid	1.65111	0.00252835	3.14074		1.8091	0.709603	0.149064	0.144754
gene05141-v1.0-hybrid	1.64344	0.00446562	3.1241		5.98973	3.17325	0.241731	0.109546
gene23193-v1.0-hybrid	1.64139	3.51e-06	3.11967		55.924	81.9035	10.2343	16.0772
gene25277-v1.0-hybrid	1.63219	0.00235191	3.09983		7.48529	9.60887	1.23582	0.896066
gene25615-v1.0-hybrid	1.5878	9.74e-05	3.0059		3.17697	3.40516	0.562029	0.675244
gene32471-v1.0-hybrid	1.56714	0.00699323	2.96316		0.387514	0.466995	0.0335124	0.0455609
gene21281-v1.0-hybrid	1.5632	0.00738468	2.95508		0.92202	1.19981	0.149862	0.0291058
gene16992-v1.0-hybrid	1.55966	0.00733457	2.94785		1.93801	3.46518	0.0977669	0.425333
gene16870-v1.0-hybrid	1.55323	0.00446445	2.93474		43.6437	30.6659	8.35092	1.93836
gene05178-v1.0-hybrid	1.54867	0.000429075	2.92548		4.15904	5.81683	1.18582	0.650778
gene07735-v1.0-hybrid	1.54722	0.000453298	2.92253		2.82031	3.52017	0.404502	0.779901
gene30646-v1.0-hybrid	1.53728	0.005218	2.90247		5.23984	4.30176	0.671287	0.631821
gene15568-v1.0-hybrid	1.52762	0.00459644	2.88311		6.30348	5.47385	0.37972	1.3885
gene06681-v1.0-hybrid	1.51888	0.00459111	2.86568		32.0247	11.1064	3.72098	2.90135
gene24514-v1.0-hybrid	1.51585	0.00288764	2.85967		3.04566	2.76794	0.525383	0.434773
gene15996-v1.0-hybrid	1.50031	6.77e-06	2.82903		2.93105	3.68868	0.816203	0.627192
gene05700-v1.0-hybrid	1.47952	0.000131476	2.78857		10.4155	17.5776	2.47164	3.45625
gene05685-v1.0-hybrid	1.47407	0.0036226	2.77805		2.37057	1.93828	0.473478	0.278359
gene17531-v1.0-hybrid	1.47166	0.00201721	2.77342		40.4516	16.0711	5.17161	5.57853
gene26333-v1.0-hybrid	1.46192	0.000170066	2.75475		13.5033	23.5621	3.47781	4.47195
gene01553-v1.0-hybrid	1.4595	0.000547167	2.75012		6.41597	6.73869	1.20836	1.53078
gene23997-v1.0-hybrid	1.45814	5.45e-05	2.74754		2.55401	2.68867	0.561735	0.600771
gene08990-v1.0-hybrid	1.45396	0.00226205	2.7396		3.23564	4.21379	0.59614	0.837481
gene28474-v1.0-hybrid	1.44073	0.00674853	2.71458		0.245041	0.263477	0.0567999	0.0289578
gene06295-v1.0-hybrid	1.43662	1.64e-06	2.70686		12.8802	14.0848	3.41817	2.94815
gene14734-v1.0-hybrid	1.43361	1.51e-05	2.70122		4.33157	4.77646	1.09269	1.01642
gene26029-v1.0-hybrid	1.43303	4e-08	2.70013		113.198	140.2	33.5332	27.9458
gene08941-v1.0-hybrid	1.43082	0.00133533	2.69599		23.9434	44.8559	8.29882	5.79577
gene09340-v1.0-hybrid	1.42107	0.000888599	2.67783		2.45402	2.08061	0.483675	0.4866
gene28569-v1.0-hybrid	1.4157	0.00617847	2.66789		4.16789	3.42319	0.954232	0.432434
gene11904-v1.0-hybrid	1.41098	0.000990419	2.65917		3.23687	4.48526	0.935793	0.714542
gene02502-v1.0-hybrid	1.4048	8.74e-05	2.64781		4.93306	7.94007	1.60265	1.37726
gene16569-v1.0-hybrid	1.3956	0.000278856	2.63099		28.7712	43.4397	6.81187	9.73278
gene19926-v1.0-hybrid	1.38655	0.00793195	2.61452		2.07998	2.8405	0.506338	0.407928
gene24271-v1.0-hybrid	1.37643	0.000670612	2.59626		38.0812	71.392	14.3317	10.5351
gene02077-v1.0-hybrid	1.33884	0.00142365	2.52948		16.2399	14.6568	3.90667	3.26844
gene25767-v1.0-hybrid	1.33221	2.21e-08	2.51789		57.2267	63.4851	16.1564	15.8824
gene14735-v1.0-hybrid	1.32667	0.00761995	2.50823		2.70071	3.65099	0.627923	0.715986
gene12337-v1.0-hybrid	1.30704	0.000144151	2.47433		5.2032	5.76288	1.23063	1.57548
gene10225-v1.0-hybrid	1.30379	0.00790818	2.46877		30.5786	15.1335	3.72223	6.43021
gene10300-v1.0-hybrid	1.30137	0.0091014	2.46463		4.55044	6.18728	1.44621	0.862347
gene22891-v1.0-hybrid	1.29526	0.00419232	2.45421		2.15457	1.59277	0.490256	0.386385
gene12199-v1.0-hybrid	1.2831	0.00668717	2.43362		2.37051	2.15957	0.648076	0.39019
gene07628-v1.0-hybrid	1.27527	0.000577242	2.42044		137.182	254.781	53.0028	47.3608
gene28767-v1.0-hybrid	1.27156	0.00380308	2.41423		3.07658	2.06009	0.778706	0.469455
gene06605-v1.0-hybrid	1.26053	0.00881407	2.39583		6.16115	5.46904	1.63871	1.05729
gene17408-v1.0-hybrid	1.25679	0.000116631	2.38963		12.0086	14.6568	3.30564	3.86765
gene32082-v1.0-hybrid	1.25372	4e-08	2.38455		47.363	51.0512	13.4639	14.3803
gene22961-v1.0-hybrid	1.25355	0.0017728	2.38427		7.46195	9.39769	2.56382	1.71955
gene12167-v1.0-hybrid	1.2469	0.00733457	2.37331		3.85597	4.70241	0.878268	1.19403
gene01554-v1.0-hybrid	1.24452	0.00413846	2.36941		10.4313	8.15254	1.89813	2.79266
gene18440-v1.0-hybrid	1.24309	2.89e-05	2.36705		4.68476	5.53504	1.5326	1.28272
gene11055-v1.0-hybrid	1.23889	3.74e-06	2.36016		46.5689	59.5197	14.8619	14.9196
gene28332-v1.0-hybrid	1.23445	0.000193826	2.35292		4.25033	5.46757	1.29619	1.35239
gene16206-v1.0-hybrid	1.23223	0.00446445	2.3493		9.66868	12.4117	1.95729	3.65388
gene31681-v1.0-hybrid	1.22455	0.00496185	2.33682		2.02365	2.14597	0.604829	0.450564
gene08548-v1.0-hybrid	1.21974	0.0030561	2.32904		3.39571	2.72442	0.673551	0.93652
gene12577-v1.0-hybrid	1.20613	0.00773385	2.30718		12.1069	18.9321	2.68617	5.21467
gene13142-v1.0-hybrid	1.19752	1.33e-05	2.29345		26.4686	31.5702	7.64741	9.15329
gene26648-v1.0-hybrid	1.1926	0.0068204	2.28564		11.9304	9.23581	3.01019	2.51842
gene25725-v1.0-hybrid	1.18709	0.00042425	2.27693		13.3867	15.8768	3.41698	4.87691
gene09230-v1.0-hybrid	1.17671	0.00774787	2.2606		10.1753	9.19255	3.44532	1.67084
gene03835-v1.0-hybrid	1.17444	0.000790495	2.25705		22.5449	28.2235	5.78109	8.63661
gene13126-v1.0-hybrid	1.17175	0.00881407	2.25285		1.47561	2.04614	0.530914	0.392975
gene04467-v1.0-hybrid	1.15911	0.00638731	2.2332		2.23574	2.55611	0.66121	0.64401
gene03598-v1.0-hybrid	1.15723	0.00256571	2.23028		3.37099	4.19442	1.14083	0.980966
gene31183-v1.0-hybrid	1.1567	0.00275531	2.22946		50.051	86.4994	16.5519	21.7559
gene31371-v1.0-hybrid	1.1557	0.00102727	2.22792		79.936	131.948	32.4726	28.2503
gene06717-v1.0-hybrid	1.15455	0.000131476	2.22615		11.138	12.0213	3.68031	3.15104
gene34666-v1.0-hybrid	1.15144	0.00334061	2.22136		42.6708	77.8334	17.5394	16.2291
gene09753-v1.0-hybrid	1.15142	0.00480022	2.22132		20.7547	19.3269	3.88253	7.32254
gene24440-v1.0-hybrid	1.13423	0.00157759	2.19501		4.77076	6.14077	1.62823	1.54508
gene28121-v1.0-hybrid	1.12874	0.000859335	2.18668		9.62343	9.14641	3.13691	2.41666
gene01282-v1.0-hybrid	1.12825	0.00132428	2.18593		3.35782	2.7851	0.809229	1.00849
gene08593-v1.0-hybrid	1.12345	0.00349118	2.17867		4.14116	4.61266	1.42547	1.10111
gene21298-v1.0-hybrid	1.12179	0.00758302	2.17617		33.0249	21.4741	6.04367	9.49516
gene03237-v1.0-hybrid	1.1211	0.0073123	2.17512		2.21735	1.93341	0.638227	0.539893
gene24030-v1.0-hybrid	1.12045	0.00249654	2.17415		4.50537	6.72459	1.77974	1.49575
gene11056-v1.0-hybrid	1.11952	0.00134572	2.17275		25.7632	32.2907	9.96679	7.19964
gene07394-v1.0-hybrid	1.11298	0.00131721	2.16291		1.77687	2.11764	0.542874	0.621782
gene05889-v1.0-hybrid	1.11036	0.00214223	2.15899		32.2568	34.5068	12.122	7.66382
gene00178-v1.0-hybrid	1.10834	0.00288764	2.15598		6.00922	4.70897	1.50332	1.68231
gene22591-v1.0-hybrid	1.10338	0.00313608	2.14857		9.78793	7.16117	2.67871	2.36631
gene05722-v1.0-hybrid	1.10231	3.62e-05	2.14698		75.6854	68.1781	24.0309	20.9427
gene01819-v1.0-hybrid	1.09881	0.00142709	2.14178		10.3668	11.0735	2.99375	3.5097
gene07845-v1.0-hybrid	1.09609	0.00860662	2.13774		12.2356	15.1957	3.19072	4.79667
gene14589-v1.0-hybrid	1.09598	0.0010591	2.13758		4.68346	3.88681	1.20662	1.41774
gene28589-v1.0-hybrid	1.08154	0.00175386	2.11629		3.01086	4.35378	1.09413	1.15974
gene06778-v1.0-hybrid	1.07678	0.00265533	2.10932		6.44233	8.47716	2.51431	2.03093
gene05624-v1.0-hybrid	1.07213	0.00169883	2.10254		21.3903	29.3964	8.84582	6.82964
gene34297-v1.0-hybrid	1.0695	0.0020005	2.09871		216.092	341.727	77.0058	95.348
gene04173-v1.0-hybrid	1.06563	0.00199395	2.09308		13.373	10.8047	3.65721	3.88904
gene20992-v1.0-hybrid	1.06503	0.000990419	2.09221		2.20574	2.3006	0.688934	0.728484
gene17086-v1.0-hybrid	1.04198	0.00299435	2.05905		7.25983	10.4328	2.63172	2.94867
gene24356-v1.0-hybrid	1.0393	0.0017594	2.05523		11.5641	16.5427	4.61753	4.33423
gene31961-v1.0-hybrid	1.03364	0.00583245	2.04719		1.05692	1.54521	0.417251	0.398125
gene31782-v1.0-hybrid	1.0328	0.00184192	2.04599		5.97763	7.77445	2.39973	2.00281
gene22077-v1.0-hybrid	1.03278	0.00126649	2.04596		4.15303	5.78974	1.65521	1.54544
gene27697-v1.0-hybrid	1.02809	0.000698959	2.03932		58.2601	46.6926	18.5492	15.7645
gene31164-v1.0-hybrid	1.02078	0.00380308	2.02902		3.93343	3.41734	1.1787	1.18956
gene00564-v1.0-hybrid	1.02019	0.00430796	2.02818		12.8848	19.5449	4.69986	5.68382
gene12201-v1.0-hybrid	1.01909	0.00168854	2.02664		22.9654	30.298	7.46741	9.87703
gene24183-v1.0-hybrid	1.01818	0.000888599	2.02536		25.7965	36.6673	10.4686	9.99316
gene13794-v1.0-hybrid	1.00618	0.00200294	2.00859		4.48058	4.63266	1.54912	1.44725
gene13412-v1.0-hybrid	1.00142	0.00369883	2.00197		3.1576	4.0372	1.23636	1.1133
gene01474-v1.0-hybrid	-1.00069	0.00141794	-2.00095		32.392	25.2103	46.9129	40.3233
gene14261-v1.0-hybrid	-1.00154	0.00733457	-2.00214		16.9013	13.9475	21.2018	26.8924
gene04195-v1.0-hybrid	-1.00406	0.00761995	-2.00563		2.96788	2.60919	4.55805	4.145
gene22243-v1.0-hybrid	-1.01113	0.000567631	-2.01548		14.9268	16.5985	23.4077	24.2098
gene13608-v1.0-hybrid	-1.01395	9.6e-05	-2.01944		80.9629	70.7884	119.636	107.977
gene27911-v1.0-hybrid	-1.01418	0.00100205	-2.01975		8.15811	9.56716	12.3935	14.6009
gene12217-v1.0-hybrid	-1.015	0.000465143	-2.0209		159.935	127.247	225.004	210.91
gene11327-v1.0-hybrid	-1.01661	4.94e-05	-2.02315		1255.6	1246.06	1671.56	2075.31
gene31210-v1.0-hybrid	-1.0177	6.63e-05	-2.02469		188.919	173.497	293.982	250.002
gene15617-v1.0-hybrid	-1.02333	0.00112993	-2.03261		79.3464	61.6695	103.234	114.509
gene18301-v1.0-hybrid	-1.0244	0.00102999	-2.03411		200.449	272.621	315.197	411.356
gene27270-v1.0-hybrid	-1.02485	0.000641912	-2.03475		97.4655	82.2777	129.89	146.276
gene21367-v1.0-hybrid	-1.02869	1.42e-05	-2.04017		341.471	336.972	478.33	542.766
gene00232-v1.0-hybrid	-1.02873	5.63e-07	-2.04023		725.085	748.354	1070.7	1125.76
gene22831-v1.0-hybrid	-1.02896	0.00175386	-2.04055		26.79	21.8059	31.5683	44.2203
gene17702-v1.0-hybrid	-1.0304	1.8e-05	-2.04259		152.465	131.573	213.393	215.435
gene05088-v1.0-hybrid	-1.03275	0.00156522	-2.04592		84.4755	64.3243	102.604	130.078
gene10045-v1.0-hybrid	-1.03376	0.00102727	-2.04735		235.724	247.652	303.206	447.369
gene00142-v1.0-hybrid	-1.03487	0.000224145	-2.04893		38.8392	41.8903	54.8743	68.9143
gene08617-v1.0-hybrid	-1.03581	5.39e-06	-2.05026		1857.24	1869.99	3005.57	2613.78
gene03760-v1.0-hybrid	-1.03583	0.00495658	-2.05029		4.09919	6.14692	8.05501	8.19233
gene27408-v1.0-hybrid	-1.03601	0.000362133	-2.05055		140.984	113.889	176.624	216.718
gene03136-v1.0-hybrid	-1.03767	0.000799572	-2.05291		7.50276	7.14393	10.4641	12.3311
gene09200-v1.0-hybrid	-1.04224	0.00192519	-2.05942		32.3503	43.3148	69.2604	49.6703
gene19370-v1.0-hybrid	-1.0463	0.00200776	-2.06523		3.17599	3.39752	5.08945	5.32086
gene04108-v1.0-hybrid	-1.04661	1.65e-05	-2.06567		703.789	610.027	967.078	1042.53
gene06186-v1.0-hybrid	-1.0472	0.000851025	-2.06652		220.934	302.573	461.288	356.943
gene08575-v1.0-hybrid	-1.0487	9.47e-05	-2.06867		135.114	179.515	230.65	253.739
gene02592-v1.0-hybrid	-1.0497	5.97e-05	-2.07009		78.3593	69.4499	106.136	121.959
gene15211-v1.0-hybrid	-1.05144	0.000218733	-2.07259		12295	11422.2	15674.3	21251.9
gene22765-v1.0-hybrid	-1.05224	2.57e-06	-2.07375		144.363	147.675	209.171	236.25
gene14131-v1.0-hybrid	-1.05356	0.00143346	-2.07565		38.42	40.1711	74.3691	50.2154
gene14994-v1.0-hybrid	-1.05721	0.000149058	-2.0809		110.743	101.112	142.685	188.016
gene05014-v1.0-hybrid	-1.05999	0.000408985	-2.08492		661.196	525.663	825.929	1047.44
gene13966-v1.0-hybrid	-1.07152	0.00570953	-2.10165		11.6395	9.42842	15.6146	19.5072
gene21916-v1.0-hybrid	-1.07809	0.000497725	-2.11123		148.785	223.53	290.375	304.65
gene24538-v1.0-hybrid	-1.08108	0.000113804	-2.11562		132.148	143.926	191.148	247.443
gene23935-v1.0-hybrid	-1.0858	5.78e-06	-2.12255		419.441	434.925	609.968	732.768
gene04042-v1.0-hybrid	-1.08599	0.00577767	-2.12284		22.2395	28.8765	53.8279	31.998
gene05066-v1.0-hybrid	-1.08678	0.00735126	-2.12399		10.5215	19.7185	27.4659	23.6335
gene27137-v1.0-hybrid	-1.09218	0.00202305	-2.13196		12.6412	14.6142	17.2696	27.8882
gene26097-v1.0-hybrid	-1.0941	0.000888599	-2.13479		214.03	186.164	270.43	387.119
gene00448-v1.0-hybrid	-1.09454	3.54e-05	-2.13545		32.3535	29.6092	44.4572	54.5767
gene11188-v1.0-hybrid	-1.1025	7.16e-05	-2.14726		10.7249	11.3746	15.4727	20.1975
gene10532-v1.0-hybrid	-1.10384	1.66e-05	-2.14926		25.0322	25.4612	36.3003	44.6426
gene01180-v1.0-hybrid	-1.10737	2.32e-06	-2.15452		17.5658	18.763	27.5664	30.3404
gene10067-v1.0-hybrid	-1.11006	0.000127878	-2.15855		187.359	162.126	244.305	326.758
gene26599-v1.0-hybrid	-1.11324	0.00294342	-2.16331		28.4827	44.8071	72.5441	51.8648
gene00187-v1.0-hybrid	-1.1148	0.00134764	-2.16566		874.453	676.43	1565.36	1047.93
gene15841-v1.0-hybrid	-1.11516	0.00247717	-2.16619		14.302	24.5473	34.8968	30.9031
gene19111-v1.0-hybrid	-1.11651	0.000224145	-2.16822		162.955	186.102	235.557	339.549
gene20877-v1.0-hybrid	-1.12345	0.00094631	-2.17867		13.4518	14.7578	20.7922	26.8336
gene22488-v1.0-hybrid	-1.12807	0.00044708	-2.18567		52.035	59.1941	110.619	75.5694
gene21765-v1.0-hybrid	-1.1281	0.000388684	-2.1857		412.761	583.133	717.743	946.235
gene12546-v1.0-hybrid	-1.13136	0.00209678	-2.19065		68.5104	84.2792	97.4713	165.945
gene14584-v1.0-hybrid	-1.13336	0.00451417	-2.1937		19.4576	26.1529	28.965	51.3121
gene16754-v1.0-hybrid	-1.13371	6.26e-05	-2.19422		598.176	692.202	902.649	1233.9
gene18732-v1.0-hybrid	-1.13813	0.00673101	-2.20096		7.72785	7.81758	17.2635	10.5978
gene05275-v1.0-hybrid	-1.13868	0.00758302	-2.2018		2.85756	3.99341	7.86921	4.45081
gene02103-v1.0-hybrid	-1.13883	0.000102818	-2.20202		50.2768	66.6382	92.5527	102.235
gene30200-v1.0-hybrid	-1.13888	0.0016334	-2.20209		31.1626	48.4875	79.4865	57.6433
gene00555-v1.0-hybrid	-1.14255	0.00150539	-2.20771		34.6073	58.3084	76.3367	83.9628
gene13453-v1.0-hybrid	-1.14297	0.000278856	-2.20836		14.1707	13.823	19.7644	27.683
gene15739-v1.0-hybrid	-1.14614	2.34e-06	-2.21321		75.5478	84.4972	120.195	143.151
gene10438-v1.0-hybrid	-1.14696	0.00172996	-2.21446		29.6254	20.4231	50.928	36.6859
gene04593-v1.0-hybrid	-1.14809	0.0064628	-2.21621		41.5238	42.3269	49.9208	102.498
gene13340-v1.0-hybrid	-1.15093	6.24e-07	-2.22056		226.286	269.353	425.937	388.038
gene23987-v1.0-hybrid	-1.1526	0.00315601	-2.22315		61.1327	47.2852	72.008	121.893
gene12996-v1.0-hybrid	-1.15493	0.000221849	-2.22674		6.32837	6.27921	10.8563	10.6732
gene16230-v1.0-hybrid	-1.15578	0.000583118	-2.22804		12.9981	12.5664	18.6928	25.6005
gene31862-v1.0-hybrid	-1.15849	0.00842455	-2.23223		2.98488	3.60957	6.63593	5.58249
gene29986-v1.0-hybrid	-1.15857	2.51e-05	-2.23236		559.37	446.772	783.895	913.269
gene20449-v1.0-hybrid	-1.15963	0.00109041	-2.234		22.0174	24.2553	50.0297	30.9145
gene20464-v1.0-hybrid	-1.15998	1.59e-05	-2.23455		602.647	527.897	835.396	1067.18
gene24063-v1.0-hybrid	-1.16436	1.59e-05	-2.24134		12.2411	11.1407	19.5912	19.9066
gene02576-v1.0-hybrid	-1.16591	0.0010591	-2.24374		136.266	92.3216	177.47	227.412
gene19495-v1.0-hybrid	-1.16623	6.63e-05	-2.24425		28.8394	25.9904	42.2992	51.4712
gene05733-v1.0-hybrid	-1.16915	0.000168023	-2.2488		25.3882	24.0941	48.7632	36.552
gene24990-v1.0-hybrid	-1.17028	0.0017728	-2.25055		13.6086	19.8989	28.2607	31.4638
gene23859-v1.0-hybrid	-1.17529	3.53e-06	-2.25839		281.138	246.251	409.438	483.215
gene09888-v1.0-hybrid	-1.18233	0.00558166	-2.26944		1.77061	1.31727	2.35323	3.48906
gene19615-v1.0-hybrid	-1.18253	0.00165646	-2.26975		39.528	58.2509	67.7326	108.868
gene24536-v1.0-hybrid	-1.18479	0.000563079	-2.2733		316.568	199.82	459.943	461.459
gene00556-v1.0-hybrid	-1.18488	0.00134265	-2.27344		27.5202	45.9614	65.2126	66.8117
gene04424-v1.0-hybrid	-1.18505	0.000888599	-2.27372		4.47233	5.16019	7.53557	9.72335
gene20883-v1.0-hybrid	-1.189	0.00351053	-2.27994		54.7349	40.3377	64.6687	113.117
gene13371-v1.0-hybrid	-1.19102	0.000651906	-2.28315		2.99778	4.25419	7.03236	5.90254
gene31974-v1.0-hybrid	-1.19218	0.00899055	-2.28498		16.9335	29.221	31.4475	58.3197
gene31308-v1.0-hybrid	-1.19283	0.000794993	-2.28601		20.242	27.1722	51.4967	33.6262
gene22014-v1.0-hybrid	-1.19386	0.00760285	-2.28763		71.5781	68.6969	82.768	189.503
gene29066-v1.0-hybrid	-1.19391	0.00461764	-2.28771		2.13249	2.18999	3.35643	4.84396
gene32154-v1.0-hybrid	-1.19459	1.57e-06	-2.2888		292.803	251.638	441.103	492.313
gene01869-v1.0-hybrid	-1.19684	0.000140193	-2.29237		37.9719	48.3332	72.5105	79.5652
gene12991-v1.0-hybrid	-1.19767	0.000569626	-2.2937		199.296	228.986	289.261	481.752
gene09732-v1.0-hybrid	-1.20103	1.6e-05	-2.29904		1004.8	924.225	1426.1	1937.81
gene16753-v1.0-hybrid	-1.20708	2.89e-05	-2.30869		5.1499	5.49216	8.56803	10.1513
gene20885-v1.0-hybrid	-1.20898	0.00118394	-2.31174		347.565	304.008	434.439	772.199
gene23544-v1.0-hybrid	-1.21099	0.000888599	-2.31496		29.7689	39.267	77.3216	49.2295
gene17052-v1.0-hybrid	-1.21531	9.72e-06	-2.3219		155.733	149.678	229.542	307.974
gene16330-v1.0-hybrid	-1.21669	2.27e-06	-2.32414		57.0408	69.2919	104.213	116.096
gene20231-v1.0-hybrid	-1.21697	1.67e-06	-2.32458		545.065	467.052	809.047	959.831
gene10572-v1.0-hybrid	-1.2275	0.00733457	-2.34161		14.4868	12.1912	17.2911	36.8611
gene17092-v1.0-hybrid	-1.2312	3.59e-07	-2.34763		14.5013	15.662	28.4174	24.4354
gene02102-v1.0-hybrid	-1.23218	1.42e-06	-2.34922		489.64	641.392	982.787	1009.65
gene05004-v1.0-hybrid	-1.23552	0.000781934	-2.35467		49.3435	68.6323	136.794	84.4483
gene05774-v1.0-hybrid	-1.23981	4.16e-05	-2.36167		34.7439	51.44	72.4762	83.6149
gene27441-v1.0-hybrid	-1.24031	1.02e-05	-2.3625		533.299	515.446	789.272	1097.96
gene20726-v1.0-hybrid	-1.24421	0.000569626	-2.36889		7.00771	11.1756	18.0458	16.0866
gene22612-v1.0-hybrid	-1.24455	0.00115267	-2.36944		450.928	286.224	848.639	569.706
gene21715-v1.0-hybrid	-1.24827	7.3e-05	-2.37556		107.607	73.3127	166.215	168.079
gene01668-v1.0-hybrid	-1.25149	0.0094042	-2.38087		51.6656	114.86	120.108	233.042
gene23632-v1.0-hybrid	-1.25401	0.00321372	-2.38503		1166.51	1173.44	1460.81	3238.2
gene17236-v1.0-hybrid	-1.25794	1.2e-05	-2.39154		17.4155	19.125	28.3503	38.457
gene27204-v1.0-hybrid	-1.26083	1.66e-06	-2.39634		351.19	366.928	556.404	744.6
gene24877-v1.0-hybrid	-1.2613	2.89e-05	-2.39712		210.261	256.286	354.672	506.311
gene05736-v1.0-hybrid	-1.26247	8.66e-05	-2.39906		17.7872	20.018	28.1592	42.5213
gene30485-v1.0-hybrid	-1.26444	0.000490736	-2.40234		14.7848	10.1925	24.0859	24.1647
gene24236-v1.0-hybrid	-1.26569	3.62e-05	-2.40442		7.5544	9.40273	14.2324	17.2321
gene29518-v1.0-hybrid	-1.26623	0.00830772	-2.40532		51.7822	35.4015	54.4483	134.578
gene30624-v1.0-hybrid	-1.27764	0.00346793	-2.42441		77.7932	139.488	159.078	289.6
gene07767-v1.0-hybrid	-1.27818	0.00941686	-2.42533		8.8905	12.9447	14.9179	33.6187
gene25213-v1.0-hybrid	-1.28355	1.66e-06	-2.43438		54.5065	68.8991	102.21	125.392
gene00233-v1.0-hybrid	-1.28615	1.05e-05	-2.43877		81.1182	81.6206	177.309	127.319
gene14172-v1.0-hybrid	-1.28842	0.00531327	-2.4426		1.52574	1.24428	3.62062	2.35775
gene08628-v1.0-hybrid	-1.29348	0.00823903	-2.45119		23.6787	12.3924	29.2529	52.6769
gene08333-v1.0-hybrid	-1.29522	0.000950618	-2.45414		48.0685	58.9051	74.0815	141.847
gene27337-v1.0-hybrid	-1.29674	0.00010741	-2.45672		78.6864	77.563	115.02	188.168
gene07184-v1.0-hybrid	-1.29687	0.000649093	-2.45695		87.9159	85.9889	120.902	227.862
gene15614-v1.0-hybrid	-1.29825	1.91e-06	-2.4593		36.0634	48.6784	73.5398	84.7828
gene32413-v1.0-hybrid	-1.30359	2.65e-08	-2.46842		31.6318	30.4984	57.1471	57.6499
gene19009-v1.0-hybrid	-1.3036	0.00108981	-2.46845		14.8317	11.4955	19.4875	34.6353
gene09356-v1.0-hybrid	-1.3088	0.000388684	-2.47736		23.1599	40.7439	56.1683	71.3639
gene22418-v1.0-hybrid	-1.30954	2.51e-05	-2.47862		108.848	77.1729	166.006	194.17
gene13413-v1.0-hybrid	-1.31062	0.00465932	-2.48048		0.725797	0.847005	1.24422	2.23322
gene29159-v1.0-hybrid	-1.31383	2.82e-09	-2.486		86.8554	96.7119	179.409	159.856
gene29769-v1.0-hybrid	-1.31669	0.00771205	-2.49094		65.6483	146.841	332.65	157.369
gene08440-v1.0-hybrid	-1.31764	0.000527113	-2.49259		3.60493	4.62765	8.87621	7.82633
gene02616-v1.0-hybrid	-1.32204	0.000152906	-2.5002		289.836	199.06	405.545	575.63
gene11968-v1.0-hybrid	-1.33358	2.26e-05	-2.52027		75.739	121.478	191.487	195.747
gene03613-v1.0-hybrid	-1.33781	0.00348077	-2.52768		93.4807	216.344	424.201	267.563
gene21349-v1.0-hybrid	-1.33853	0.00234959	-2.52893		71.4915	100.002	116.222	261.245
gene28087-v1.0-hybrid	-1.34039	3.77e-08	-2.53219		88.1405	86.5371	164.371	168.845
gene24120-v1.0-hybrid	-1.34437	0.00545218	-2.5392		1.48634	1.96497	2.8578	5.26553
gene02095-v1.0-hybrid	-1.34655	7.47e-05	-2.54303		121.847	110.138	178.536	292.567
gene13870-v1.0-hybrid	-1.34992	0.000202299	-2.54898		1914.11	2536.8	5800.02	3374.46
gene31864-v1.0-hybrid	-1.34993	0.000651906	-2.54899		19.2785	18.5911	51.9254	28.4976
gene20475-v1.0-hybrid	-1.35331	5.33e-05	-2.55498		19.2263	17.7702	32.8334	42.5333
gene25690-v1.0-hybrid	-1.35975	0.00251356	-2.5664		10.1565	12.7965	18.411	33.9154
gene00323-v1.0-hybrid	-1.36242	0.00835812	-2.57117		1.79003	4.0851	6.61612	8.24998
gene30577-v1.0-hybrid	-1.37277	0.000165458	-2.58967		158.19	211.295	287.417	491.298
gene13301-v1.0-hybrid	-1.37457	5.41e-06	-2.59291		17.9584	22.4228	46.8885	34.4864
gene07007-v1.0-hybrid	-1.37541	0.00962255	-2.59442		3.82502	6.07927	8.56747	18.0486
gene05563-v1.0-hybrid	-1.37884	6.77e-08	-2.60059		140.369	147.446	251.834	316.765
gene01820-v1.0-hybrid	-1.38197	5.78e-06	-2.60623		7.56492	8.2042	15.3283	16.7815
gene09728-v1.0-hybrid	-1.38533	0.00157049	-2.61233		6.40236	5.92339	10.4122	18.0766
gene21102-v1.0-hybrid	-1.3876	0.00155793	-2.61643		7.0897	10.9521	18.4331	22.9835
gene13274-v1.0-hybrid	-1.39177	0.00817066	-2.624		24.4306	19.5546	25.4666	93.9724
gene17309-v1.0-hybrid	-1.39248	0.00187271	-2.6253		3.22749	5.6054	7.16012	13.4843
gene18571-v1.0-hybrid	-1.39557	0.00617275	-2.63093		1.20814	2.35135	4.06261	5.16398
gene19254-v1.0-hybrid	-1.39729	0.00217539	-2.63406		2.01379	3.68616	6.35274	7.1328
gene22500-v1.0-hybrid	-1.39782	9.57e-05	-2.63502		193.334	280.066	384.274	628.788
gene13482-v1.0-hybrid	-1.40883	0.000176107	-2.65521		97.3791	111.891	160.925	299.168
gene30736-v1.0-hybrid	-1.41364	0.0048039	-2.66409		1.89149	1.88853	3.38424	6.57856
gene20714-v1.0-hybrid	-1.41543	0.00845888	-2.66739		0.676599	0.332636	1.23225	1.72504
gene15737-v1.0-hybrid	-1.41709	6.38e-06	-2.67047		37.5461	29.8483	58.8594	83.6236
gene30187-v1.0-hybrid	-1.41719	0.000121183	-2.67066		295.281	298.225	451.298	856.022
gene20964-v1.0-hybrid	-1.41974	0.00833026	-2.67537		7.20254	19.2247	21.4392	54.7015
gene32536-v1.0-hybrid	-1.42055	0.00282998	-2.67688		2.30716	2.00115	3.35578	7.5439
gene23827-v1.0-hybrid	-1.42541	2.26e-05	-2.6859		5.76789	8.58368	16.5252	14.262
gene18985-v1.0-hybrid	-1.4276	0.00419437	-2.68999		4.49806	10.3222	11.733	27.2317
gene15275-v1.0-hybrid	-1.42871	4.78e-05	-2.69205		23.8581	15.2123	41.2399	44.7687
gene22714-v1.0-hybrid	-1.43373	0.00583245	-2.70144		19.5023	33.3191	34.3878	113.045
gene24519-v1.0-hybrid	-1.44213	0.000361042	-2.71721		6.75997	13.1203	25.9669	19.964
gene30459-v1.0-hybrid	-1.4441	8.02e-08	-2.72093		88.6664	116.885	233.326	195.456
gene13868-v1.0-hybrid	-1.44635	0.000583118	-2.72518		994.896	1945.87	4365.83	2596.37
gene07262-v1.0-hybrid	-1.4514	1.42e-06	-2.73474		80.3384	65.3915	133.856	179.946
gene29504-v1.0-hybrid	-1.45379	0.00193183	-2.73928		14.913	22.7973	68.7182	27.8403
gene00477-v1.0-hybrid	-1.45782	0.00107076	-2.74693		5.73314	13.6042	24.6773	23.1002
gene24531-v1.0-hybrid	-1.46098	0.000194403	-2.75296		11.3805	16.5741	25.4382	39.7982
gene23533-v1.0-hybrid	-1.46676	0.000367232	-2.764		13.2886	28.1982	43.3804	55.604
gene13871-v1.0-hybrid	-1.47315	4.43e-07	-2.77628		845.835	1276.73	2140.5	2451.22
gene21369-v1.0-hybrid	-1.47536	6.14e-12	-2.78052		85.7532	80.1622	170.543	175.029
gene22999-v1.0-hybrid	-1.47565	0.000527113	-2.78109		2.72699	1.7881	4.5558	6.66843
gene01960-v1.0-hybrid	-1.47746	4.8e-06	-2.78458		20.8457	14.7588	40.2058	39.4735
gene21621-v1.0-hybrid	-1.48256	9.64e-07	-2.79443		6.46962	8.37097	13.9579	18.6803
gene13049-v1.0-hybrid	-1.48373	0.00215729	-2.79671		2.59156	7.13127	10.5764	15.7877
gene22183-v1.0-hybrid	-1.48595	0.000225223	-2.80102		19.1145	17.951	30.3958	59.5806
gene23705-v1.0-hybrid	-1.49311	0.00999999	-2.81495		0.018138	0.116419	0.338187	1.88089
gene30828-v1.0-hybrid	-1.50204	9.13e-09	-2.83243		211.327	232.659	408.54	557.733
gene08291-v1.0-hybrid	-1.50328	7.86e-10	-2.83486		4428.75	3523.03	8487.16	8706.75
gene01806-v1.0-hybrid	-1.50762	2.26e-05	-2.84341		10.9229	8.88509	19.477	27.2894
gene13327-v1.0-hybrid	-1.51426	0.00722336	-2.85652		2.56063	5.47847	6.18167	23.8266
gene29770-v1.0-hybrid	-1.51555	6.07e-07	-2.85907		6.76027	7.8758	13.8286	19.2931
gene30699-v1.0-hybrid	-1.5208	0.00300701	-2.86951		1.15812	0.830791	2.48266	3.68922
gene03952-v1.0-hybrid	-1.5277	1.45e-06	-2.88326		4.00832	4.49878	8.57626	11.0792
gene08157-v1.0-hybrid	-1.52801	0.00123176	-2.88388		27.6859	79.7289	121.876	176.885
gene07040-v1.0-hybrid	-1.5301	0.00130491	-2.88806		40.7514	105.43	263.944	145.486
gene13441-v1.0-hybrid	-1.53079	0.00941686	-2.88943		0.53199	1.11423	1.30514	8.93637
gene26289-v1.0-hybrid	-1.53495	0.000278856	-2.89778		19.6846	22.9015	75.8262	34.3496
gene32408-v1.0-hybrid	-1.53498	0.000107658	-2.89784		252.236	290.686	434.394	929.192
gene11291-v1.0-hybrid	-1.53612	4.73e-05	-2.90013		15.2493	18.967	29.2464	54.9191
gene18374-v1.0-hybrid	-1.53733	0.00575504	-2.90257		2.00622	1.28769	3.71939	8.81294
gene31867-v1.0-hybrid	-1.53846	4.92e-06	-2.90485		24.2527	22.0355	66.9677	42.6853
gene24545-v1.0-hybrid	-1.54187	1.21e-13	-2.91172		83.0232	79.804	178.117	176.862
gene04913-v1.0-hybrid	-1.54393	0.00029092	-2.91588		2.27883	1.78495	5.46665	5.29589
gene04438-v1.0-hybrid	-1.54811	0.000469875	-2.92433		6.01464	10.6906	28.5066	16.3658
gene30357-v1.0-hybrid	-1.55726	0.00614475	-2.94295		1.16699	1.96298	10.2996	2.82834
gene31868-v1.0-hybrid	-1.55802	0.000411401	-2.9445		2.13035	3.18122	6.07973	8.36572
gene31861-v1.0-hybrid	-1.55848	0.000537303	-2.94543		2.13035	3.29284	8.80639	6.11148
gene09348-v1.0-hybrid	-1.56676	2.72e-07	-2.96239		91.2456	70.5311	163.205	219.929
gene07584-v1.0-hybrid	-1.57174	0.000184853	-2.97264		2.73639	4.8558	9.10596	11.1279
gene31863-v1.0-hybrid	-1.57246	0.00731619	-2.97411		0.608672	0.613919	6.81666	1.30245
gene03951-v1.0-hybrid	-1.57424	0.000317061	-2.97779		1.70964	2.82647	4.98348	7.46163
gene14083-v1.0-hybrid	-1.5744	0.00624184	-2.97812		0.75815	0.744241	5.51829	1.7471
gene09349-v1.0-hybrid	-1.57674	0.000117887	-2.98295		31.3759	62.0217	149.654	96.4445
gene29556-v1.0-hybrid	-1.57976	0.00104303	-2.9892		0.808138	1.73918	3.5051	4.13538
gene05895-v1.0-hybrid	-1.5847	0.000184853	-2.99946		23.91	44.7093	64.9619	121.504
gene30406-v1.0-hybrid	-1.59088	0.00606833	-3.01234		0.901233	3.73104	18.0258	37.1231
gene32378-v1.0-hybrid	-1.59289	0.00496792	-3.01652		0.0354583	0.136554	0.540923	4.90265
gene07644-v1.0-hybrid	-1.59403	0.00121575	-3.01891		33.668	47.1756	58.73	196.109
gene29305-v1.0-hybrid	-1.59446	6.62e-08	-3.01982		17.24	24.1727	50.6267	48.1578
gene04092-v1.0-hybrid	-1.5992	6.41e-06	-3.02976		4.58721	5.06867	12.106	12.3773
gene29108-v1.0-hybrid	-1.60797	0.00184292	-3.04823		0.624779	1.29022	2.01443	4.5853
gene13272-v1.0-hybrid	-1.6095	0.000772618	-3.05147		85.484	108.785	144.127	457.273
gene11937-v1.0-hybrid	-1.61294	0.00041797	-3.05875		9.99081	17.7173	55.3431	26.2273
gene01374-v1.0-hybrid	-1.6148	1.94e-05	-3.06269		9.68629	18.742	33.1956	41.3919
gene15290-v1.0-hybrid	-1.61623	1.1e-05	-3.06574		225.947	435.024	748.471	967.942
gene21166-v1.0-hybrid	-1.61781	3.22e-05	-3.06909		52.0044	72.6707	220.081	113.027
gene12442-v1.0-hybrid	-1.61993	3e-07	-3.0736		52.0791	86.2869	158.156	184.632
gene01967-v1.0-hybrid	-1.62572	0.00181443	-3.08597		3.39893	2.37993	6.54689	14.5971
gene11717-v1.0-hybrid	-1.62613	0.00115413	-3.08684		52.738	53.0002	76.6679	278.245
gene04044-v1.0-hybrid	-1.62777	0.00507548	-3.09035		16.6986	62.9101	246.844	407.951
gene31668-v1.0-hybrid	-1.62787	0.00331827	-3.09057		0.263115	0.516575	0.970673	2.40748
gene03533-v1.0-hybrid	-1.62881	0.000950618	-3.09258		34.9605	89.8331	281.728	124.711
gene25026-v1.0-hybrid	-1.6304	1.71e-05	-3.09599		95.817	145.836	411.649	232.635
gene25547-v1.0-hybrid	-1.63346	9.66e-07	-3.10255		24.4558	15.9932	56.6722	47.0967
gene29334-v1.0-hybrid	-1.63769	1.58e-08	-3.11168		110.697	132.616	353.586	245.392
gene30827-v1.0-hybrid	-1.64003	2.55e-05	-3.11672		64.0908	44.6411	106.357	192.793
gene09392-v1.0-hybrid	-1.65159	0.000102818	-3.14179		185.85	358.145	537.965	1041.04
gene12033-v1.0-hybrid	-1.65164	2.2e-06	-3.1419		10.7515	19.5173	38.4421	40.9243
gene30439-v1.0-hybrid	-1.6585	6.38e-06	-3.15688		8.40322	12.2872	21.1337	34.776
gene27779-v1.0-hybrid	-1.65914	0.00355342	-3.15829		0.613605	0.55138	2.08015	4.59551
gene28881-v1.0-hybrid	-1.66281	4.19e-10	-3.16634		21.1594	25.2911	49.6539	65.0947
gene28309-v1.0-hybrid	-1.66294	1.7e-05	-3.1666		1.68155	1.81044	4.36733	5.37499
gene14940-v1.0-hybrid	-1.67288	0.00359552	-3.18851		5.7564	16.2392	67.8331	189.128
gene02329-v1.0-hybrid	-1.6734	2.33e-06	-3.18965		108.463	177.297	463.935	304.514
gene10824-v1.0-hybrid	-1.67379	0.000240822	-3.19052		1.57009	2.41443	4.0613	8.49886
gene01998-v1.0-hybrid	-1.67639	0.00013204	-3.19627		5.65435	14.0797	32.4478	27.3944
gene18204-v1.0-hybrid	-1.67877	0.000685829	-3.20156		1.1716	2.89228	6.68328	7.42463
gene11928-v1.0-hybrid	-1.6799	2.46e-05	-3.20406		3.95156	5.82016	11.034	16.966
gene04529-v1.0-hybrid	-1.68638	3.31e-06	-3.21848		18.295	12.1476	37.4264	47.1438
gene28851-v1.0-hybrid	-1.68872	7.98e-07	-3.22371		6.00822	4.87446	15.8056	13.6793
gene22792-v1.0-hybrid	-1.69382	0.000120451	-3.23513		3.51733	2.80254	7.05841	12.8569
gene11145-v1.0-hybrid	-1.71179	0.00146248	-3.27566		2.72806	2.4514	18.3974	4.71494
gene26579-v1.0-hybrid	-1.71535	8.33e-08	-3.28376		99.6246	65.6485	200.592	247.639
gene17452-v1.0-hybrid	-1.72791	0.00047317	-3.31248		99.9824	102.783	158.278	594.821
gene16238-v1.0-hybrid	-1.73697	6.04e-18	-3.33335		117.067	124.364	314.619	290.262
gene15284-v1.0-hybrid	-1.7412	5.24e-07	-3.34313		64.4901	114.778	217.173	289.195
gene13414-v1.0-hybrid	-1.74381	1.52e-07	-3.34919		1.1003	1.24891	3.02331	3.54978
gene28200-v1.0-hybrid	-1.74523	0.00143346	-3.35249		0.145409	0.303325	0.908863	1.4241
gene19724-v1.0-hybrid	-1.7616	0.00134764	-3.39075		0.438861	1.52914	6.11043	4.55094
gene25478-v1.0-hybrid	-1.76386	6.69e-11	-3.39606		37.0711	36.3347	83.717	113.485
gene21507-v1.0-hybrid	-1.78109	1.3e-13	-3.43687		45.4554	43.5141	131.948	104.544
gene12397-v1.0-hybrid	-1.79058	9.13e-09	-3.45953		17.7363	26.269	52.5072	72.295
gene30625-v1.0-hybrid	-1.79279	0.00123176	-3.46485		0.226488	0.785004	1.76595	4.61902
gene01275-v1.0-hybrid	-1.79784	3.34e-05	-3.47698		4.29905	2.82833	9.56415	15.1079
gene01934-v1.0-hybrid	-1.81109	5.7e-05	-3.50907		18.2924	14.4527	31.387	87.0516
gene16979-v1.0-hybrid	-1.81227	9.19e-14	-3.51194		31.4815	33.8207	97.3096	80.5216
gene05204-v1.0-hybrid	-1.81776	1.58e-12	-3.52534		15.4741	16.0823	38.2658	49.1648
gene28574-v1.0-hybrid	-1.82785	6.18e-05	-3.55006		2.00521	5.95819	14.0352	15.3651
gene14158-v1.0-hybrid	-1.82964	0.000390955	-3.5545		2.37501	7.94867	17.6124	30.1017
gene31858-v1.0-hybrid	-1.84214	4.36e-06	-3.5854		13.4468	25.9594	50.3117	81.1911
gene07920-v1.0-hybrid	-1.84214	2.74e-08	-3.58541		15.2503	20.3469	41.2185	66.5645
gene10681-v1.0-hybrid	-1.85486	3.77e-05	-3.61716		2.1263	2.25892	9.50742	7.09638
gene07504-v1.0-hybrid	-1.85529	7.96e-06	-3.61824		3.11905	7.50484	19.7659	16.9938
gene05480-v1.0-hybrid	-1.85676	0.000456552	-3.62192		1.08148	1.64071	5.24942	9.51561
gene25352-v1.0-hybrid	-1.88285	2.38e-11	-3.68804		105.794	162.757	382.369	413.776
gene14536-v1.0-hybrid	-1.90706	2.66e-10	-3.75045		61.3559	76.0786	168.648	256.196
gene01868-v1.0-hybrid	-1.92378	6.17e-06	-3.79415		22.4948	35.7423	153.716	67.1228
gene28752-v1.0-hybrid	-1.92521	8.38e-05	-3.79791		0.833139	1.19291	3.06879	6.46121
gene32171-v1.0-hybrid	-1.92676	1.68e-05	-3.80201		3.01578	7.17154	16.4248	24.4946
gene02557-v1.0-hybrid	-1.92788	9.22e-09	-3.80495		28.2255	21.498	62.9435	100.576
gene14135-v1.0-hybrid	-1.9404	8.99e-05	-3.83812		0.590972	1.76002	4.44759	6.9999
gene11952-v1.0-hybrid	-1.94756	2.11e-06	-3.85722		16.0219	34.7245	118.293	71.9656
gene10931-v1.0-hybrid	-1.94923	4.36e-08	-3.86169		2.03231	2.73311	9.62906	6.64582
gene10617-v1.0-hybrid	-1.94986	3.02e-05	-3.86337		101.583	216.639	378.444	1021.15
gene10616-v1.0-hybrid	-1.95428	2.95e-05	-3.87522		19.9805	38.9643	68.7069	192.545
gene15701-v1.0-hybrid	-1.96264	0.00016607	-3.89773		0.978033	1.73839	5.03712	11.5291
gene24336-v1.0-hybrid	-2.00953	5.46e-06	-4.02652		23.5381	57.3284	120.555	228.914
gene29357-v1.0-hybrid	-2.03476	2.21e-13	-4.09755		19.3486	21.0011	56.4826	78.3603
gene11954-v1.0-hybrid	-2.03917	7.86e-10	-4.1101		28.4555	45.7957	156.792	107.585
gene02127-v1.0-hybrid	-2.05178	3.64e-08	-4.14617		25.3375	52.7142	170.382	128.611
gene23856-v1.0-hybrid	-2.05825	0.000147086	-4.16482		0.921673	0.0763324	5.74507	6.13197
gene24332-v1.0-hybrid	-2.06755	7.88e-08	-4.19174		14.8484	23.8637	96.71	57.657
gene28765-v1.0-hybrid	-2.06889	9.4e-06	-4.19565		20.1278	12.2285	123.893	40.1848
gene24335-v1.0-hybrid	-2.06952	1.42e-06	-4.19748		23.9493	53.1174	120.083	221.479
gene16174-v1.0-hybrid	-2.07886	4.46e-05	-4.22474		3.07261	1.14178	20.3871	7.77934
gene25880-v1.0-hybrid	-2.09435	3.77e-07	-4.27033		2.33119	2.43723	6.80295	14.1224
gene30571-v1.0-hybrid	-2.09636	6.18e-07	-4.27628		4.12928	3.78626	21.7476	13.8203
gene26082-v1.0-hybrid	-2.09679	1.02e-18	-4.27755		3.60493	3.52935	11.1047	12.9483
gene00723-v1.0-hybrid	-2.132	1.41e-06	-4.38324		1.99658	3.73772	11.8448	16.4867
gene27108-v1.0-hybrid	-2.13765	4.41e-06	-4.40045		8.58262	18.0367	104.122	40.1939
gene19781-v1.0-hybrid	-2.15206	1.71e-08	-4.44461		3.94975	6.19703	15.9403	27.5946
gene25876-v1.0-hybrid	-2.17157	1.35e-06	-4.50512		0.976543	1.36355	3.68804	8.76459
gene28344-v1.0-hybrid	-2.17859	4e-08	-4.5271		9.42518	18.2417	79.0191	46.3351
gene13440-v1.0-hybrid	-2.18347	2.65e-05	-4.54244		0.112361	0.216358	1.61887	1.58593
gene19782-v1.0-hybrid	-2.19172	4.07e-13	-4.56851		11.2726	12.7277	36.7696	56.8654
gene13384-v1.0-hybrid	-2.19901	5.94e-08	-4.59164		0.789585	0.496012	2.91877	3.31001
gene24293-v1.0-hybrid	-2.22243	3.44e-06	-4.66677		0.450616	1.09907	4.81196	5.34781
gene06704-v1.0-hybrid	-2.22732	3.05e-05	-4.68263		0	0.0740424	2.19976	2.3925
gene05374-v1.0-hybrid	-2.24053	4.59e-06	-4.7257		4.62519	2.30509	12.5898	37.8686
gene13960-v1.0-hybrid	-2.26679	9.38e-08	-4.81251		8.96183	16.2797	94.7256	40.5893
gene32380-v1.0-hybrid	-2.29358	1.87e-06	-4.9027		1.36096	5.53238	20.1026	29.7942
gene08728-v1.0-hybrid	-2.29823	1.62e-09	-4.91854		28.4068	65.3424	219.12	238.419
gene11628-v1.0-hybrid	-2.30722	4.82e-09	-4.94928		0.842094	1.62149	5.07636	7.48046
gene06350-v1.0-hybrid	-2.31223	2.15e-07	-4.9665		4.32592	10.8461	59.9204	32.3205
gene13962-v1.0-hybrid	-2.36348	2.08e-07	-5.1461		2.47949	1.89621	21.1928	8.8746
gene11953-v1.0-hybrid	-2.37415	1.31e-10	-5.18431		3.87647	8.36583	32.3774	29.9386
gene28696-v1.0-hybrid	-2.38467	1.07e-07	-5.22224		0.691604	0.36557	4.76958	2.51562
gene16481-v1.0-hybrid	-2.43135	1.7e-16	-5.39396		15.4316	21.7581	101.669	71.6466
gene13998-v1.0-hybrid	-2.43289	2.6e-14	-5.39974		1.83481	3.13442	11.7105	12.3918
gene31766-v1.0-hybrid	-2.4599	6.08e-08	-5.50179		0.190923	0.103195	1.07305	1.27359
gene10189-v1.0-hybrid	-2.48324	1.86e-14	-5.59153		4.40181	4.74131	27.4862	19.4128
gene13390-v1.0-hybrid	-2.53744	7.22e-07	-5.80559		0.471918	0.504835	17.2647	4.53124
gene05644-v1.0-hybrid	-2.56262	2.65e-12	-5.90779		0.562163	0.545637	2.82377	3.94958
gene05059-v1.0-hybrid	-2.60223	4.55e-07	-6.07224		0	0	1.12144	1.52463
gene17854-v1.0-hybrid	-2.62508	1.32e-09	-6.1692		1.25845	2.22127	17.5314	11.1469
gene27107-v1.0-hybrid	-2.63335	4.1e-09	-6.20465		0.910719	2.53303	17.6238	13.4665
gene04045-v1.0-hybrid	-2.69712	5.88e-16	-6.48505		2.7037	2.69946	15.4798	18.6914
gene02512-v1.0-hybrid	-2.76936	7.75e-14	-6.81805		1.93196	2.91138	17.7974	18.0986
gene12266-v1.0-hybrid	-2.95585	1.78e-21	-7.75891		2.02405	1.93597	13.5887	15.9134
gene16897-v1.0-hybrid	-2.97112	1.41e-09	-7.84143		0.0271217	0.0348162	1.632	2.15625
gene09337-v1.0-hybrid	-3.00415	4.39e-16	-8.02304		0.512409	1.06257	7.33252	7.03942
gene07770-v1.0-hybrid	-3.08635	4.22e-17	-8.49346		1.32089	2.2891	18.7511	16.6653
gene08627-v1.0-hybrid	-3.34571	1.89e-16	-10.1662		0.743285	1.87014	14.6902	25.7611
gene20246-v1.0-hybrid	-3.59763	3.09e-23	-12.1058		0.71186	0.328036	7.92036	8.6648
gene07848-v1.0-hybrid	-3.67516	3.91e-16	-12.7742		0.0670685	0.172192	10.2883	6.95493
gene18559-v1.0-hybrid	-3.75487	3.61e-24	-13.4998		0.511079	0.374898	8.41538	9.25367
gene06730-v1.0-hybrid	-3.93152	1.42e-28	-15.2583		1.7762	1.47104	24.9597	41.7234
gene26416-v1.0-hybrid	-4.05945	1.64e-19	-16.6731		0	0.00815445	0.796779	1.55167
gene29989-v1.0-hybrid	-4.19185	5.23e-21	-18.2756		0	0	13.778	8.84323
gene21553-v1.0-hybrid	-4.25508	4.37e-22	-19.0944		0	0	21.4062	19.1335
gene14777-v1.0-hybrid	-4.40429	1.05e-24	-21.175		0.169644	0	26.4546	31.6654
gene12272-v1.0-hybrid	-4.55459	2.9e-26	-23.5		0	0	15.7433	14.269
gene28620-v1.0-hybrid	-4.66406	9.56e-28	-25.3526		0.0401477	0	4.28723	8.34968
gene05643-v1.0-hybrid	-5.13188	9.4e-56	-35.0632		0.418118	0.289013	19.2717	19.3816
gene03099-v1.0-hybrid	-5.28975	8.48e-42	-39.1177		0.0559084	0.125597	16.0628	8.0845
gene24512-v1.0-hybrid	-6.65146	4.16e-73	-100.529		0.0645659	0	53.2976	69.4835

## Sheet: gene descriptions
	description												log2FoldChange
gene12591	description = Anthocyanidin 3-O-glucosyltransferase 2 (putative) -- fatm_description = Kaempferol 3-O-beta-D-galactosyltransferase												6.13367
gene20417	description = Mesoderm induction early response protein 2 (Mi-er2) (probable)												5.90279
gene12297													4.98798
gene22393	description = Cysteine desulfurase 1, mitochondrial, Precursor (similar to) -- fatm_description = Cysteine desulfurase												4.51226
gene05186	description = Beta-glucan synthesis-associated protein SKN1 (similar to)												4.49866
gene13009	description = F-box/kelch-repeat protein At3g06240 (probable) -- fatm_description = Putative F-box protein At3g10240												4.41625
gene31664	description = Protein split ends (probable)												4.35274
gene27903	description = Elongation factor Tu GTP-binding domain-containing protein 1 (probable) -- fatm_description = Tu GTP-binding domain-containing protein 1												4.2094
gene20416	description = F-box/FBD/LRR-repeat protein At1g13570 (probable) -- fatm_description = FBD/LRR-repeat protein At1g13570												3.49053
gene11148	description = Histone acetyltransferase p300 (p300 HAT) (probable)												3.17133
gene31665	description = Probable cysteine proteinase At3g19400, Precursor (similar to) -- fatm_description = Probable cysteine proteinase At3g19400												3.10883
gene00590	description = Wall-associated receptor kinase-like 8, Precursor (probable) -- fatm_description = associated receptor kinase-like												3.07299
gene06615	description = GTP-binding protein GUF1 homolog (similar to) -- fatm_description = Elongation factor 4												3.04105
gene27054	description = Pentatricopeptide repeat-containing protein At2g13600 (probable) -- fatm_description = Pentatricopeptide repeat-containing protein												2.8019
gene14572	description = Protein sip5 (probable)												2.73796
gene20261	description = TMV resistance protein N (probable) -- fatm_description = TMV resistance protein N												2.68176
gene29882	description = Catalytic, putative (probable)												2.61914
gene11546	fatm_description = Cyclopropane-fatty-acyl-phospholipid synthase												2.51941
gene14529	description = Phospholipase D delta (AtPLDdelta) (putative) -- fatm_description = Phospholipase D alpha 1												2.51537
gene01747	description = Protein TRANSPARENT TESTA 12 (probable) -- fatm_description = TRANSPARENT TESTA 12												2.4705
gene29146	description = Keratin-associated protein 10-7 (probable)												2.46636
gene29581	description = RRP12-like protein (probable) -- fatm_description = RRP12-like protein												2.37609
gene19713	description = Solute carrier family 22 member 3 (probable) -- fatm_description = Organic cation/carnitine transporter 3												2.37098
gene05020	description = Gibberellin 2-beta-dioxygenase 2 (putative) -- fatm_description = Gibberellin 2-beta-dioxygenase												2.36072
gene06823	description = Myosin heavy chain kinase B (MHCK-B) (probable) -- fatm_description = Putative E3 ubiquitin-protein ligase LIN												2.32965
gene18319	description = Exocyst complex protein EXO70 (probable) -- fatm_description = Aluminum-activated malate transporter 1												2.32574
gene31703	description = Cat eye syndrome critical region protein 2 (probable)												2.2678
gene02263	description = Nitrate reductase [NADH] (NR) (putative) -- fatm_description = Inducible nitrate reductase [NADH] 2												2.26126
gene20390	description = 50S ribosomal protein L18 (probable)												2.24367
gene34210	description = Protein piccolo (probable)												2.23857
gene29056	description = E3 ubiquitin-protein ligase BRE1-like 2 (probable)												2.22705
gene14750	description = DnaJ homolog subfamily C member 2 (MIDA1) (probable) -- fatm_description = RADIALIS-like 6												2.22125
gene25897	description = Chloride channel protein CLC-b (AtCLC-b) (putative) -- fatm_description = Putative chloride channel-like protein CLC-g												2.21026
gene05261													2.18829
gene22686													2.1766
gene14986	description = Aspartic proteinase nepenthesin-2, Precursor (probable) -- fatm_description = ASPARTIC PROTEASE IN GUARD CELL 2												2.17564
gene05786	description = Ankyrin repeat domain-containing protein 17 (probable)												2.1683
gene11154	description = Auxin-induced protein 5NG4 (probable) -- fatm_description = WAT1-related protein At4g08300												2.15249
gene14606	description = Chaperone protein dnaJ 11, chloroplastic (AtJ11), Precursor (putative) -- fatm_description = protein DnaJ												2.14874
gene18812	description = Laccase-4, Precursor (putative) -- fatm_description = Laccase-12/13												2.10647
gene28038	description = Nuclear receptor subfamily 0 group B member 2 (similar to)												2.04084
gene01279	description = Plasma membrane ATPase 1 (similar to) -- fatm_description = Putative ATPase, plasma membrane-like												2.04032
gene19905	description = Probably inactive leucine-rich repeat receptor-like protein kinase At2g25790, Precursor (probable) -- fatm_description = LRR receptor-like serine/threonine-protein kinase												1.96583
gene23387	description = DNA (cytosine-5)-methyltransferase 1 (Dnmt1) (probable)												1.93104
gene28808	description = Probable NADP-dependent oxidoreductase P1 -- fatm_description = alkenal reductase (NADP(+)-dependent												1.9297
gene02597	description = Zinc finger protein GLI1 (probable)												1.92218
gene01986	description = Xyloglucan endotransglucosylase/hydrolase protein 9 (At-XTH9), Precursor (putative) -- fatm_description = Xyloglucan endotransglucosylase/hydrolase												1.91656
gene16907	description = Glutamate receptor 2.1 (AtGLR3), Precursor (probable) -- fatm_description = Glutamate receptor 2												1.85959
gene00613	description = Sodium/hydrogen exchanger 7 (NHE-7) (putative) -- fatm_description = hydrogen exchanger 7												1.84812
gene03607	description = Type I inositol-1,4,5-trisphosphate 5-phosphatase CVP2 (similar to) -- fatm_description = I inositol 1,4,5-trisphosphate 5-phosphatase CVP2												1.84647
gene02393	description = Probable ubiquitin-conjugating enzyme E2 24 -- fatm_description = Probable ubiquitin-conjugating enzyme E2 23												1.84262
gene09512	description = Tubulin alpha-2 chain (probable) -- fatm_description = Tubulin alpha												1.8287
gene19829	description = Superoxide dismutase 1 copper chaperone (similar to) -- fatm_description = Heavy metal-associated isoprenylated plant protein 26												1.78232
gene05162	description = Endochitinase 1, Precursor (probable) -- fatm_description = Chitinase-like protein 2												1.77617
gene24993	description = Chlorophyll a-b binding protein 13, chloroplastic, Precursor (similar to) -- fatm_description = a-b binding protein												1.7708
gene21608	description = Zinc finger CCCH domain-containing protein 18 (AtC3H18) (putative) -- fatm_description = CCCH domain-containing protein 54												1.75016
gene17750	description = Two-component response regulator-like APRR2 (probable) -- fatm_description = Probable transcription factor GLK2												1.739
gene20593	description = Lectin-domain containing receptor kinase A4.1, Precursor (probable) -- fatm_description = inactive L-type lectin-domain containing receptor kinase III.1												1.72712
gene19972	description = Zinc transporter 1, Precursor (similar to) -- fatm_description = transport protein 2												1.72682
gene15201	description = BEL1-like homeodomain protein 11 (BEL1-like protein 11) (similar to) -- fatm_description = BEL1-like homeodomain protein												1.71304
gene23633	description = Holliday junction resolvase recU (probable)												1.70856
gene22118	fatm_description = Probable trehalose-phosphate phosphatase												1.70551
gene16185	description = Photosystem I reaction center subunit N, chloroplastic (PSI-N), Precursor (putative) -- fatm_description = center subunit N, chloroplastic												1.69922
gene07513	description = Puromycin-sensitive aminopeptidase (PSA) (probable) -- fatm_description = Aminopeptidase M1												1.66236
gene31743	description = Sulfate transporter 2.1 (similar to) -- fatm_description = affinity sulfate transporter 2												1.65111
gene05141	description = leucine-rich repeat transmembrane protein kinase, putative (probable)												1.64344
gene23193	description = Chlorophyll a-b binding protein 6A, chloroplastic, Precursor (putative) -- fatm_description = b binding protein 1B-21, chloroplastic												1.64139
gene25277	description = DnaJ homolog subfamily C member 2 (MIDA1) (probable) -- fatm_description = RADIALIS-like 6												1.63219
gene25615	description = Glutamate receptor 2.8, Precursor (similar to) -- fatm_description = Glutamate receptor 2												1.5878
gene32471	description = F-box/LRR-repeat protein At4g14096 (probable) -- fatm_description = LRR-repeat protein												1.56714
gene21281	description = Laccase-5, Precursor (similar to) -- fatm_description = Laccase-12/13												1.5632
gene16992	description = Somatic embryogenesis receptor kinase 1 (AtSERK1), Precursor (probable) -- fatm_description = BRASSINOSTEROID INSENSITIVE 1-associated receptor kinase 1												1.55966
gene16870	description = Nuclear envelope pore membrane protein POM 121C (POM121-2) (probable)												1.55323
gene05178	description = Two-component response regulator ARR1 (putative) -- fatm_description = component response regulator ARR2												1.54867
gene07735	description = Receptor-like protein kinase HSL1, Precursor (probable) -- fatm_description = BRASSINOSTEROID INSENSITIVE 1-associated receptor kinase 1												1.54722
gene30646													1.53728
gene15568	description = (+)-delta-cadinene synthase isozyme C2 (D-cadinene synthase C2) (probable) -- fatm_description = (+)-delta-cadinene synthase isozyme												1.52762
gene06681	description = Coatomer subunit beta-2 (Beta-COP 2) (similar to)												1.51888
gene24514	description = F-box protein PP2-B1 (AtPP2-B1) (probable)												1.51585
gene15996	description = Protein KIAA0664 homolog (probable) -- fatm_description = Clustered mitochondria protein homolog												1.50031
gene05700	description = D-3-phosphoglycerate dehydrogenase, chloroplastic (3-PGDH), Precursor (putative) -- fatm_description = D-3-phosphoglycerate dehydrogenase												1.47952
gene05685	description = Probable xyloglucan glycosyltransferase 5 (AtCslC5) (similar to) -- fatm_description = Xyloglucan glycosyltransferase												1.47407
gene17531	description = Kinesin light chain (KLC) (probable) -- fatm_description = protein L26-1												1.47166
gene26333	description = Ribulose bisphosphate carboxylase/oxygenase activase, chloroplastic (RuBisCO activase), Precursor (putative) -- fatm_description = carboxylase/oxygenase activase												1.46192
gene01553	description = BTB/POZ domain-containing protein At5g48800 (probable) -- fatm_description = POZ domain-containing protein At5g67385												1.4595
gene23997	description = Putative pentatricopeptide repeat-containing protein At1g69350, mitochondrial, Precursor (probable) -- fatm_description = Putative pentatricopeptide repeat-containing protein At1g69350, mitochondrial												1.45814
gene08990	description = GATA transcription factor 13 (probable) -- fatm_description = GATA transcription factor 12												1.45396
gene28474	description = Titin (probable)												1.44073
gene06295	description = Squamosa promoter-binding-like protein 13 (probable) -- fatm_description = promoter-binding-like protein 13B												1.43662
gene14734	description = Probable replication factor C subunit 3 -- fatm_description = factor C subunit 3												1.43361
gene26029	description = Chlorophyll a-b binding protein P4, chloroplastic, Precursor (putative) -- fatm_description = b binding protein 1B-20, chloroplastic												1.43303
gene08941	description = 60S ribosome subunit biogenesis protein NOP8 (probable)												1.43082
gene09340	description = Potassium channel SKOR (similar to) -- fatm_description = repeat, PH and SEC7 domain containing protein secG												1.42107
gene28569	description = Abscisic acid 8'-hydroxylase 4 (ABA 8'-hydroxylase 4) (putative) -- fatm_description = Abscisic acid 8'-hydroxylase												1.4157
gene11904	description = Ankyrin-3 (ANK-3) (probable) -- fatm_description = protein phosphatase 6 regulatory ankyrin repeat subunit												1.41098
gene02502	description = Magnesium-chelatase subunit H (probable) -- fatm_description = chelatase subunit ChlH, chloroplastic												1.4048
gene16569	description = Auxin-responsive protein IAA4 (putative) -- fatm_description = Auxin-responsive protein												1.3956
gene19926	description = Probable GMP synthase [glutamine-hydrolyzing]												1.38655
gene24271	description = Chlorophyll a-b binding protein 8, chloroplastic, Precursor (putative) -- fatm_description = b binding protein 8, chloroplastic												1.37643
gene02077	description = Superoxide dismutase 1 copper chaperone (probable) -- fatm_description = Copper transport protein ATX1												1.33884
gene25767	description = Aquaporin TIP2-1 (AtTIP2) (putative) -- fatm_description = Probable aquaporin TIP-type RB7-18C												1.33221
gene14735	description = Epoxide hydrolase 2 (SEH) (probable) -- fatm_description = diseco-3-hydroxy-5,9,17-trioxoandrosta-1(10),2												1.32667
gene12337	description = Probable LRR receptor-like serine/threonine-protein kinase At5g10290, Precursor (similar to) -- fatm_description = BRASSINOSTEROID INSENSITIVE 1-associated receptor kinase 1												1.30704
gene10225	description = Dihydrofolate reductase (probable) -- fatm_description = UPF0483 protein												1.30379
gene10300	description = LOB domain-containing protein 41 (AS2-like protein 38) (putative) -- fatm_description = LOB domain-containing protein 41												1.30137
gene22891	description = Pleiotropic drug resistance protein 3 (similar to) -- fatm_description = Putative pleiotropic drug resistance protein 7												1.29526
gene12199	description = Microtubule-associated protein TORTIFOLIA1 (probable) -- fatm_description = Microtubule-associated protein												1.2831
gene07628	description = Probable transporter mch1												1.27527
gene28767	fatm_description = Transmembrane protein 56 homolog B												1.27156
gene06605	description = Brassinosteroid-regulated protein BRU1, Precursor (putative) -- fatm_description = Brassinosteroid-regulated protein BRU1												1.26053
gene17408	description = Putative quinone-oxidoreductase homolog, chloroplastic -- fatm_description = Quinone-oxidoreductase homolog, chloroplastic												1.25679
gene32082	description = Probable polygalacturonase (PG) -- fatm_description = Probable polygalacturonase												1.25372
gene22961	description = Transcription factor MYB86 (AtMYB86) (similar to) -- fatm_description = Trichome differentiation protein GL1												1.25355
gene12167	description = Pentatricopeptide repeat-containing protein At2g26790, mitochondrial, Precursor (probable) -- fatm_description = Pentatricopeptide repeat-containing protein At5g61990, mitochondrial												1.2469
gene01554	description = BTB/POZ domain-containing protein At5g48800 (probable) -- fatm_description = POZ domain-containing protein At5g67385												1.24452
gene18440	description = Putative disease resistance protein RGA3 (probable) -- fatm_description = Putative disease resistance protein RGA3												1.24309
gene11055	description = L-ascorbate oxidase (Ascorbase), Precursor (similar to) -- fatm_description = L-ascorbate oxidase												1.23889
gene28332	description = Probable disease resistance RPP8-like protein 2 -- fatm_description = Inactive disease susceptibility protein LOV1												1.23445
gene16206	description = ATP-dependent RNA helicase DBP3 (probable)												1.23223
gene31681	fatm_description = Uncharacterized ATP-dependent helicase C29A10.10c												1.22455
gene08548	description = Receptor protein kinase CLAVATA1, Precursor (putative) -- fatm_description = BRASSINOSTEROID INSENSITIVE 1-associated receptor kinase 1												1.21974
gene12577	description = 4-coumarate--CoA ligase 2 (4CL 2) (putative) -- fatm_description = coumarate--CoA ligase												1.20613
gene13142	description = Protein TRANSPARENT TESTA 12 (probable) -- fatm_description = TRANSPARENT TESTA 12												1.19752
gene26648													1.1926
gene25725	description = Probable serine/threonine-protein kinase RLCKVII -- fatm_description = LysM domain receptor-like kinase 3												1.18709
gene09230	description = Acyl-CoA synthetase family member 4 (probable) -- fatm_description = Putative acyl-activating enzyme 19												1.17671
gene03835	description = Anthocyanin 5-aromatic acyltransferase (5AT) (probable) -- fatm_description = Malonyl-coenzyme:anthocyanin 5-O-glucoside-6'''-O-malonyltransferase												1.17444
gene13126	description = ABC transporter C family member 10 (ABC transporter ABCC.10) (similar to) -- fatm_description = Oligomycin resistance ATP-dependent permease YOR1												1.17175
gene04467	description = ABC transporter G family member 14 (ABC transporter ABCG.14) (similar to) -- fatm_description = Putative white-brown complex homolog protein 30												1.15911
gene03598	description = GDSL esterase/lipase At3g26430, Precursor (similar to) -- fatm_description = esterase/lipase At3g26430												1.15723
gene31183	description = RNA-binding protein 24-B (similar to) -- fatm_description = ribonucleoprotein A1, A2/B1 homolog												1.1567
gene31371	description = Chlorophyll a-b binding protein CP26, chloroplastic, Precursor (similar to) -- fatm_description = b binding protein of LHCII type I, chloroplastic												1.1557
gene06717	description = Cullin-1 (probable)												1.15455
gene34666	description = Chlorophyll a-b binding protein 40, chloroplastic (LHCP), Precursor -- fatm_description = b binding protein of LHCII type I, chloroplastic												1.15144
gene09753	description = Phenylalanine ammonia-lyase 1 (putative) -- fatm_description = Phenylalanine ammonia-lyase												1.15142
gene24440	description = Mitogen-activated protein kinase kinase kinase 1 (MAP kinase kinase kinase 1) (similar to) -- fatm_description = SPS1-related proline-alanine-rich protein kinase												1.13423
gene28121	description = Probable serine/threonine-protein kinase WNK4 (AtWNK4) (putative) -- fatm_description = Probable serine/threonine-protein kinase WNK4												1.12874
gene01282	description = Inositol hexakisphosphate and diphosphoinositol-pentakisphosphate kinase 2 (mmVIP2) (probable) -- fatm_description = hexakisphosphate and diphosphoinositol-pentakisphosphate kinase												1.12825
gene08593	fatm_description = Mechanosensitive ion channel protein												1.12345
gene21298	description = Probable sodium-coupled neutral amino acid transporter 6 -- fatm_description = Putative sodium-coupled neutral amino acid transporter 7												1.12179
gene03237	description = U-box domain-containing protein 11 (probable)												1.1211
gene24030	description = Probable LRR receptor-like serine/threonine-protein kinase At4g37250, Precursor -- fatm_description = BRASSINOSTEROID INSENSITIVE 1-associated receptor kinase 1												1.12045
gene11056	description = L-ascorbate oxidase (Ascorbase), Precursor (similar to) -- fatm_description = L-ascorbate oxidase												1.11952
gene07394	description = Nucleoporin NUP188 homolog (hNup188) (probable)												1.11298
gene05889	description = Immunoglobulin G-binding protein H (IgG-binding protein H), Precursor (probable) -- fatm_description = Probable membrane-associated kinase regulator 1												1.11036
gene00178	description = TMV resistance protein N (probable)												1.10834
gene22591	description = Collagen alpha-2(I) chain, Precursor (similar to) -- fatm_description = Collagen alpha-4(VI) chain												1.10338
gene05722	description = LOB domain-containing protein 38 (AS2-like protein 40) (putative) -- fatm_description = LOB domain-containing protein 38												1.10231
gene01819	description = Probable aquaporin NIP5-1 (AtNIP5) (similar to) -- fatm_description = Probable aquaporin NIP5-1												1.09881
gene07845	description = Probable serine/threonine-protein kinase pats1												1.09609
gene14589	description = Lysosomal alpha-mannosidase (Laman), Precursor (probable) -- fatm_description = Lysosomal alpha-mannosidase												1.09598
gene28589	description = Autophagy-related protein 2 (probable) -- fatm_description = Autophagy-related protein 2												1.08154
gene06778	description = Acyl-CoA-binding domain-containing protein 4 (Acyl-CoA binding protein 4) (probable) -- fatm_description = Tip elongation aberrant protein 1												1.07678
gene05624	fatm_description = channel subunit alpha-2/delta-4												1.07213
gene34297	description = Chlorophyll a-b binding protein 40, chloroplastic (LHCP), Precursor -- fatm_description = b binding protein of LHCII type I, chloroplastic												1.0695
gene04173	description = Phosphoglycerate kinase, cytosolic (probable) -- fatm_description = Phosphoglycerate kinase												1.06563
gene20992	description = Anaphase-promoting complex subunit 1 (APC1) (probable) -- fatm_description = promoting complex subunit 1												1.06503
gene17086	description = LysM domain-containing GPI-anchored protein 2, Precursor (similar to) -- fatm_description = efflux family protein 3, chloroplastic												1.04198
gene24356	fatm_description = trypsin inhibitor heavy chain												1.0393
gene31961	description = Serine/threonine-protein kinase SMG1 (SMG-1) (probable) -- fatm_description = threonine-protein kinase SMG1												1.03364
gene31782	description = LRR receptor-like serine/threonine-protein kinase RCH1, Precursor (probable) -- fatm_description = BRASSINOSTEROID INSENSITIVE 1-associated receptor kinase 1												1.0328
gene22077	description = Biotin carboxylase (probable) -- fatm_description = Acetyl-CoA carboxylase												1.03278
gene27697	description = Protein notum homolog, Precursor (probable)												1.02809
gene31164	description = Sucrose-phosphate synthase 2 (putative) -- fatm_description = Probable sucrose-phosphate synthase												1.02078
gene00564	description = AP-3 complex subunit beta-1 (probable)												1.02019
gene12201	description = Cycloartenol synthase (AtCYC) (putative) -- fatm_description = Amyrin Synthase												1.01909
gene24183	description = Beta-galactosidase 3 (Lactase 3), Precursor (similar to) -- fatm_description = Beta-galactosidase 3												1.01818
gene13794	description = Integrator complex subunit 4 (Int4) (probable) -- fatm_description = Integrator complex subunit 4-like protein												1.00618
gene13412	description = Probable cleavage and polyadenylation specificity factor subunit 1 (CPSF 160 kDa subunit) (putative) -- fatm_description = and polyadenylation specificity factor subunit 1												1.00142
gene01474	description = Skin secretory protein xP2, Precursor (probable) -- fatm_description = Ribosome-binding protein 1												-1.00069
gene14261	description = DNA polymerase lambda (Pol Lambda) (probable)												-1.00154
gene04195	description = Putative sodium-coupled neutral amino acid transporter 10 (probable) -- fatm_description = Putative sodium-coupled neutral amino acid transporter 10												-1.00406
gene22243	description = Titin (probable)												-1.01113
gene13608	description = Protein naked cuticle (probable)												-1.01395
gene27911	description = Auxin-induced protein 5NG4 (probable) -- fatm_description = WAT1-related protein At5g07050												-1.01418
gene12217	description = Fanconi anemia group D2 protein homolog (Protein FACD2) (probable)												-1.015
gene11327	description = Programmed cell death protein 4 (probable)												-1.01661
gene31210	description = Molybdenum cofactor synthesis protein 2A (MOCS2A) (similar to) -- fatm_description = Molybdopterin synthase sulfur carrier subunit												-1.0177
gene15617	description = Protein bric-a-brac 1 (probable)												-1.02333
gene18301	description = Syntaxin-121 (AtSYP121) (similar to) -- fatm_description = Syntaxin-related protein KNOLLE												-1.0244
gene27270													-1.02485
gene21367	description = Ubiquinol-cytochrome c reductase complex 6.7 kDa protein (CR6) (similar to)												-1.02869
gene00232	description = Uridylate kinase (UK) (putative) -- fatm_description = Adenylate kinase												-1.02873
gene22831	description = Thioredoxin domain-containing protein 9 homolog (similar to) -- fatm_description = Thioredoxin domain-containing protein 9 homolog												-1.02896
gene17702	description = Serine/threonine-protein kinase SIK2 (SIK-2) (probable)												-1.0304
gene05088	description = Serine hydroxymethyltransferase (Serine methylase) (probable)												-1.03275
gene10045	description = Outer membrane lipoprotein blc, Precursor (probable) -- fatm_description = lipoprotein Blc												-1.03376
gene00142	description = Transcription factor bHLH147 (bHLH 147) (probable) -- fatm_description = Transcription factor bHLH149												-1.03487
gene08617	description = Dehydrin COR47 (probable)												-1.03581
gene03760	description = Glycolipid transfer protein domain-containing protein 1 (probable) -- fatm_description = Ceramide-1-phosphate transfer protein												-1.03583
gene27408	description = T-complex protein 1 subunit zeta (TCP-1-zeta) (probable) -- fatm_description = Costars family protein ABRACL												-1.03601
gene03136	description = Peptidyl-prolyl isomerase FKBP12 (12 kDa FKBP) (similar to) -- fatm_description = LHCP TRANSLOCATION DEFECT												-1.03767
gene09200	description = 3-hydroxyisobutyryl-CoA hydrolase, mitochondrial (HIB-CoA hydrolase), Precursor (probable) -- fatm_description = hydroxyisobutyryl-CoA hydrolase-like protein 2, mitochondrial												-1.04224
gene19370	description = Cytochrome P450 704C1 (probable) -- fatm_description = hydroxyvitamin D-1 alpha hydroxylase, mitochondrial												-1.0463
gene04108	description = Cytochrome b-c1 complex subunit 8 (similar to)												-1.04661
gene06186	description = Uncharacterized protein At1g14870 (similar to) -- fatm_description = Protein PLANT CADMIUM RESISTANCE												-1.0472
gene08575	description = Nucleoredoxin (probable) -- fatm_description = Probable nucleoredoxin 1-1												-1.0487
gene02592	description = NADH dehydrogenase [ubiquinone] iron-sulfur protein 4, mitochondrial (CI-18 kDa), Precursor (probable) -- fatm_description = sulfur protein 4, mitochondrial												-1.0497
gene15211	description = Thioredoxin H-type (Trx-H) (putative) -- fatm_description = Thioredoxin H-type												-1.05144
gene22765	description = Postacrosomal sheath WW domain-binding protein (probable) -- fatm_description = UPF0664 stress-induced protein C29B12.11c												-1.05224
gene14131	description = Nuclear factor 7, ovary (xNF7-O) (probable)												-1.05356
gene14994	description = Armadillo repeat-containing kinesin-like protein 2 (similar to) -- fatm_description = Probable steroid-binding protein 3												-1.05721
gene05014	description = Probable protein Pop3 (putative)												-1.05999
gene13966	description = UvrABC system protein C (Protein uvrC) (probable)												-1.07152
gene21916	description = Probable calcium-binding protein CML36 (putative) -- fatm_description = Polcalcin Jun o 2												-1.07809
gene24538	description = Endoglucanase 23, Precursor (probable)												-1.08108
gene23935													-1.0858
gene04042	description = Probable ribose-5-phosphate isomerase (similar to) -- fatm_description = Ribose-5-phosphate isomerase												-1.08599
gene05066	description = Probable WRKY transcription factor 48 (similar to) -- fatm_description = WRKY transcription factor 71												-1.08678
gene27137	description = LRR receptor-like serine/threonine-protein kinase FEI 1, Precursor (similar to) -- fatm_description = BRASSINOSTEROID INSENSITIVE 1-associated receptor kinase 1												-1.09218
gene26097	description = Mitochondrial import receptor subunit TOM5 homolog (putative)												-1.0941
gene00448	description = Nardilysin (NRD convertase), Precursor (probable)												-1.09454
gene11188	description = Uncharacterized protein At1g77540 (similar to) -- fatm_description = Protein SUPPRESSOR OF npr1-1, CONSTITUTIVE 1												-1.1025
gene10532	description = Phosphorylated carbohydrates phosphatase TM_1254 (probable) -- fatm_description = dehalogenase-like hydrolase domain-containing protein Sgpp												-1.10384
gene01180	description = Coiled-coil domain-containing protein 109A (probable) -- fatm_description = uniporter protein, mitochondrial												-1.10737
gene10067	description = CBL-interacting serine/threonine-protein kinase 6 (putative) -- fatm_description = CBL-interacting												-1.11006
gene26599	description = Ribosome-recycling factor (RRF) (probable)												-1.11324
gene00187	description = Probable carbohydrate esterase At4g34215 (similar to)												-1.1148
gene15841	description = Probable WRKY transcription factor 40 -- fatm_description = WRKY transcription factor 40												-1.11516
gene19111	description = Elicitor-responsive protein 3 (similar to) -- fatm_description = Elicitor-responsive protein 3												-1.11651
gene20877	description = 17.8 kDa class I heat shock protein (putative) -- fatm_description = 18.1 kDa class I heat shock protein												-1.12345
gene22488	description = Pirin-like protein (putative) -- fatm_description = Pirin-like protein At2g43120												-1.12807
gene21765	description = 40S ribosomal protein S25 (similar to) -- fatm_description = 40S ribosomal protein S25-4												-1.1281
gene12546	description = Surface presentation of antigens protein spaS (probable) -- fatm_description = Probable folate-biopterin transporter 7												-1.13136
gene14584	description = UPF0329 protein ECU10_1810 (probable)												-1.13336
gene16754	description = F-box protein At2g02240 (probable) -- fatm_description = F-box protein PP2												-1.13371
gene18732	description = Probable glutathione S-transferase (putative) -- fatm_description = Glutathione transferase GST 23												-1.13813
gene05275	description = Cleavage stimulation factor 77 kDa subunit (CSTF 77 kDa subunit) (probable) -- fatm_description = Cleavage stimulation factor subunit 3												-1.13868
gene02103	description = Phosphatase and actin regulator 4 (probable)												-1.13883
gene30200	description = RING finger protein 126 (probable) -- fatm_description = finger protein 126-A												-1.13888
gene00555	description = Cleavage stimulation factor 64 kDa subunit (CSTF 64 kDa subunit) (probable) -- fatm_description = stimulation factor subunit 2 tau variant												-1.14255
gene13453	description = TBC domain-containing protein C26F1.09 (probable)												-1.14297
gene15739	description = UPF0758 protein Oant_1909 (probable)												-1.14614
gene10438	description = Galactomannan galactosyltransferase 1 (putative) -- fatm_description = Galactomannan galactosyltransferase 1												-1.14696
gene04593	description = UPF0737 protein AFP2 (ABI5-binding protein 2) (probable) -- fatm_description = Ninja-family protein AFP1												-1.14809
gene13340	description = L-idonate 5-dehydrogenase (putative) -- fatm_description = idonate 5-dehydrogenase												-1.15093
gene23987	description = Pulmonary surfactant-associated protein D (SP-D), Precursor (probable)												-1.1526
gene12996	description = Tafazzin (probable) -- fatm_description = acylphosphatidylethanolamine synthase												-1.15493
gene16230	description = RNA-binding protein 43 (probable)												-1.15578
gene31862	description = Condensin complex subunit 1 (probable)												-1.15849
gene29986	description = Two-component system protein A (probable)												-1.15857
gene20449	description = WD repeat-containing protein 33 (probable) -- fatm_description = Flowering time control protein FY												-1.15963
gene20464	description = S-locus-specific glycoprotein S13 (SLSG-13), Precursor (probable) -- fatm_description = lectin S-receptor-like serine/threonine-protein kinase												-1.15998
gene24063	description = Nodulation protein H (similar to) -- fatm_description = Nodulation protein H												-1.16436
gene02576													-1.16591
gene19495	description = Polyadenylate-binding protein 1-B (Poly(A)-binding protein, cytoplasmic 1-B) (probable)												-1.16623
gene05733	description = Phospho-N-acetylmuramoyl-pentapeptide-transferase (probable)												-1.16915
gene24990	description = 40S ribosomal protein S25-3 (putative) -- fatm_description = 40S ribosomal protein S25												-1.17028
gene23859	description = Coiled-coil domain-containing protein 72 homolog (similar to)												-1.17529
gene09888	description = Probable Ufm1-specific protease (UfSP) (similar to) -- fatm_description = Probable Ufm1-specific protease												-1.18233
gene19615	description = Calcium-dependent protein kinase 21 (similar to) -- fatm_description = Calcium-dependent protein kinase												-1.18253
gene24536	description = Possible hemolysin C (probable)												-1.18479
gene00556	description = UPF0313 protein CLK_3381 (probable)												-1.18488
gene04424	description = Protein CUP-SHAPED COTYLEDON 2 (ANAC098) (similar to) -- fatm_description = NAC domain-containing protein 100												-1.18505
gene20883	description = 18.1 kDa class I heat shock protein (AtHsp18.1) (putative) -- fatm_description = 17.6 kDa class I heat shock protein												-1.189
gene13371	description = Probable WRKY transcription factor 19 -- fatm_description = Protein SUPPRESSOR OF npr1-1, CONSTITUTIVE 1												-1.19102
gene31974	description = Cation channel sperm-associated protein 1 (CatSper1) (probable)												-1.19218
gene31308	description = LL-diaminopimelate aminotransferase, chloroplastic (LL-DAP-aminotransferase), Precursor (similar to) -- fatm_description = LL-diaminopimelate aminotransferase												-1.19283
gene22014	description = Probable glutathione S-transferase GSTF1 (putative) -- fatm_description = Probable glutathione S-transferase GSTF1												-1.19386
gene29066	description = CBL-interacting serine/threonine-protein kinase 7 (AtSR2) (putative) -- fatm_description = CBL-interacting												-1.19391
gene32154	description = RING-H2 finger protein ATL3I (similar to) -- fatm_description = H2 finger protein ATL48												-1.19459
gene01869	description = Phospho-N-acetylmuramoyl-pentapeptide-transferase (probable)												-1.19684
gene12991	description = Gibberellin 3-beta-dioxygenase 4 (AtGA3ox4) (probable) -- fatm_description = oxoglutarate-dependent dioxygenase DAO												-1.19767
gene09732	description = Ubiquitin-like protein 5 (similar to) -- fatm_description = Ubiquitin-like protein 5												-1.20103
gene16753	description = F-box protein At2g02240 (probable) -- fatm_description = F-box protein PP2												-1.20708
gene20885	description = 18.1 kDa class I heat shock protein (AtHsp18.1) (putative) -- fatm_description = 17.6 kDa class I heat shock protein												-1.20898
gene23544	description = Myb-like protein J (similar to) -- fatm_description = Transcription factor DIVARICATA												-1.21099
gene17052	description = Transcriptional regulatory protein algP (probable) -- fatm_description = D-alanine												-1.21531
gene16330	description = Mitochondrial distribution and morphology protein 10 (probable)												-1.21669
gene20231	description = ATP-dependent RNA helicase dhx8 (probable)												-1.21697
gene10572	description = Translocator protein (PBR) (probable) -- fatm_description = Translocator protein homolog												-1.2275
gene17092	description = Probable flavin-containing monooxygenase 1 -- fatm_description = Probable flavin-containing monooxygenase 1												-1.2312
gene02102	description = Arabinogalactan peptide 20 (AG-peptide 20), Precursor (similar to) -- fatm_description = Arabinogalactan peptide												-1.23218
gene05004	description = Probable protein phosphatase 2C 13 (AtPP2C13) (putative) -- fatm_description = linked kinase-associated serine/threonine phosphatase 2C												-1.23552
gene05774	description = Defensin-like protein 205, Precursor (probable) -- fatm_description = Transmembrane protein 194A												-1.23981
gene27441	description = Peptidyl-prolyl isomerase FKBP12 (12 kDa FKBP) (putative) -- fatm_description = trans isomerase FKBP12												-1.24031
gene20726	description = Anthocyanidin 3-O-glucosyltransferase (probable) -- fatm_description = Putative UDP-rhamnose:rhamnosyltransferase 1												-1.24421
gene22612	description = 18 kDa seed maturation protein (probable)												-1.24455
gene21715	description = Vacuolar protein sorting-associated protein 20 homolog 2 (AtVPS20-2) (similar to) -- fatm_description = sorting-associated protein 20 homolog 2												-1.24827
gene01668	description = Arginine decarboxylase (ARGDC) (putative) -- fatm_description = Biosynthetic arginine decarboxylase												-1.25149
gene23632	description = Copper transport protein ATOX1 (probable) -- fatm_description = Copper transport protein ATX1												-1.25401
gene17236	description = Oxysterol-binding protein-related protein 5 (OSBP-related protein 5) (probable) -- fatm_description = Oxysterol-binding protein-related protein 4C												-1.25794
gene27204	description = Transcription elongation factor 1 homolog (similar to) -- fatm_description = Transcription elongation factor 1 homolog												-1.26083
gene24877	description = Pescadillo homolog (probable)												-1.2613
gene05736	description = Probable histone acetyltransferase HAC-like 1 -- fatm_description = POZ and TAZ domain-containing protein 4												-1.26247
gene30485	description = Gamma-glutamyl phosphate reductase (GPR) (probable)												-1.26444
gene24236													-1.26569
gene29518	description = Coiled-coil domain-containing protein 109A (probable) -- fatm_description = uniporter protein, mitochondrial												-1.26623
gene30624	description = Protein TIFY 5A (probable) -- fatm_description = Protein TIFY												-1.27764
gene07767	description = 17.5 kDa class I heat shock protein (putative) -- fatm_description = 17.5 kDa class I heat shock protein												-1.27818
gene25213	description = Zinc finger AN1 and C2H2 domain-containing stress-associated protein 11 (AtSAP11) (putative) -- fatm_description = AN1 and C2H2 domain-containing stress-associated protein 16												-1.28355
gene00233													-1.28615
gene14172	description = 18.2 kDa class I heat shock protein (similar to) -- fatm_description = Putative wall-associated receptor kinase-like 13												-1.28842
gene08628	description = Mediator of RNA polymerase II transcription subunit 26 (probable)												-1.29348
gene08333	description = Anaphase-promoting complex subunit 3 (probable)												-1.29522
gene27337	description = Probable salt tolerance-like protein At1g78600 (similar to) -- fatm_description = Probable salt tolerance-like protein At1g78600												-1.29674
gene07184	description = Cell wall protein TIR3, Precursor (probable) -- fatm_description = Glucuronoxylan 4-O-methyltransferase												-1.29687
gene15614	description = IAA-amino acid hydrolase ILR1-like 2, Precursor (probable) -- fatm_description = IAA-amino acid hydrolase ILR1-like												-1.29825
gene32413	description = 1-phosphatidylinositol-4,5-bisphosphate phosphodiesterase (PLC) (similar to)												-1.30359
gene19009	description = WD repeat-containing protein 75 (probable)												-1.3036
gene09356	description = Protein TIFY 6B (probable) -- fatm_description = TIFY 6B												-1.3088
gene22418	description = Signal transducer and transcription activator (d-STAT) (probable)												-1.30954
gene13413	description = LisH domain-containing protein C1711.05 (probable) -- fatm_description = Protein YLS7												-1.31062
gene29159	description = bZIP transcription factor 60 (AtbZIP60) (probable) -- fatm_description = bZIP transcription factor 60												-1.31383
gene29769	description = Glutaredoxin-C9 (AtGrxC9) (probable) -- fatm_description = Monothiol glutaredoxin-S5												-1.31669
gene08440	description = Cell division protein ftsZ (probable)												-1.31764
gene02616	description = Molybdenum cofactor biosynthesis protein C (probable)												-1.32204
gene11968	description = Annexin D5 (putative) -- fatm_description = Annexin A6												-1.33358
gene03613	description = Probable septum site-determining protein minC												-1.33781
gene21349	description = FYVE, RhoGEF and PH domain-containing protein 1 (Rho/Rac GEF) (probable)												-1.33853
gene28087	description = Ubiquinol-cytochrome c reductase complex 6.7 kDa protein (CR6) (similar to)												-1.34039
gene24120	description = Probable disease resistance protein At5g66900 (similar to) -- fatm_description = disease resistance protein At5g66900												-1.34437
gene02095	description = Multiprotein-bridging factor 1c (putative) -- fatm_description = Endothelial differentiation-related factor 1												-1.34655
gene13870	description = Non-specific lipid-transfer protein (LTP), Precursor (putative) -- fatm_description = Non-specific lipid-transfer protein												-1.34992
gene31864	description = Anthranilate phosphoribosyltransferase (probable)												-1.34993
gene20475	description = Elongation factor G 1 (EF-G 1) (probable)												-1.35331
gene25690	description = Transcriptional activator SPT7 (probable)												-1.35975
gene00323	description = Dynein light chain, cytoplasmic (similar to) -- fatm_description = Dynein light chain 1, cytoplasmic												-1.36242
gene30577	description = ULP1-interacting protein 3 (probable)												-1.37277
gene13301	description = Heat stress transcription factor B-2a (AtHsfB2a) (probable) -- fatm_description = stress transcription factor												-1.37457
gene07007	description = Complement receptor type 2 (Cr2), Precursor (probable)												-1.37541
gene05563	description = NADH/Ubiquinone/plastoquinone (Complex I) (probable)												-1.37884
gene01820	description = WAS/WASL-interacting protein family member 1 (WASP-interacting protein) (probable) -- fatm_description = UPF0136 membrane protein												-1.38197
gene09728	description = Msx2-interacting protein (probable)												-1.38533
gene21102	description = Chaperone protein htpG (probable)												-1.3876
gene13274	description = Filaggrin-2 (FLG-2) (probable)												-1.39177
gene17309	description = U-box domain-containing protein 15 (similar to) -- fatm_description = U-box domain-containing protein 15												-1.39248
gene18571	description = REF/SRPP-like protein At3g05500 (probable) -- fatm_description = Stress-related protein												-1.39557
gene19254	description = Pinin (probable)												-1.39729
gene22500	description = C2 domain-containing protein At1g63220 (probable) -- fatm_description = Elicitor-responsive protein 3												-1.39782
gene13482	description = Early nodulin-20 (N-20), Precursor (probable)												-1.40883
gene30736	description = Myb-related protein Myb4 (probable) -- fatm_description = Trichome differentiation protein GL1												-1.41364
gene20714	description = Ankyrin repeat family A protein 2 (probable)												-1.41543
gene15737	description = Protein SDS23 (probable) -- fatm_description = SNF1-related protein kinase regulatory subunit gamma-like PV42b												-1.41709
gene30187	description = Phosphate metabolism protein 8 (probable)												-1.41719
gene20964	description = 3-hydroxy-3-methylglutaryl-coenzyme A reductase (HMG-CoA reductase) (probable)												-1.41974
gene32536	description = Embryogenesis-associated protein EMB8 (probable) -- fatm_description = Medium-chain fatty acid ethyl ester synthase/esterase												-1.42055
gene23827	description = Serine/threonine-protein kinase BCK1/SLK1/SSP31 (probable) -- fatm_description = IPL1-related protein kinase 2												-1.42541
gene18985	description = Intraflagellar transport protein 74 homolog (CMG-1) (probable) -- fatm_description = BAG family molecular chaperone regulator 6												-1.4276
gene15275	description = Myosin-IXb (probable)												-1.42871
gene22714	description = 36.4 kDa proline-rich protein (similar to) -- fatm_description = 36.4 kDa proline-rich protein												-1.43373
gene24519	description = Probable protein phosphatase 2C 49 (AtPP2C49) (putative) -- fatm_description = linked kinase-associated serine/threonine phosphatase 2C												-1.44213
gene30459	description = Probable FKBP-type peptidyl-prolyl cis-trans isomerase 5, chloroplastic (PPIase), Precursor												-1.4441
gene13868	description = Non-specific lipid-transfer protein (LTP), Precursor (similar to) -- fatm_description = Non-specific lipid-transfer protein												-1.44635
gene07262	description = S-adenosylmethionine synthetase (probable)												-1.4514
gene29504	description = Protein BPS1, chloroplastic, Precursor (probable)												-1.45379
gene00477	description = Putative syntaxin-24 (AtSYP24) (probable)												-1.45782
gene24531	description = Translation initiation factor IF-2 (probable)												-1.46098
gene23533	description = Calcium-activated outward-rectifying potassium channel 1 (AtKCO1) (putative) -- fatm_description = pore potassium channel a												-1.46676
gene13871	description = Non-specific lipid-transfer protein 3 (LTP 3), Precursor (putative) -- fatm_description = Non-specific lipid-transfer protein												-1.47315
gene21369	description = Voltage-dependent T-type calcium channel subunit alpha-1I (probable)												-1.47536
gene22999	description = Solute carrier family 25 member 44 (probable) -- fatm_description = Adenine nucleotide transporter BT1, chloroplastic/amyloplastic/mitochondrial												-1.47565
gene01960	description = Universal stress protein A-like protein (probable) -- fatm_description = stress protein A-like protein												-1.47746
gene21621	description = Fimbrin-like protein 2 (putative) -- fatm_description = Putative fimbrin-like protein 3												-1.48256
gene13049	description = Ankyrin repeat-containing protein At3g12360 (probable) -- fatm_description = repeat, PH and SEC7 domain containing protein secG												-1.48373
gene22183	description = RING-H2 zinc finger protein RHA2a (similar to) -- fatm_description = H2 finger protein												-1.48595
gene23705	description = Taxadien-5-alpha-ol O-acetyltransferase (Taxadienol acetyltransferase) (probable) -- fatm_description = Anthraniloyl-CoA:methanol acyltransferase												-1.49311
gene30828	description = E3 ubiquitin-protein ligase RNF167, Precursor (similar to) -- fatm_description = H2 finger protein												-1.50204
gene08291	description = Defensin-like protein 181 (Protein LCR80), Precursor (probable)												-1.50328
gene01806	description = Transketolase (TK) (probable)												-1.50762
gene13327	description = Ethylene-responsive transcription factor ERF026 (probable) -- fatm_description = responsive transcription factor ERF027												-1.51426
gene29770	description = MLO-like protein 6 (AtMlo6) (probable) -- fatm_description = MLO protein homolog 1												-1.51555
gene30699	description = F-box protein SKIP27 (probable) -- fatm_description = F-box protein												-1.5208
gene03952	description = TMV resistance protein N (probable) -- fatm_description = TMV resistance protein N												-1.5277
gene08157	description = UPF0496 protein 4 (probable) -- fatm_description = UPF0496 protein 4												-1.52801
gene07040	description = RING-H2 finger protein ATL3F (probable) -- fatm_description = H2 finger protein ATL2												-1.5301
gene13441	description = Indole-3-glycerol phosphate lyase, chloroplastic, Precursor (similar to) -- fatm_description = Tryptophan synthase alpha chain												-1.53079
gene26289	description = Transcription factor MYB44 (AtMYB44) (probable) -- fatm_description = Trichome differentiation protein GL1												-1.53495
gene32408	description = Rhomboid family member 1 (probable) -- fatm_description = Inactive rhomboid protein 1												-1.53498
gene11291	description = Probable protein phosphatase 2C 6 (OsPP2C06) (similar to) -- fatm_description = linked kinase-associated serine/threonine phosphatase 2C												-1.53612
gene18374	description = Adhesive plaque matrix protein 2 (MGFP2), Precursor (probable)												-1.53733
gene31867	description = Anthranilate phosphoribosyltransferase (probable)												-1.53846
gene24545	description = Patellin-4 (probable)												-1.54187
gene04913	description = Ethylene-responsive transcription factor 13 (AtERF13) (similar to) -- fatm_description = Ethylene-responsive transcription factor												-1.54393
gene04438	description = Probable calcium-binding protein CML45 -- fatm_description = Probable calcium-binding protein CML45												-1.54811
gene30357	description = Probable phosphatase phospho1 -- fatm_description = Inorganic pyrophosphatase 3												-1.55726
gene31868													-1.55802
gene31861	description = Holliday junction ATP-dependent DNA helicase ruvA (probable)												-1.55848
gene09348	description = UPF0039 protein SAS0989 (probable)												-1.56676
gene07584	description = PH domain-containing protein DDB_G0287875 (probable)												-1.57174
gene31863	description = ABC transporter D family member 1 (probable)												-1.57246
gene03951	description = TMV resistance protein N (probable) -- fatm_description = Protein SUPPRESSOR OF npr1-1, CONSTITUTIVE 1												-1.57424
gene14083	description = TMV resistance protein N (probable)												-1.5744
gene09349	description = Nudix hydrolase 4 (AtNUDT4) (similar to) -- fatm_description = Nudix hydrolase 18, mitochondrial												-1.57674
gene29556	description = F-box protein At3g07870 (probable) -- fatm_description = kelch-repeat protein At3g06240												-1.57976
gene05895	description = Probable gibberellin receptor GID1L2 -- fatm_description = Probable tuliposide A-converting enzyme b6, amyloplastic												-1.5847
gene30406	description = CaiB/baiF CoA-transferase family protein DDB_G0269880 (probable) -- fatm_description = CBS domain-containing protein CBSX5												-1.59088
gene32378	description = Dehydration-responsive element-binding protein 1B (Protein DREB1B) (probable) -- fatm_description = Dehydration-responsive element-binding protein												-1.59289
gene07644	description = Mkn RFC intein (probable)												-1.59403
gene29305	description = Eukaryotic translation initiation factor 3 subunit G-2 (eIF3g-2) (probable)												-1.59446
gene04092	description = MLP-like protein 43 (probable) -- fatm_description = MLP-like protein 34												-1.5992
gene29108	description = Epoxide hydrolase 2 (SEH) (probable) -- fatm_description = Bifunctional epoxide hydrolase 2												-1.60797
gene13272	description = Low-temperature-induced 65 kDa protein (probable)												-1.6095
gene11937	description = DNA-directed RNA polymerase II subunit RPB1 (RNA polymerase II subunit B1) (probable)												-1.61294
gene01374	description = GEM-like protein 5 (similar to) -- fatm_description = GEM-like protein 5												-1.6148
gene15290	description = Putative syntaxin-24 (AtSYP24) (probable)												-1.61623
gene21166	description = Ethylene-responsive transcription factor 5 (EREBP-4) (probable) -- fatm_description = Ethylene-responsive transcription factor 5												-1.61781
gene12442	description = IAA-amino acid hydrolase ILR1-like 5, Precursor (similar to) -- fatm_description = IAA-amino acid hydrolase ILR1-like												-1.61993
gene01967	description = Caltractin (probable) -- fatm_description = Calcium-binding protein PBP1												-1.62572
gene11717	description = DNA-binding protein creA (probable)												-1.62613
gene04044	description = Mediator of RNA polymerase II transcription subunit 18 (probable)												-1.62777
gene31668	description = Medium-chain-fatty-acid--CoA ligase (probable) -- fatm_description = Acetate/butyrate--CoA ligase AAE7, peroxisomal												-1.62787
gene03533	description = Obg-like ATPase 1 (probable)												-1.62881
gene25026	description = Centrin-2 (probable) -- fatm_description = Calcium-binding protein PBP1												-1.6304
gene25547	description = Zinc finger protein 1 (probable) -- fatm_description = finger protein ZAT10												-1.63346
gene29334													-1.63769
gene30827													-1.64003
gene09392	description = Probable calcium-binding protein CML27 (putative) -- fatm_description = binding allergen Ole e 8												-1.65159
gene12033	description = Putative clathrin assembly protein At4g40080 (probable) -- fatm_description = clathrin assembly protein At4g40080												-1.65164
gene30439	description = NAC domain-containing protein 18 (ANAC018) (similar to) -- fatm_description = NAC transcription factor NAM												-1.6585
gene27779	description = Importin-4 (Imp4) (probable)												-1.65914
gene28881	description = Superoxide dismutase 1 copper chaperone (probable) -- fatm_description = Heavy metal-associated isoprenylated plant protein 26												-1.66281
gene28309	description = 3-methyl-2-oxobutanoate hydroxymethyltransferase (KPHMT) (probable)												-1.66294
gene14940	description = Dehydrin DHN1 (probable) -- fatm_description = Dehydrin Xero 2												-1.67288
gene02329													-1.6734
gene10824	description = Lipase (ROL), Precursor (probable) -- fatm_description = Phospholipase A1-Ibeta2, chloroplastic												-1.67379
gene01998	description = Myb-related protein Myb4 (probable) -- fatm_description = Trichome differentiation protein GL1												-1.67639
gene18204	description = Zinc finger protein 1 (probable) -- fatm_description = finger protein ZAT11												-1.67877
gene11928	description = Gelsolin-related protein of 125 kDa (GRP125) (probable)												-1.6799
gene04529	description = Putative DEAH-box ATP-dependent helicase UM11114 (probable)												-1.68638
gene28851	description = Phenoxybenzoate dioxygenase subunit beta (similar to)												-1.68872
gene22792	description = Stress response protein nst1 (probable)												-1.69382
gene11145	description = Ethylene-responsive transcription factor ERF012 (probable) -- fatm_description = Ethylene-responsive transcription factor												-1.71179
gene26579	description = Serase-3 (probable)												-1.71535
gene17452													-1.72791
gene16238	description = M-phase inducer phosphatase (probable)												-1.73697
gene15284	description = Putative syntaxin-24 (AtSYP24) (probable) -- fatm_description = Protein YLS9												-1.7412
gene13414	description = Protein regulator of cytokinesis 1 (probable) -- fatm_description = 65-kDa microtubule-associated protein												-1.74381
gene28200	description = Cytokinin-O-glucosyltransferase 2 (AtZOG2) (probable) -- fatm_description = UDP-glycosyltransferase 87A2												-1.74523
gene19724	description = 17.3 kDa class I heat shock protein (similar to) -- fatm_description = 17.5 kDa class I heat shock protein												-1.7616
gene25478	description = Probable ADP-ribosylation factor GTPase-activating protein AGD11 (ARF GAP AGD11) -- fatm_description = Probable ADP-ribosylation factor GTPase-activating protein AGD11												-1.76386
gene21507	description = Putative oxidoreductase yetM, Precursor (probable) -- fatm_description = hydroxynicotinate 3-monooxygenase												-1.78109
gene12397	description = Protein bfr2 (probable)												-1.79058
gene30625	description = BRASSINOSTEROID INSENSITIVE 1-associated receptor kinase 1 (BRI1-associated receptor kinase 1), Precursor (similar to) -- fatm_description = BRASSINOSTEROID INSENSITIVE 1-associated receptor kinase 1												-1.79279
gene01275	description = UPF0658 Golgi apparatus membrane protein C1952.10c (probable)												-1.79784
gene01934	description = Probable protein phosphatase 2C 78 (AtPP2C78) (similar to) -- fatm_description = Protein phosphatase 2C												-1.81109
gene16979	description = Putative auxin-responsive protein IAA33 -- fatm_description = Auxin-responsive protein IAA33												-1.81227
gene05204	description = Probable xyloglucan endotransglucosylase/hydrolase protein 23 (At-XTH23), Precursor (putative) -- fatm_description = Xyloglucan endotransglucosylase/hydrolase protein												-1.81776
gene28574	description = Ethylene-responsive transcription factor ERF109 (probable) -- fatm_description = Ethylene-responsive transcription factor												-1.82785
gene14158	description = Forkhead box protein G1 (FoxG1) (probable)												-1.82964
gene31858													-1.84214
gene07920	description = Omega-3 fatty acid desaturase, chloroplastic, Precursor (similar to) -- fatm_description = Omega-3 fatty acid desaturase												-1.84214
gene10681	description = Immunoglobulin superfamily member 10, Precursor (probable)												-1.85486
gene07504	description = Succinyl-diaminopimelate desuccinylase (SDAP desuccinylase) (probable)												-1.85529
gene05480	description = Magnesium-chelatase subunit chlD (Mg-chelatase subunit D) (probable)												-1.85676
gene25352	description = Calcium-binding protein CML24 (putative) -- fatm_description = binding allergen Ole e 8												-1.88285
gene14536	fatm_description = Peptide methionine sulfoxide reductase MsrB												-1.90706
gene01868	description = Transcription factor 20 (SPRE-binding protein) (probable)												-1.92378
gene28752	description = 2-isopropylmalate synthase 2, chloroplastic, Precursor (probable)												-1.92521
gene32171	description = Transcription factor bHLH126 (bHLH 126) (probable) -- fatm_description = Transcription factor												-1.92676
gene02557	description = LOB domain-containing protein 39 (AS2-like protein 41) (similar to) -- fatm_description = LOB domain-containing protein 38												-1.92788
gene14135	description = TMV resistance protein N (probable) -- fatm_description = TMV resistance protein N												-1.9404
gene11952	description = Probable ubiquinone biosynthesis protein ubiB												-1.94756
gene10931	description = Abscisic acid 8'-hydroxylase 1 (ABA 8'-hydroxylase 1) (putative) -- fatm_description = Abscisic acid 8'-hydroxylase												-1.94923
gene10617	description = Indole-3-acetic acid-induced protein ARG2 (probable)												-1.94986
gene10616	description = Proline-rich 33 kDa extensin-related protein, Precursor (probable)												-1.95428
gene15701	description = Probable serine/threonine-protein kinase CPE1738												-1.96264
gene24336													-2.00953
gene29357	description = Testis-expressed sequence 13A protein (probable)												-2.03476
gene11954	description = Seizure protein 6 homolog (SEZ-6), Precursor (probable)												-2.03917
gene02127	description = UPF0496 protein At4g34320 (probable) -- fatm_description = UPF0496 protein At4g34320												-2.05178
gene23856	description = Thrombospondin-4, Precursor (probable)												-2.05825
gene24332	description = Zinc finger protein 831 (probable)												-2.06755
gene28765	description = Phytoene synthase, chloroplastic, Precursor (putative) -- fatm_description = Phytoene synthase, chloroplastic												-2.06889
gene24335	description = UPF0467 protein B (probable)												-2.06952
gene16174	description = mRNA cap guanine-N7 methyltransferase 1 (similar to) -- fatm_description = mRNA cap guanine-N7 methyltransferase 1												-2.07886
gene25880	description = Probable protease htpX homolog -- fatm_description = Protease HtpX homolog												-2.09435
gene30571	description = Non-specific lipid-transfer protein 2 (LTP 2), Precursor (probable)												-2.09636
gene26082	description = Mitochondrial substrate carrier family protein E (probable) -- fatm_description = adenosylmethionine carrier 1, chloroplastic/mitochondrial												-2.09679
gene00723	description = CDP-diacylglycerol--glycerol-3-phosphate 3-phosphatidyltransferase (PGP synthase) (probable)												-2.132
gene27108	description = Probable disease resistance protein At5g66910												-2.13765
gene19781	description = Probable xyloglucan endotransglucosylase/hydrolase protein 23 (At-XTH23), Precursor (putative) -- fatm_description = Xyloglucan endotransglucosylase/hydrolase												-2.15206
gene25876	description = Probable protease htpX homolog -- fatm_description = Protease HtpX homolog												-2.17157
gene28344	description = Zinc finger AN1 domain-containing stress-associated protein 12 (AtSAP12) (putative) -- fatm_description = finger AN1 and C2H2 domain-containing stress-associated protein												-2.17859
gene13440	description = Indole-3-glycerol phosphate lyase, chloroplastic, Precursor (similar to) -- fatm_description = Tryptophan synthase alpha chain												-2.18347
gene19782	description = Probable xyloglucan endotransglucosylase/hydrolase protein 23 (At-XTH23), Precursor (putative) -- fatm_description = Xyloglucan endotransglucosylase/hydrolase												-2.19172
gene13384	description = Cytochrome P450 704C1 (probable) -- fatm_description = P450 704C1												-2.19901
gene24293	description = Probable aquaporin TIP1-1 (OsTIP1) (similar to)												-2.22243
gene06704	description = Putative membrane protein ycf1 (RF1) (probable)												-2.22732
gene05374	description = Exodeoxyribonuclease V beta chain (probable)												-2.24053
gene13960	description = Zinc finger protein 1 (probable) -- fatm_description = finger protein ZAT7												-2.26679
gene32380	description = Ethylene-responsive transcription factor ERF027 (probable) -- fatm_description = responsive transcription factor ERF027												-2.29358
gene08728	description = Methionyl-tRNA synthetase (MetRS) (probable)												-2.29823
gene11628	description = Putative membrane protein ycf1 (probable)												-2.30722
gene06350	description = Putative calcium-binding protein CML19 (probable) -- fatm_description = Polcalcin Jun o 2												-2.31223
gene13962	description = Zinc finger protein 1 (probable) -- fatm_description = finger protein ZAT11												-2.36348
gene11953	description = Atrophin-1 (probable)												-2.37415
gene28696	description = Brassinosteroid-regulated protein BRU1, Precursor (similar to) -- fatm_description = Brassinosteroid-regulated protein BRU1												-2.38467
gene16481	description = Putative syntaxin-24 (AtSYP24) (probable) -- fatm_description = Bifunctional L-3-cyanoalanine synthase/cysteine synthase												-2.43135
gene13998	description = Exocyst complex component 7 (probable) -- fatm_description = Exocyst complex component EXO70A1												-2.43289
gene31766	description = Peptidyl-prolyl isomerase CWC27 (probable)												-2.4599
gene10189	description = Protein WDFY4 (similar to)												-2.48324
gene13390	description = Non-specific lipid-transfer protein 3 (LTP 3), Precursor (putative) -- fatm_description = Non-specific lipid-transfer protein												-2.53744
gene05644	description = AP2-like ethylene-responsive transcription factor ANT (probable) -- fatm_description = AP2-like ethylene-responsive transcription factor ANT												-2.56262
gene05059	description = Torsin-1A-interacting protein 2 (probable) -- fatm_description = DNA-directed RNA polymerase subunit beta												-2.60223
gene17854	description = Middle T antigen (MT-AG) (probable)												-2.62508
gene27107	description = Probable disease resistance protein At5g66910												-2.63335
gene04045	description = Something about silencing protein 10 (probable)												-2.69712
gene02512	description = Protein skeletor (probable)												-2.76936
gene12266	description = Translation initiation factor IF-2 (probable)												-2.95585
gene16897	description = Thyroid receptor-interacting protein 11 (TRIP-11) (probable)												-2.97112
gene09337	description = U-box domain-containing protein 21 (probable) -- fatm_description = U-box domain-containing protein 20												-3.00415
gene07770	description = Oligopeptide-binding protein appA, Precursor (probable) -- fatm_description = GLUTAMINE DUMPER												-3.08635
gene08627	description = Calpain-like protease palB/RIM13 (probable)												-3.34571
gene20246	description = Developmentally-regulated GTP-binding protein 1 homolog (DRG-1) (probable) -- fatm_description = Developmentally-regulated GTP-binding protein 1												-3.59763
gene07848	description = Kinesin-like protein KIF15 (probable)												-3.67516
gene18559	description = Serine/threonine-protein phosphatase PP1 (probable)												-3.75487
gene06730	description = Voltage-dependent R-type calcium channel subunit alpha-1E (BII) (probable)												-3.93152
gene26416	description = Glyceraldehyde-3-phosphate dehydrogenase, cytosolic (similar to) -- fatm_description = Glyceraldehyde 3-phosphate dehydrogenase												-4.05945
gene29989	description = DNA primase (probable)												-4.19185
gene21553	description = Extensin, Precursor (probable)												-4.25508
gene14777	description = Protein Shroom4 (similar to)												-4.40429
gene12272	description = 60S ribosomal protein L12-2 (similar to)												-4.55459
gene28620	description = Probable rhamnose biosynthetic enzyme 1 (similar to) -- fatm_description = Probable rhamnose biosynthetic enzyme 3												-4.66406
gene05643	fatm_description = dichloro-2,5-cyclohexadiene-1,4-diol dehydrogenase												-5.13188
gene03099	description = Protein WAX2 (probable) -- fatm_description = CER1-like 2												-5.28975
gene24512	description = Homoserine O-succinyltransferase (HTS) (similar to)												-6.65146
